# Supplementary material for: Synthesis, crystal structure and Hirshfeld analysis of a novel supra­molecular compound [Co(tsc)3]2[Co(cit)2](NO3)4·4H2O
Source: Acta Crystallogr E Crystallogr Commun. 2025 Feb 18;81(Pt 3):248–51. doi: 10.1107/S2056989025001136 (PMC11891588; doi:10.1107/S2056989025001136)
Supplement: Supplementary file 1 [file e-81-00248-sup1.cif]

##############################################################################
#                                                                            #
# This CIF contains the data in a paper accepted for publication in          #
# Acta Crystallographica Section E. It conforms to the requirements of       #
# Notes for Authors for Acta Crystallographica Section E, and has been       #
# peer reviewed under the auspices of the IUCr Commission on Journals.       #
#                                                                            #
# Full details of the Crystallographic Information File format               #
# are given in the paper "The Crystallographic Information File (CIF):       #
# a New Standard Archive File for Crystallography" by S. R. Hall, F. H.      #
# Allen and I. D. Brown [Acta Cryst. (1991), A47, 655-685].                  #
#                                                                            #
# The current version of the core CIF dictionary is obtainable from          #
# ftp://ftp.iucr.org/pub/cif_core.dic.                                       #
#                                                                            #
# Software is freely available for graphical display of the structure(s)     #
# in this CIF. For information consult the CIF software page                 #
# http://www.iucr.org/resources/cif/software.                                #
#                                                                            #
# This file may be used for bona fide research purposes within the           #
# scientific community so long as proper attribution is given to the journal # 
# article from which it was obtained.                                        #
#                                                                            #
##############################################################################
data_I
_audit_creation_method
;
Olex2 1.5
(compiled 2022.04.07 svn.rca3783a0 for OlexSys, GUI svn.r6498)
;
_journal_date_recd_electronic     2024-12-23
_journal_date_accepted     2025-02-06
_journal_name_full     'Acta Crystallographica, Section E'
_journal_year     2025
_journal_volume     81
_journal_issue      1
_journal_page_first     0
_journal_page_last     0
_journal_paper_category     GM
_journal_paper_doi     10.1107/S2056989025001136
_journal_coeditor_code     EX2089
_publ_contact_author_name     'Batirbay Torambetov'
_publ_contact_author_address
;
National University of Uzbekistan named after Mirzo Ulugbek, 4 University St.,
Tashkent, 100174,
Uzbekistan
;
_publ_contact_author_email     'torambetov_b@mail.ru'
_publ_contact_author_fax     ?
_publ_contact_author_phone     '+998913042025'
_publ_section_title
;
Synthesis, crystal structure and Hirshfeld analysis of a novel supramolecular
compound [Co(tsc)~3~]~2~[Co(cit)~2~](NO~3~)~4~\\cdot4H~2~O
;
loop_
    _publ_author_name
    _publ_author_footnote
    _publ_author_address
    'Nuralieva, Guzal' .
;
National University of Uzbekistan named after Mirzo Ulugbek, 4 University St,
Tashkent, 100174,
Uzbekistan
;
    'Umirzakova, Oydinoy' .
;
National University of Uzbekistan named after Mirzo Ulugbek, 4 University St,
Tashkent, 100174,
Uzbekistan
;
    'Torambetov, Batirbay' .
;
National University of Uzbekistan named after Mirzo Ulugbek, 4 University St,
Tashkent, 100174,
Uzbekistan
Physical and Materials Chemistry Division, CSIR-National Chemical Laboratory,
Pune-411008,
India
;
    'Rasulov, Abdusamat' .
;
Termez University of Economics and Service, 41B Farovon St, Termiz, 190111,
Uzbekistan
;
    'Ashurov, Jamshid' .
;
Institute of Bioorganic Chemistry, Academy of Sciences of Uzbekistan,
M. Ulugbek St, 83, Tashkent, 100125,
Uzbekistan
;
    'Kadirova, Shakhnoza' .
;
National University of Uzbekistan named after Mirzo Ulugbek, 4 University St.,
Tashkent, 100174,
Uzbekistan
;
_publ_section_synopsis
;
The molecular and crystal structures of th coordination compound
[Co(tsc)~3~]~2~[Co(cit)~2~](NO~3~)~4~\\cdot4H~2~O are reported. Fingerprint
plots were generated to investigate various intermolecular interactions.
;
_chemical_name_systematic
;
Bis[tris(aminothiourea)cobalt(III)]
bis[2-(carboxymethyl)-2-hydroxybutanedioato]cobalt(II)
tetranitrate tetrahydrate
;
_chemical_name_common     ?
_chemical_formula_moiety
                      'C3 H15 Co N9 S3 3+, C6 H6 Co0.5 O7 -, 2(N O3 -), 2(H2 O)'
_chemical_formula_sum     'C9 H25 Co1.50 N11 O15 S3'
_chemical_formula_iupac
                        '[Co (C1 H5 N3 S1)3] [Co (C6 H6 O7)2]0.5 (N O3)2, 2H2 O'
_chemical_formula_weight     711.97
_chemical_melting_point     ?
_space_group_crystal_system     monoclinic
_space_group_name_H-M_alt     'P 1 21/c 1'
_space_group_name_Hall     '-P 2ybc'
loop_
    _space_group_symop_operation_xyz
    'x, y, z'
    '-x, y+1/2, -z+1/2'
    '-x, -y, -z'
    'x, -y-1/2, z-1/2'
_cell_length_a     22.8868(7)
_cell_length_b     10.7978(3)
_cell_length_c     10.1946(3)
_cell_angle_alpha     90
_cell_angle_beta     95.359(3)
_cell_angle_gamma     90
_cell_volume     2508.35(13)
_cell_formula_units_Z     4
_cell_measurement_reflns_used     6201
_cell_measurement_theta_min     3.8740
_cell_measurement_theta_max     71.2820
_cell_measurement_temperature     293(2)
_exptl_crystal_description     block
_exptl_crystal_colour     red
_exptl_crystal_size_max     0.12
_exptl_crystal_size_mid     0.08
_exptl_crystal_size_min     0.06
_exptl_crystal_density_diffrn     1.885
_exptl_crystal_density_meas     ?
_exptl_crystal_density_method     ?
_exptl_crystal_F_000     1458
_exptl_absorpt_coefficient_mu     11.051
_exptl_absorpt_correction_type     multi-scan
_exptl_absorpt_process_details
;
(CrysAlisPro; Rigaku OD, 2021)
;
_exptl_absorpt_correction_T_min     0.41847
_exptl_absorpt_correction_T_max     1.00000
_diffrn_ambient_temperature     293(2)
_diffrn_source     'micro-focus sealed X-ray tube'
_diffrn_radiation_type     'Cu K\a'
_diffrn_radiation_wavelength     1.54184
_diffrn_radiation_monochromator     mirror
_diffrn_measurement_device_type
                         'XtaLAB Synergy, Single source at home/near, HyPix3000'
_diffrn_measurement_device     'four-circle diffractometer'
_diffrn_measurement_method     '\w scans'
_diffrn_detector     'Hybrid Pixel Array Detector'
_diffrn_detector_area_resol_mean     10.0000
_diffrn_reflns_number     23912
_diffrn_reflns_av_R_equivalents     0.1126
_diffrn_reflns_av_unetI/netI     0.0690
_diffrn_reflns_theta_min     3.880
_diffrn_reflns_theta_max     68.243
_diffrn_reflns_theta_full     67.684
_diffrn_measured_fraction_theta_max     0.999
_diffrn_measured_fraction_theta_full     0.999
_diffrn_reflns_limit_h_min     -27
_diffrn_reflns_limit_h_max     27
_diffrn_reflns_limit_k_min     -13
_diffrn_reflns_limit_k_max     12
_diffrn_reflns_limit_l_min     -12
_diffrn_reflns_limit_l_max     9
_diffrn_radiation_probe     x-ray
_refine_special_details     ?
_reflns_number_total     4582
_reflns_number_gt     3715
_reflns_threshold_expression     'I > 2\s(I)'
_refine_ls_structure_factor_coef     Fsqd
_refine_ls_matrix_type     full
_refine_ls_R_factor_all     0.0666
_refine_ls_R_factor_gt     0.0545
_refine_ls_wR_factor_gt     0.1399
_refine_ls_wR_factor_ref     0.1501
_refine_ls_goodness_of_fit_ref     1.000
_refine_ls_restrained_S_all     1.000
_refine_ls_number_reflns     4582
_refine_ls_number_parameters     395
_refine_ls_number_restraints     3
_refine_ls_hydrogen_treatment     mixed
_refine_ls_weighting_scheme     calc
_refine_ls_weighting_details
                      'w=1/[\s^2^(Fo^2^)+(0.1005P)^2^] where P=(Fo^2^+2Fc^2^)/3'
_atom_sites_solution_hydrogens     mixed
_atom_sites_solution_primary     dual
_atom_sites_solution_secondary     ?
_refine_ls_shift/su_max     0.000
_refine_ls_shift/su_mean     0.000
_refine_diff_density_max     0.921
_refine_diff_density_min     -0.799
_refine_ls_extinction_method     none
_refine_ls_extinction_coef     .
loop_
    _atom_type_symbol
    _atom_type_description
    _atom_type_scat_dispersion_real
    _atom_type_scat_dispersion_imag
    _atom_type_scat_source
    'C' 'C' 0.0181 0.0091
                         'International Tables Vol C Tables 4.2.6.8 and 6.1.1.4'
    'H' 'H' 0.0000 0.0000
                         'International Tables Vol C Tables 4.2.6.8 and 6.1.1.4'
    'Co' 'Co' -2.3653 3.6143
                         'International Tables Vol C Tables 4.2.6.8 and 6.1.1.4'
    'N' 'N' 0.0311 0.0180
                         'International Tables Vol C Tables 4.2.6.8 and 6.1.1.4'
    'O' 'O' 0.0492 0.0322
                         'International Tables Vol C Tables 4.2.6.8 and 6.1.1.4'
    'S' 'S' 0.3331 0.5567
                         'International Tables Vol C Tables 4.2.6.8 and 6.1.1.4'
_computing_data_collection
;
CrysAlisPro 1.171.40.84a (Rigaku OD, 2021)
;
_computing_cell_refinement
;
CrysAlisPro 1.171.40.84a (Rigaku OD, 2021)
;
_computing_data_reduction
;
CrysAlisPro 1.171.40.84a (Rigaku OD, 2021)
;
_computing_structure_solution
;
<i>SHELXT2018/2</i> (Sheldrick, 2015a)
;
_computing_structure_refinement
;
<i>SHELXL2016/6</i> (Sheldrick, 2015b)
;
_computing_molecular_graphics
;
Olex2 1.5 (Dolomanov <i>et al.</i>,  2009)
;
_computing_publication_material
;
Olex2 1.5 (Dolomanov <i>et al.</i>,  2009)
;
loop_
    _atom_site_type_symbol
    _atom_site_label
    _atom_site_fract_x
    _atom_site_fract_y
    _atom_site_fract_z
    _atom_site_U_iso_or_equiv
    _atom_site_adp_type
    _atom_site_calc_flag
    _atom_site_occupancy
    _atom_site_disorder_assembly
    _atom_site_disorder_group
    Co Co1 0.82571(3) 0.55594(6) 0.44027(6) 0.02392(19) Uani d 1 . .
    Co Co2 0.500000 0.500000 0.500000 0.0268(2) Uani d 1 . .
    S S1 0.89780(4) 0.57221(10) 0.31121(9) 0.0299(3) Uani d 1 . .
    S S3 0.78409(5) 0.72745(10) 0.35381(9) 0.0307(3) Uani d 1 . .
    S S2 0.87457(5) 0.67648(10) 0.58544(9) 0.0320(3) Uani d 1 . .
    O O5 0.65342(13) 0.5523(3) 0.7133(3) 0.0348(7) Uani d 1 . .
    O O3 0.53844(12) 0.3496(3) 0.5979(3) 0.0283(6) Uani d 1 . .
    H H3 0.5312(16) 0.2737(14) 0.612(4) 0.042 Uiso d 1 . .
    O O4 0.58648(13) 0.5588(3) 0.5413(3) 0.0350(7) Uani d 1 . .
    O O6 0.66999(14) 0.3281(3) 0.5325(3) 0.0405(8) Uani d 1 . .
    O O9 0.78502(15) 0.3036(3) 0.7225(3) 0.0419(8) Uani d 1 . .
    O O2 0.50796(15) 0.6243(3) 0.8904(3) 0.0423(8) Uani d 1 . .
    O O14 0.64703(16) 0.5248(4) 0.2882(4) 0.0476(8) Uani d 1 . .
    H H14A 0.633007 0.515855 0.361958 0.071 Uiso d 1 . .
    H H14B 0.624476 0.577204 0.247038 0.071 Uiso d 1 . .
    O O1 0.48489(15) 0.5703(3) 0.6839(3) 0.0441(8) Uani d 1 . .
    N N7 0.75933(15) 0.5446(3) 0.5529(3) 0.0285(7) Uani d 1 . .
    H H7A 0.736707 0.480694 0.526268 0.034 Uiso calc 1 . .
    H H7B 0.773626 0.530122 0.635701 0.034 Uiso calc 1 . .
    O O7 0.67078(16) 0.1366(3) 0.6050(4) 0.0467(8) Uani d 1 . .
    H H7 0.659469 0.098157 0.667227 0.070 Uiso calc 1 . .
    O O10 0.78848(16) 0.3037(3) 0.9341(3) 0.0463(8) Uani d 1 . .
    O O15 0.59049(15) 0.6770(3) 0.0937(4) 0.0476(8) Uani d 1 . .
    H H15A 0.567869 0.641229 0.034498 0.071 Uiso d 1 . .
    H H15B 0.571066 0.730415 0.132922 0.071 Uiso d 1 . .
    N N1 0.78272(16) 0.4563(3) 0.2980(3) 0.0321(8) Uani d 1 . .
    H H1A 0.783710 0.376846 0.321444 0.038 Uiso calc 1 . .
    H H1B 0.745317 0.480000 0.288731 0.038 Uiso calc 1 . .
    N N8 0.72455(15) 0.6531(3) 0.5496(3) 0.0306(8) Uani d 1 . .
    H H8 0.699347 0.662336 0.606306 0.037 Uiso calc 1 . .
    N N4 0.86476(15) 0.4111(3) 0.5347(3) 0.0304(8) Uani d 1 . .
    H H4A 0.837443 0.363299 0.565348 0.037 Uiso calc 1 . .
    H H4B 0.883111 0.366516 0.477627 0.037 Uiso calc 1 . .
    N N10 0.79107(16) 0.3600(3) 0.8299(3) 0.0332(8) Uani d 1 . .
    O O8 0.79974(18) 0.4753(3) 0.8299(3) 0.0488(9) Uani d 1 . .
    N N2 0.80682(18) 0.4689(4) 0.1749(3) 0.0373(9) Uani d 1 . .
    H H2 0.786582 0.447700 0.103111 0.045 Uiso calc 1 . .
    O O11A 0.9175(10) 0.224(2) 0.368(3) 0.039(4) Uani d 0.5 A 1
    N N11 0.96695(17) 0.2055(4) 0.4343(4) 0.0420(9) Uani d 1 . .
    N N5 0.90574(18) 0.4465(4) 0.6407(4) 0.0391(9) Uani d 1 . .
    H H5 0.926274 0.390669 0.683767 0.047 Uiso calc 1 . .
    O O12A 0.9715(11) 0.240(2) 0.542(2) 0.061(6) Uani d 0.5 A 1
    N N3 0.88378(19) 0.5169(4) 0.0582(4) 0.0404(9) Uani d 1 . .
    H H3A 0.864128 0.490335 -0.012262 0.048 Uiso calc 1 . .
    H H3B 0.918646 0.545588 0.054621 0.048 Uiso calc 1 . .
    C C7 0.60992(17) 0.5090(4) 0.6455(4) 0.0255(8) Uani d 1 . .
    C C6 0.58052(17) 0.3947(4) 0.6997(4) 0.0254(8) Uani d 1 . .
    O O13A 0.9996(14) 0.114(3) 0.4205(19) 0.054(5) Uani d 0.5 A 1
    N N9 0.69505(18) 0.8363(4) 0.4571(4) 0.0452(10) Uani d 1 . .
    H H9A 0.668771 0.842184 0.511769 0.054 Uiso calc 1 . .
    H H9B 0.698370 0.893546 0.399600 0.054 Uiso calc 1 . .
    N N6 0.94963(19) 0.5926(5) 0.7769(4) 0.0523(12) Uani d 1 . .
    H H6A 0.968543 0.534943 0.820948 0.063 Uiso calc 1 . .
    H H6B 0.954741 0.668702 0.799993 0.063 Uiso calc 1 . .
    C C4 0.51204(19) 0.5526(4) 0.7954(4) 0.0313(9) Uani d 1 . .
    C C8 0.62522(18) 0.2924(4) 0.7339(4) 0.0289(9) Uani d 1 . .
    H H8A 0.653819 0.320826 0.803691 0.035 Uiso calc 1 . .
    H H8B 0.605428 0.220686 0.766118 0.035 Uiso calc 1 . .
    C C1 0.86049(19) 0.5134(4) 0.1715(4) 0.0309(9) Uani d 1 . .
    C C9 0.65656(18) 0.2557(4) 0.6148(4) 0.0318(9) Uani d 1 . .
    C C5 0.55003(18) 0.4372(4) 0.8193(4) 0.0284(9) Uani d 1 . .
    H H5A 0.525603 0.370103 0.846255 0.034 Uiso calc 1 . .
    H H5B 0.579699 0.453559 0.891480 0.034 Uiso calc 1 . .
    C C3 0.73011(18) 0.7399(4) 0.4613(4) 0.0295(9) Uani d 1 . .
    C C2 0.91294(19) 0.5643(4) 0.6744(4) 0.0349(10) Uani d 1 . .
    O O12B 0.9840(10) 0.269(2) 0.539(3) 0.052(5) Uani d 0.5 A 2
    O O11B 0.9289(11) 0.247(2) 0.353(3) 0.048(5) Uani d 0.5 A 2
    O O13B 1.0011(14) 0.134(3) 0.3756(19) 0.056(5) Uani d 0.5 A 2
loop_
    _atom_site_aniso_label
    _atom_site_aniso_U_11
    _atom_site_aniso_U_22
    _atom_site_aniso_U_33
    _atom_site_aniso_U_12
    _atom_site_aniso_U_13
    _atom_site_aniso_U_23
    Co1 0.0275(4) 0.0221(3) 0.0217(3) -0.0001(2) -0.0001(2) 0.0010(2)
    Co2 0.0268(5) 0.0280(5) 0.0242(5) 0.0007(4) -0.0048(4) 0.0018(4)
    S1 0.0301(5) 0.0346(6) 0.0247(5) -0.0025(4) 0.0014(4) -0.0008(4)
    S3 0.0378(6) 0.0268(5) 0.0279(5) 0.0031(4) 0.0052(4) 0.0073(4)
    S2 0.0401(6) 0.0262(5) 0.0283(5) -0.0023(4) -0.0036(4) -0.0041(4)
    O5 0.0328(16) 0.0409(18) 0.0291(15) -0.0093(13) -0.0050(12) -0.0017(13)
    O3 0.0305(15) 0.0241(15) 0.0286(14) -0.0010(12) -0.0057(11) 0.0024(12)
    O4 0.0317(16) 0.0369(18) 0.0345(16) -0.0070(13) -0.0065(12) 0.0129(13)
    O6 0.0463(19) 0.0425(19) 0.0331(16) 0.0048(15) 0.0051(14) -0.0001(15)
    O9 0.060(2) 0.0325(17) 0.0323(16) -0.0073(15) 0.0012(14) -0.0055(13)
    O2 0.056(2) 0.0397(19) 0.0302(16) 0.0132(16) -0.0015(14) -0.0056(14)
    O14 0.050(2) 0.050(2) 0.0435(19) -0.0001(16) 0.0067(16) 0.0027(16)
    O1 0.052(2) 0.052(2) 0.0268(16) 0.0218(16) -0.0045(14) -0.0042(14)
    N7 0.0287(18) 0.0278(18) 0.0293(17) 0.0015(14) 0.0043(14) 0.0057(14)
    O7 0.057(2) 0.0302(18) 0.054(2) 0.0096(15) 0.0094(16) -0.0059(15)
    O10 0.068(2) 0.0372(19) 0.0330(16) -0.0033(16) 0.0030(15) 0.0072(14)
    O15 0.048(2) 0.042(2) 0.051(2) 0.0017(16) -0.0043(16) -0.0002(16)
    N1 0.0313(19) 0.0305(19) 0.0338(19) -0.0047(15) -0.0001(15) -0.0028(15)
    N8 0.0355(19) 0.0305(19) 0.0264(17) 0.0082(15) 0.0064(14) 0.0057(14)
    N4 0.0334(19) 0.0249(18) 0.0321(18) 0.0008(14) -0.0019(14) -0.0058(14)
    N10 0.036(2) 0.031(2) 0.0316(19) 0.0016(15) -0.0021(15) 0.0011(16)
    O8 0.082(3) 0.0189(16) 0.0432(19) -0.0046(16) -0.0058(17) 0.0012(14)
    N2 0.048(2) 0.041(2) 0.0225(17) -0.0086(17) -0.0003(15) -0.0089(16)
    O11A 0.032(8) 0.037(8) 0.047(8) -0.006(6) 0.003(5) -0.006(6)
    N11 0.039(2) 0.036(2) 0.051(3) 0.0012(18) 0.0054(19) -0.0076(19)
    N5 0.047(2) 0.030(2) 0.037(2) 0.0117(17) -0.0112(17) -0.0004(16)
    O12A 0.063(12) 0.077(14) 0.038(7) 0.003(8) -0.015(6) -0.015(7)
    N3 0.054(2) 0.040(2) 0.0283(19) -0.0080(18) 0.0103(17) -0.0063(17)
    C7 0.027(2) 0.027(2) 0.0228(19) 0.0032(16) 0.0032(16) -0.0031(16)
    C6 0.0249(19) 0.025(2) 0.0254(19) -0.0001(16) -0.0040(15) 0.0010(16)
    O13A 0.041(6) 0.060(10) 0.061(12) 0.003(6) 0.008(9) -0.024(9)
    N9 0.055(3) 0.042(2) 0.040(2) 0.021(2) 0.0136(18) 0.0125(18)
    N6 0.056(3) 0.050(3) 0.047(2) 0.000(2) -0.020(2) -0.004(2)
    C4 0.035(2) 0.032(2) 0.027(2) 0.0028(18) 0.0008(17) 0.0030(17)
    C8 0.033(2) 0.028(2) 0.0257(19) 0.0080(17) -0.0003(16) 0.0022(16)
    C1 0.038(2) 0.020(2) 0.034(2) -0.0007(17) -0.0008(18) 0.0002(16)
    C9 0.030(2) 0.033(2) 0.031(2) 0.0044(17) -0.0053(17) -0.0028(19)
    C5 0.029(2) 0.027(2) 0.028(2) 0.0047(16) 0.0007(16) 0.0030(16)
    C3 0.030(2) 0.032(2) 0.026(2) 0.0060(17) 0.0009(16) -0.0007(17)
    C2 0.034(2) 0.045(3) 0.025(2) 0.0021(19) 0.0003(17) -0.0003(18)
    O12B 0.040(8) 0.048(8) 0.067(8) 0.006(7) -0.009(6) -0.030(6)
    O11B 0.046(10) 0.056(10) 0.039(7) -0.019(6) -0.005(7) 0.005(6)
    O13B 0.039(5) 0.064(12) 0.067(13) 0.005(6) 0.021(10) -0.029(10)
_geom_special_details
;
 All esds (except the esd in the dihedral angle between two l.s. planes)
 are estimated using the full covariance matrix.  The cell esds are taken
 into account individually in the estimation of esds in distances, angles
 and torsion angles; correlations between esds in cell parameters are only
 used when they are defined by crystal symmetry.  An approximate (isotropic)
 treatment of cell esds is used for estimating esds involving l.s. planes.
;
loop_
    _geom_bond_atom_site_label_1
    _geom_bond_atom_site_label_2
    _geom_bond_site_symmetry_2
    _geom_bond_distance
    _geom_bond_publ_flag
    Co1 S1 . 2.2112(12) ?
    Co1 S3 . 2.2265(11) ?
    Co1 S2 . 2.1967(11) ?
    Co1 N7 . 1.992(3) ?
    Co1 N1 . 1.991(3) ?
    Co1 N4 . 2.002(4) ?
    Co2 O3 . 2.060(3) ?
    Co2 O3 3_666 2.060(3) ?
    Co2 O4 . 2.084(3) ?
    Co2 O4 3_666 2.084(3) ?
    Co2 O1 . 2.081(3) ?
    Co2 O1 3_666 2.081(3) ?
    S1 C1 . 1.712(4) ?
    S3 C3 . 1.731(4) ?
    S2 C2 . 1.707(5) ?
    O5 C7 . 1.249(5) ?
    O3 H3 . 0.852(9) ?
    O3 C6 . 1.434(4) ?
    O4 C7 . 1.264(5) ?
    O6 C9 . 1.207(5) ?
    O9 N10 . 1.249(5) ?
    O2 C4 . 1.251(5) ?
    O14 H14A . 0.8497 ?
    O14 H14B . 0.8500 ?
    O1 C4 . 1.258(5) ?
    N7 H7A . 0.8900 ?
    N7 H7B . 0.8900 ?
    N7 N8 . 1.414(5) ?
    O7 H7 . 0.8200 ?
    O7 C9 . 1.333(5) ?
    O10 N10 . 1.231(5) ?
    O15 H15A . 0.8502 ?
    O15 H15B . 0.8506 ?
    N1 H1A . 0.8900 ?
    N1 H1B . 0.8900 ?
    N1 N2 . 1.424(5) ?
    N8 H8 . 0.8600 ?
    N8 C3 . 1.314(5) ?
    N4 H4A . 0.8900 ?
    N4 H4B . 0.8900 ?
    N4 N5 . 1.416(5) ?
    N10 O8 . 1.260(5) ?
    N2 H2 . 0.8600 ?
    N2 C1 . 1.322(6) ?
    O11A N11 . 1.28(3) ?
    N11 O12A . 1.15(2) ?
    N11 O13A . 1.25(3) ?
    N11 O12B . 1.30(2) ?
    N11 O11B . 1.23(3) ?
    N11 O13B . 1.29(3) ?
    N5 H5 . 0.8600 ?
    N5 C2 . 1.324(6) ?
    N3 H3A . 0.8600 ?
    N3 H3B . 0.8600 ?
    N3 C1 . 1.318(6) ?
    C7 C6 . 1.533(6) ?
    C6 C8 . 1.524(5) ?
    C6 C5 . 1.530(6) ?
    N9 H9A . 0.8600 ?
    N9 H9B . 0.8600 ?
    N9 C3 . 1.313(6) ?
    N6 H6A . 0.8600 ?
    N6 H6B . 0.8600 ?
    N6 C2 . 1.314(6) ?
    C4 C5 . 1.526(6) ?
    C8 H8A . 0.9700 ?
    C8 H8B . 0.9700 ?
    C8 C9 . 1.520(6) ?
    C5 H5A . 0.9700 ?
    C5 H5B . 0.9700 ?
loop_
    _geom_angle_atom_site_label_1
    _geom_angle_atom_site_label_2
    _geom_angle_atom_site_label_3
    _geom_angle_site_symmetry_1
    _geom_angle_site_symmetry_3
    _geom_angle
    _geom_angle_publ_flag
    S1 Co1 S3 . . 90.79(4) ?
    S2 Co1 S1 . . 89.58(4) ?
    S2 Co1 S3 . . 86.90(4) ?
    N7 Co1 S1 . . 178.29(11) ?
    N7 Co1 S3 . . 87.60(10) ?
    N7 Co1 S2 . . 90.89(11) ?
    N7 Co1 N4 . . 90.30(15) ?
    N1 Co1 S1 . . 87.42(11) ?
    N1 Co1 S3 . . 89.84(11) ?
    N1 Co1 S2 . . 175.53(11) ?
    N1 Co1 N7 . . 92.01(15) ?
    N1 Co1 N4 . . 95.51(15) ?
    N4 Co1 S1 . . 91.36(11) ?
    N4 Co1 S3 . . 174.32(10) ?
    N4 Co1 S2 . . 87.86(10) ?
    O3 Co2 O3 3_666 . 180.0 ?
    O3 Co2 O4 3_666 3_666 77.75(11) ?
    O3 Co2 O4 . . 77.75(11) ?
    O3 Co2 O4 3_666 . 102.25(11) ?
    O3 Co2 O4 . 3_666 102.25(11) ?
    O3 Co2 O1 3_666 3_666 87.18(12) ?
    O3 Co2 O1 3_666 . 92.82(12) ?
    O3 Co2 O1 . 3_666 92.82(12) ?
    O3 Co2 O1 . . 87.18(12) ?
    O4 Co2 O4 3_666 . 180.0 ?
    O1 Co2 O4 3_666 . 93.37(14) ?
    O1 Co2 O4 3_666 3_666 86.63(14) ?
    O1 Co2 O4 . 3_666 93.36(14) ?
    O1 Co2 O4 . . 86.64(14) ?
    O1 Co2 O1 3_666 . 180.0 ?
    C1 S1 Co1 . . 97.09(16) ?
    C3 S3 Co1 . . 96.78(14) ?
    C2 S2 Co1 . . 98.16(16) ?
    Co2 O3 H3 . . 139.7(18) ?
    C6 O3 Co2 . . 108.1(2) ?
    C6 O3 H3 . . 109.2(16) ?
    C7 O4 Co2 . . 111.1(3) ?
    H14A O14 H14B . . 104.5 ?
    C4 O1 Co2 . . 130.4(3) ?
    Co1 N7 H7A . . 108.9 ?
    Co1 N7 H7B . . 108.9 ?
    H7A N7 H7B . . 107.8 ?
    N8 N7 Co1 . . 113.1(2) ?
    N8 N7 H7A . . 108.9 ?
    N8 N7 H7B . . 108.9 ?
    C9 O7 H7 . . 109.5 ?
    H15A O15 H15B . . 109.4 ?
    Co1 N1 H1A . . 109.1 ?
    Co1 N1 H1B . . 109.1 ?
    H1A N1 H1B . . 107.8 ?
    N2 N1 Co1 . . 112.6(3) ?
    N2 N1 H1A . . 109.1 ?
    N2 N1 H1B . . 109.1 ?
    N7 N8 H8 . . 119.4 ?
    C3 N8 N7 . . 121.1(3) ?
    C3 N8 H8 . . 119.4 ?
    Co1 N4 H4A . . 109.0 ?
    Co1 N4 H4B . . 109.0 ?
    H4A N4 H4B . . 107.8 ?
    N5 N4 Co1 . . 113.0(3) ?
    N5 N4 H4A . . 109.0 ?
    N5 N4 H4B . . 109.0 ?
    O9 N10 O8 . . 119.1(4) ?
    O10 N10 O9 . . 120.3(4) ?
    O10 N10 O8 . . 120.6(4) ?
    N1 N2 H2 . . 120.2 ?
    C1 N2 N1 . . 119.7(3) ?
    C1 N2 H2 . . 120.2 ?
    O12A N11 O11A . . 116.5(18) ?
    O12A N11 O13A . . 111.1(18) ?
    O13A N11 O11A . . 125.0(18) ?
    O11B N11 O12B . . 120.3(18) ?
    O11B N11 O13B . . 109.0(18) ?
    O13B N11 O12B . . 123.4(17) ?
    N4 N5 H5 . . 119.5 ?
    C2 N5 N4 . . 121.0(3) ?
    C2 N5 H5 . . 119.5 ?
    H3A N3 H3B . . 120.0 ?
    C1 N3 H3A . . 120.0 ?
    C1 N3 H3B . . 120.0 ?
    O5 C7 O4 . . 124.0(4) ?
    O5 C7 C6 . . 117.1(3) ?
    O4 C7 C6 . . 118.6(3) ?
    O3 C6 C7 . . 107.5(3) ?
    O3 C6 C8 . . 108.1(3) ?
    O3 C6 C5 . . 110.7(3) ?
    C8 C6 C7 . . 111.0(3) ?
    C8 C6 C5 . . 112.4(3) ?
    C5 C6 C7 . . 107.1(3) ?
    H9A N9 H9B . . 120.0 ?
    C3 N9 H9A . . 120.0 ?
    C3 N9 H9B . . 120.0 ?
    H6A N6 H6B . . 120.0 ?
    C2 N6 H6A . . 120.0 ?
    C2 N6 H6B . . 120.0 ?
    O2 C4 O1 . . 122.6(4) ?
    O2 C4 C5 . . 117.7(4) ?
    O1 C4 C5 . . 119.6(4) ?
    C6 C8 H8A . . 109.4 ?
    C6 C8 H8B . . 109.4 ?
    H8A C8 H8B . . 108.0 ?
    C9 C8 C6 . . 111.3(3) ?
    C9 C8 H8A . . 109.4 ?
    C9 C8 H8B . . 109.4 ?
    N2 C1 S1 . . 120.3(3) ?
    N3 C1 S1 . . 120.5(3) ?
    N3 C1 N2 . . 119.1(4) ?
    O6 C9 O7 . . 119.5(4) ?
    O6 C9 C8 . . 123.8(4) ?
    O7 C9 C8 . . 116.7(4) ?
    C6 C5 H5A . . 108.7 ?
    C6 C5 H5B . . 108.7 ?
    C4 C5 C6 . . 114.4(3) ?
    C4 C5 H5A . . 108.7 ?
    C4 C5 H5B . . 108.7 ?
    H5A C5 H5B . . 107.6 ?
    N8 C3 S3 . . 119.9(3) ?
    N9 C3 S3 . . 120.7(3) ?
    N9 C3 N8 . . 119.4(4) ?
    N5 C2 S2 . . 119.9(3) ?
    N6 C2 S2 . . 121.1(4) ?
    N6 C2 N5 . . 119.0(4) ?
loop_
    _geom_torsion_atom_site_label_1
    _geom_torsion_atom_site_label_2
    _geom_torsion_atom_site_label_3
    _geom_torsion_atom_site_label_4
    _geom_torsion_site_symmetry_1
    _geom_torsion_site_symmetry_2
    _geom_torsion_site_symmetry_3
    _geom_torsion_site_symmetry_4
    _geom_torsion
    _geom_torsion_publ_flag
    Co1 S1 C1 N2 . . . . -4.9(4) ?
    Co1 S1 C1 N3 . . . . 172.1(3) ?
    Co1 S3 C3 N8 . . . . -4.3(4) ?
    Co1 S3 C3 N9 . . . . 174.6(4) ?
    Co1 S2 C2 N5 . . . . 0.1(4) ?
    Co1 S2 C2 N6 . . . . -179.7(4) ?
    Co1 N7 N8 C3 . . . . 12.1(5) ?
    Co1 N1 N2 C1 . . . . 17.5(5) ?
    Co1 N4 N5 C2 . . . . 3.9(6) ?
    Co2 O3 C6 C7 . . . . -37.4(3) ?
    Co2 O3 C6 C8 . . . . -157.3(3) ?
    Co2 O3 C6 C5 . . . . 79.3(3) ?
    Co2 O4 C7 O5 . . . . -158.1(3) ?
    Co2 O4 C7 C6 . . . . 16.3(4) ?
    Co2 O1 C4 O2 . . . . 160.6(4) ?
    Co2 O1 C4 C5 . . . . -21.6(7) ?
    O5 C7 C6 O3 . . . . -170.8(3) ?
    O5 C7 C6 C8 . . . . -52.8(5) ?
    O5 C7 C6 C5 . . . . 70.2(4) ?
    O3 C6 C8 C9 . . . . 59.8(4) ?
    O3 C6 C5 C4 . . . . -68.1(4) ?
    O4 C7 C6 O3 . . . . 14.4(5) ?
    O4 C7 C6 C8 . . . . 132.4(4) ?
    O4 C7 C6 C5 . . . . -104.6(4) ?
    O2 C4 C5 C6 . . . . -147.9(4) ?
    O1 C4 C5 C6 . . . . 34.2(6) ?
    N7 N8 C3 S3 . . . . -4.4(5) ?
    N7 N8 C3 N9 . . . . 176.6(4) ?
    N1 N2 C1 S1 . . . . -7.5(6) ?
    N1 N2 C1 N3 . . . . 175.4(4) ?
    N4 N5 C2 S2 . . . . -2.6(6) ?
    N4 N5 C2 N6 . . . . 177.1(4) ?
    C7 C6 C8 C9 . . . . -57.8(4) ?
    C7 C6 C5 C4 . . . . 48.8(4) ?
    C6 C8 C9 O6 . . . . 36.7(6) ?
    C6 C8 C9 O7 . . . . -145.1(4) ?
    C8 C6 C5 C4 . . . . 170.9(4) ?
    C5 C6 C8 C9 . . . . -177.7(3) ?
loop_
    _geom_hbond_atom_site_label_D
    _geom_hbond_atom_site_label_H
    _geom_hbond_atom_site_label_A
    _geom_hbond_site_symmetry_A
    _geom_hbond_distance_DH
    _geom_hbond_distance_HA
    _geom_hbond_distance_DA
    _geom_hbond_angle_DHA
    O14 H14B O15 . 0.85 2.00 2.798(5) 157.0
    N7 H7A O6 . 0.89 2.25 3.100(5) 159.3
    N7 H7B O8 . 0.89 2.10 2.983(5) 172.3
    O7 H7 O14 4_566 0.82 1.85 2.648(5) 163.2
    O15 H15A O2 1_554 0.85 1.92 2.730(5) 158.3
    O15 H15B O4 4_575 0.85 2.50 2.902(5) 110.1
    N1 H1A O9 4_565 0.89 2.20 2.912(5) 137.1
    N1 H1A O10 4_565 0.89 2.26 3.128(5) 165.1
    N1 H1B O14 . 0.89 2.30 3.185(5) 172.4
    N8 H8 O5 . 0.86 1.98 2.670(5) 136.4
    N4 H4A O9 . 0.89 2.19 3.000(5) 151.7
    N4 H4A O10 4_565 0.89 2.45 3.024(5) 122.3
    N4 H4B O11A . 0.89 2.09 2.96(3) 165.6
    N4 H4B O12A . 0.89 2.48 3.06(3) 123.3
    N4 H4B O12B . 0.89 2.56 3.13(2) 122.1
    N4 H4B O11B . 0.89 2.15 3.04(3) 175.0
    N2 H2 O10 1_554 0.86 2.32 3.032(5) 139.8
    N5 H5 O11A 4_566 0.86 2.28 2.96(3) 135.9
    N5 H5 O12A . 0.86 2.47 2.92(3) 113.7
    N5 H5 O12B . 0.86 2.45 2.88(2) 111.6
    N5 H5 O11B 4_566 0.86 2.27 3.02(3) 145.2
    N3 H3A O8 1_554 0.86 2.08 2.913(5) 161.4
    N3 H3B O13A 2_755 0.86 2.01 2.86(3) 170.3
    N3 H3B O13B 2_755 0.86 2.13 2.94(3) 157.1
    N9 H9A O15 4_576 0.86 2.06 2.883(6) 160.8
    N9 H9B O5 4_575 0.86 2.15 2.844(5) 136.9
    N6 H6A O13A 4_566 0.86 2.00 2.85(3) 170.3
    N6 H6A O13B 4_566 0.86 2.03 2.86(3) 161.4
    N6 H6B O12A 2_756 0.86 2.35 2.93(3) 124.8
    N6 H6B O12B 2_756 0.86 2.32 2.99(3) 134.2
_shelx_space_group_comment
;
The symmetry employed for this shelxl refinement is uniquely defined
by the following loop, which should always be used as a source of
symmetry information in preference to the above space-group names.
They are only intended as comments.
;
_shelx_estimated_absorpt_T_min     ?
_shelx_estimated_absorpt_T_max     ?
_shelx_hkl_file
;
  -2   0   0  243.09   18.79
  -2   0   0  134.18   18.59
  -3   0   0 3180.35  323.43
   3   0   0 2952.58  323.59
  -3   0   0 3640.35  323.81
  -4   0   0   22.35    2.48
   4   0   0   23.01    2.82
  -4   0   0   21.86    3.05
   4   0   0   16.15    2.52
  -5   0   0   21.44    2.45
   5   0   0   23.88    2.92
   5   0   0   15.60    2.52
  -6   0   0 1293.21  110.57
   6   0   0  902.23  110.01
   7   0   0 3543.32  377.49
  -7   0   0 3525.61  377.30
   8   0   0  236.37   25.97
  -8   0   0  224.22   25.56
   9   0   0 1370.52  142.44
  -9   0   0 1548.68  143.12
  -9   0   0 1176.98  141.94
 -10   0   0 3070.94  319.24
  10   0   0 2903.44  318.73
 -11   0   0  345.97   38.93
  11   0   0  335.67   38.43
 -12   0   0  122.66   15.16
  12   0   0   96.34   14.20
 -13   0   0 1435.58  144.32
  13   0   0 1239.63  143.68
 -14   0   0  149.35   20.45
  14   0   0  163.93   20.23
  15   0   0   21.14    7.93
 -15   0   0   23.18    8.04
 -15   0   0   39.44    7.36
  16   0   0  181.69   24.66
 -16   0   0  189.09   25.01
 -16   0   0  212.01   24.82
 -16   0   0  199.76   24.03
  17   0   0   -7.35    8.09
 -17   0   0    7.77    7.52
 -17   0   0    3.49    6.18
 -17   0   0    6.49    6.50
  18   0   0  327.02   44.19
 -18   0   0  395.68   45.08
 -18   0   0  375.22   44.34
 -18   0   0  418.36   43.93
  19   0   0   19.30    8.67
 -19   0   0   14.08    8.36
 -19   0   0    9.01    7.04
 -19   0   0    8.73    8.32
 -20   0   0   23.57    8.74
 -21   0   0  299.62   34.14
  21   0   0  256.81   35.48
 -22   0   0  229.16   27.49
  22   0   0  198.93   28.80
 -23   0   0  159.68   20.01
  23   0   0  121.48   21.02
 -24   0   0  232.94   28.38
  24   0   0  231.99   29.92
 -25   0   0  295.28   34.19
  25   0   0  288.24   35.56
 -26   0   0   36.44    7.85
 -27   0   0   44.67    7.49
  27   0   0   44.39    8.29
  28   0   0   56.34    8.19
   0   1   0    1.61    0.75
   0  -1   0    0.86    0.75
   0   1   0    0.13    0.61
   0   1   0    0.15    0.67
   0  -1   0    0.47    0.80
   1   1   0  185.34   17.21
   1   1   0  152.31   17.03
   1   1   0  165.69   17.07
  -1   1   0  144.58   17.03
  -1   1   0  175.96   17.24
  -1  -1   0  156.26   17.11
  -1  -1   0  156.02   16.91
   1  -1   0  144.21   17.09
   1  -1   0  157.59   17.10
  -2   1   0  482.96   53.09
   2   1   0  501.77   53.29
   2   1   0  624.82   53.27
  -2  -1   0  644.12   53.36
  -2  -1   0  673.13   53.28
  -3  -1   0  121.84   12.89
  -3   1   0   95.12   12.31
   3   1   0  127.15   12.57
  -3  -1   0  132.46   12.64
  -3  -1   0  144.17   12.79
   3  -1   0   94.88   12.43
  -4   1   0   36.99    4.94
  -4  -1   0   47.91    5.76
   4   1   0   41.84    5.22
   4   1   0   46.86    4.99
  -4  -1   0   43.82    5.23
  -4  -1   0   50.03    5.57
   4  -1   0   35.18    5.08
  -5  -1   0   53.01    7.46
  -5   1   0   45.32    6.69
   5   1   0   58.21    7.12
  -5  -1   0   64.27    7.19
  -5   1   0   62.66    7.33
  -5  -1   0   75.92    7.67
   5  -1   0   63.30    7.11
  -6  -1   0 1493.09  149.89
  -6   1   0 1205.00  149.36
   6   1   0 1395.37  149.68
  -6   1   0 1659.15  149.99
  -6  -1   0 1403.39  149.71
  -6  -1   0 1498.59  150.06
   6  -1   0 1335.37  149.56
  -7  -1   0 1972.19  197.95
   7   1   0 1870.22  197.77
  -7   1   0 2030.87  197.94
  -7  -1   0 2304.71  198.46
   7  -1   0 1455.87  197.38
  -8  -1   0  956.93  104.24
   8   1   0 1005.10  104.27
  -8   1   0 1066.90  104.34
  -8  -1   0 1187.71  104.89
   8  -1   0  776.97  103.79
   9   1   0   84.60   10.92
  -9   1   0   80.11   10.50
  -9  -1   0   82.51   10.71
  -9  -1   0   89.24   11.34
   9  -1   0   79.67   10.40
  10   1   0   44.16    7.45
 -10   1   0   45.89    6.58
 -10  -1   0   36.10    6.76
 -10   1   0   50.66    8.48
 -10  -1   0   45.40    7.66
  10  -1   0   33.74    6.57
  11   1   0   11.84    5.48
 -11  -1   0    5.43    4.83
 -11  -1   0   16.49    5.05
  12   1   0    6.19    5.30
  12  -1   0    7.97    5.84
 -12   1   0    9.15    5.97
 -12  -1   0   -0.84    5.40
 -12  -1   0    1.53    4.89
  13  -1   0   -0.89    5.90
  13   1   0   11.26    5.76
 -13  -1   0   11.07    5.87
 -13   1   0    0.98    6.36
 -13  -1   0   -4.21    5.64
  14  -1   0   93.30   15.54
  14   1   0  129.22   16.13
 -14   1   0  148.79   16.89
 -14  -1   0  108.25   16.05
 -14  -1   0  109.20   15.70
  15  -1   0   36.69    9.36
  15   1   0   31.03    8.64
 -15   1   0   37.19    9.66
 -15  -1   0   32.29    8.38
 -15   1   0   43.91    7.70
 -15  -1   0   48.87    7.68
 -15  -1   0   30.16    8.04
  16  -1   0  574.76   62.51
  16   1   0  508.18   63.05
  16  -1   0  579.21   63.53
 -16   1   0  583.49   63.80
 -16  -1   0  509.40   63.16
 -16  -1   0  589.86   62.66
 -16   1   0  614.44   62.82
 -16  -1   0  521.33   62.99
  17  -1   0   -1.27    7.36
  17   1   0   -1.21    7.38
 -17  -1   0   -2.51    7.10
 -17   1   0    6.62    7.83
 -17  -1   0    7.30    6.85
 -17  -1   0    4.66    6.51
 -17   1   0    2.81    6.44
  18  -1   0   17.39    8.64
  18   1   0   22.04    9.16
 -18   1   0   41.17   10.44
 -18  -1   0   26.76    9.01
 -18   1   0   23.94    8.37
 -18   1   0   30.49    8.43
 -18  -1   0   34.49    8.53
 -18  -1   0   17.14    8.16
  19  -1   0   36.28   11.37
  19   1   0   40.59   11.04
 -19  -1   0   53.11   10.17
 -19   1   0   64.18   10.97
 -19   1   0   42.26   10.01
 -19  -1   0   42.18   10.39
 -19  -1   0   42.05   10.76
 -19   1   0   49.33   11.33
 -20  -1   0   38.71   10.84
 -20   1   0   58.09   11.13
  20  -1   0   48.39   13.43
 -21  -1   0    6.90    8.71
 -21   1   0   13.45    8.88
  21  -1   0   14.28   10.91
 -22  -1   0  106.02   17.73
 -22   1   0  162.82   18.69
  22  -1   0  103.83   19.40
 -23   1   0  121.72   16.27
 -23  -1   0  103.62   16.26
  23  -1   0   94.15   18.51
 -24   1   0   21.84    8.67
 -24  -1   0   27.22    8.66
  24  -1   0    6.27   10.38
 -25   1   0   17.78    7.34
 -25  -1   0   13.87    7.14
  25  -1   0   17.04    9.49
 -26   1   0    1.96    5.87
 -26  -1   0   11.22    6.20
  26  -1   0    5.94    7.80
  26   1   0   15.45    7.02
 -27   1   0    6.28    4.59
 -27  -1   0    3.53    4.24
  27   1   0    2.40    5.39
   0  -2   0 3540.32  386.30
   0   2   0 4294.23  386.48
   0   2   0 3111.55  386.37
   0   2   0 3633.66  386.37
   1  -2   0  335.50   37.04
  -1   2   0  290.46   36.91
   1   2   0  432.90   37.34
  -1  -2   0  341.21   37.10
   1  -2   0  367.89   37.25
  -1   2   0  427.75   37.38
   1   2   0  348.62   37.09
   1   2   0  297.22   37.10
  -1   2   0  300.46   37.32
   2   2   0  625.01   42.76
   2  -2   0  497.96   42.32
   2  -2   0  416.45   42.29
   2   2   0  500.59   42.21
  -2   2   0  419.10   42.17
  -2  -2   0  311.86   41.68
  -2  -2   0  450.40   42.36
  -2   2   0  494.82   42.59
  -2  -2   0  340.29   41.73
   3   2   0 5780.76  578.53
   3  -2   0 5647.00  578.30
   3  -2   0 4053.44  578.13
   3   2   0 5831.96  578.28
   3   2   0 5606.94  578.20
  -3  -2   0 5021.31  578.32
  -3  -2   0 5627.98  578.33
  -3  -2   0 6011.83  578.06
  -4  -2   0 1193.29  109.62
   4  -2   0  794.80  108.89
   4   2   0 1037.00  109.03
  -4  -2   0  990.99  109.10
  -4  -2   0 1192.13  109.01
  -5  -2   0  481.98   44.00
   5   2   0  442.17   43.40
  -5  -2   0  389.69   43.36
  -5  -2   0  473.20   43.41
  -6  -2   0  718.03   68.71
   6  -2   0  482.82   67.82
   6   2   0  680.67   68.15
  -6  -2   0  610.15   68.12
  -6  -2   0  772.34   68.35
  -7  -2   0  250.88   25.68
   7  -2   0  153.75   24.64
   7   2   0  246.22   25.18
  -7  -2   0  245.84   25.23
  -7   2   0  264.34   25.63
  -7  -2   0  243.53   25.27
  -8  -2   0  146.86   16.25
   8  -2   0   93.62   15.05
  -8   2   0  126.87   15.65
  -8  -2   0  142.02   15.68
  -8  -2   0  143.58   15.76
   8   2   0  159.64   15.79
  -9  -2   0  941.84   90.58
  -9  -2   0  762.67   89.98
  -9   2   0  806.48   90.19
  -9  -2   0  846.55   90.22
   9   2   0  823.55   90.03
 -10  -2   0  185.23   21.45
  10   2   0  179.53   21.05
 -10  -2   0  170.62   21.12
 -10   2   0  200.10   21.92
 -10  -2   0  154.55   20.93
 -10   2   0  190.13   21.20
  11   2   0  325.35   35.81
 -11  -2   0  348.94   36.15
 -11   2   0  377.31   36.98
 -11   2   0  307.85   35.71
 -11  -2   0  254.54   35.41
  12   2   0 1614.98  159.73
 -12   2   0 1633.09  160.38
 -12  -2   0 1511.73  159.72
 -12  -2   0 1233.64  159.25
  13   2   0  353.14   41.98
 -13   2   0  382.48   42.71
 -13  -2   0  416.89   42.39
 -13  -2   0  329.96   41.78
  14  -2   0  177.50   21.90
  14   2   0  168.67   21.43
 -14   2   0  183.60   22.20
 -14  -2   0  174.90   21.49
 -14  -2   0  147.17   21.07
  15  -2   0  709.96   81.53
  15  -2   0  765.48   81.02
  15   2   0  711.57   81.33
 -15   2   0  779.33   82.20
 -15  -2   0  674.77   81.20
 -15  -2   0  764.44   80.77
  16   2   0  193.25   27.24
  16  -2   0  227.88   27.25
  16  -2   0  244.54   28.40
 -16  -2   0  216.03   27.58
 -16  -2   0  226.30   26.87
 -16   2   0  253.99   28.94
  17  -2   0  117.85   18.69
  17  -2   0  134.04   17.21
  17   2   0  105.66   17.53
  17  -2   0  126.68   18.16
 -17  -2   0  103.85   16.82
 -17  -2   0  133.02   16.82
 -17   2   0  131.80   18.44
  18  -2   0   26.19   10.95
  18   2   0   20.80    9.05
  18  -2   0   33.22    9.20
  18  -2   0   26.33    9.20
 -18  -2   0   27.83    8.61
 -18  -2   0   21.26    8.40
 -18   2   0   38.13    8.79
 -18   2   0   38.57   10.70
  19  -2   0  144.66   19.81
  19  -2   0   90.82   17.91
  19  -2   0  154.94   18.37
  19   2   0   97.01   18.03
 -19   2   0  152.18   17.93
 -19  -2   0  129.27   17.16
 -19  -2   0  108.09   17.39
 -19   2   0  118.35   18.87
 -20  -2   0  345.45   40.51
 -20   2   0  350.39   40.85
  20  -2   0  305.92   42.29
  20  -2   0  388.89   41.39
 -21  -2   0   47.39   11.82
 -21   2   0   76.62   12.62
  21  -2   0   57.10   14.43
  21  -2   0   75.24   12.85
 -22   2   0   88.48   13.95
 -22  -2   0   75.69   13.22
  22  -2   0   62.48   15.83
  22  -2   0   95.30   14.02
 -23   2   0   21.84    8.27
 -23  -2   0    5.81    7.76
  23  -2   0   11.86   11.30
 -24   2   0   22.21    8.11
 -24  -2   0   12.00    7.23
  24  -2   0   26.82   10.81
  24   2   0   19.40    9.22
 -25  -2   0   24.89    7.02
  25  -2   0   41.58   11.26
  25   2   0   38.39    9.09
 -26  -2   0    2.74    4.49
  26  -2   0   -0.95    7.28
  26   2   0    4.15    6.46
 -27  -2   0   52.06    6.99
  27  -2   0   55.03    8.99
   0   3   0   -1.13    2.69
   0   3   0    1.85    2.42
   0  -3   0   -2.10    2.58
   0   3   0    0.40    2.34
   0   3   0   -0.46    2.65
   1  -3   0  721.05   85.73
  -1   3   0  695.55   85.68
   1   3   0  980.79   86.25
  -1   3   0 1000.72   86.36
   1  -3   0  852.60   86.08
  -1  -3   0  863.08   86.01
   1   3   0  665.95   85.81
   1   3   0  820.07   86.23
  -1   3   0  662.83   86.05
  -1   3   0  959.75   86.70
   2  -3   0  370.58   42.30
  -2   3   0  327.34   42.17
  -2  -3   0  410.78   42.44
  -2   3   0  385.67   42.64
   2   3   0  460.85   42.67
   2   3   0  469.92   42.90
  -2   3   0  339.88   42.87
   3  -3   0 2076.02  221.15
   3  -3   0 1749.20  221.06
   3   3   0 2078.63  221.05
  -3  -3   0 2177.28  221.25
   3   3   0 2514.39  221.78
  -3   3   0 2000.84  222.06
   4  -3   0 1704.29  180.41
   4  -3   0 1433.40  180.28
   4   3   0 1689.37  180.28
  -4  -3   0 1727.20  180.48
   4   3   0 1870.00  180.92
  -4  -3   0 1834.54  180.93
   5  -3   0  343.56   44.43
   5  -3   0  396.10   44.55
   5   3   0  432.40   44.53
   5   3   0  408.63   44.41
  -5  -3   0  437.72   44.64
  -5  -3   0  452.27   45.21
   6  -3   0  441.17   58.32
   6  -3   0  546.80   58.58
   6   3   0  596.71   58.57
   6   3   0  532.45   58.34
  -6  -3   0  613.85   58.72
  -6  -3   0  487.59   58.51
  -6  -3   0  604.11   59.29
   7  -3   0   59.04   10.45
   7  -3   0   93.51   11.28
   7   3   0   95.21   10.86
   7   3   0  104.75   11.03
  -7  -3   0   78.25   10.83
  -7  -3   0  106.61   11.99
   8  -3   0  173.96   20.16
  -8  -3   0  149.46   19.90
  -8  -3   0  180.22   20.82
   8   3   0  184.46   20.03
  -9  -3   0    7.43    5.72
  -9  -3   0    8.65    4.50
  -9   3   0    5.91    4.31
  -9   3   0    3.12    4.51
   9   3   0    9.89    4.50
 -10  -3   0  683.33   69.54
 -10  -3   0  550.09   68.78
 -10   3   0  569.53   69.10
 -10   3   0  723.35   69.86
  10   3   0  657.65   69.00
 -11  -3   0  243.44   25.92
 -11  -3   0  196.20   25.01
 -11   3   0  215.85   25.42
 -11   3   0  209.63   25.68
  11   3   0  202.99   24.99
 -12  -3   0  524.32   56.89
  12   3   0  521.22   56.40
 -12   3   0  554.01   57.17
 -12  -3   0  438.43   56.19
  13   3   0 1267.86  127.16
 -13  -3   0  977.78  126.54
 -13   3   0 1330.21  127.88
  14  -3   0  174.42   22.08
  14   3   0  184.13   21.52
  14  -3   0  153.56   20.47
 -14  -3   0  193.73   20.85
 -14  -3   0  130.15   20.73
 -14   3   0  163.43   21.77
  15  -3   0   42.34   11.37
 -15  -3   0   58.60    9.41
  15  -3   0   48.92    9.48
  15   3   0   59.01   11.01
  15  -3   0   54.05   11.29
 -15  -3   0   35.68    9.74
 -15   3   0   61.03   11.59
  16  -3   0  696.59   80.98
  16   3   0  652.60   80.16
  16  -3   0  748.61   80.08
 -16  -3   0  757.69   79.72
  16  -3   0  673.42   80.58
 -16  -3   0  687.99   80.38
 -16   3   0  858.84   81.82
  17  -3   0   11.23    9.65
  17   3   0    3.85    7.42
  17  -3   0   30.80    9.11
  17  -3   0   10.31    7.40
 -17  -3   0   26.75    8.38
 -17  -3   0   16.50    6.15
 -17   3   0   11.79    8.71
  18  -3   0  112.61   19.53
  18  -3   0  166.87   18.34
  18   3   0   90.66   17.07
  18  -3   0  106.58   18.04
 -18  -3   0  135.10   16.47
 -18  -3   0  100.87   16.79
 -18   3   0  124.62   18.65
 -19  -3   0    5.37    7.36
  19  -3   0   -3.27    8.25
  19  -3   0   10.27   10.78
 -20  -3   0   40.66    9.36
  20  -3   0   41.47   10.67
  20  -3   0   29.27   12.43
 -21  -3   0   17.93    7.36
  21  -3   0   19.16    9.75
  21   3   0   26.23   10.95
  21  -3   0   12.89   12.45
  22   3   0    5.25    9.83
  22  -3   0   -2.02    8.40
 -22  -3   0    0.80    6.73
 -22  -3   0   13.55    8.53
  22  -3   0    4.12   11.28
  23  -3   0   23.13    8.52
  23   3   0   -4.87    9.00
 -23  -3   0   -0.73    6.25
 -23  -3   0   23.00    8.33
  23  -3   0    6.41   10.61
  24  -3   0    8.17    6.94
  24   3   0   20.95    8.90
 -24  -3   0   16.88    6.25
 -24  -3   0    9.35    7.28
  24  -3   0    1.17    9.62
  25   3   0   -6.02    6.93
  25  -3   0   15.87    6.10
 -25  -3   0    4.42    4.93
 -25  -3   0    5.41    5.83
  25  -3   0   10.30    8.86
 -26  -3   0   12.94    3.93
  26   3   0   -4.32    5.47
  26  -3   0    4.37    6.91
  27   3   0    5.63    4.12
  27  -3   0   14.60    5.86
   0   4   0 1215.21  149.17
   0   4   0 1558.93  150.16
   0   4   0 1562.66  149.71
   0  -4   0 1355.88  149.42
   1   4   0  156.89   18.96
  -1   4   0  147.66   18.94
  -1   4   0  164.64   19.28
   1  -4   0  187.57   19.35
   1   4   0  169.99   19.13
  -1  -4   0  155.30   19.01
  -1   4   0  144.65   19.63
   1   4   0  216.66   19.98
  -1   4   0  156.30   19.36
  -2   4   0  563.84   66.97
  -2  -4   0  637.49   67.13
  -2   4   0  807.58   67.90
   2   4   0  696.70   67.35
   2   4   0  622.58   67.52
  -2   4   0  521.95   67.46
  -2   4   0  635.31   67.95
   2  -4   0  545.16   66.82
  -3   4   0  368.33   42.62
  -3  -4   0  391.10   42.70
   3   4   0  442.92   42.97
   3   4   0  396.72   43.11
  -3   4   0  359.55   43.53
   3  -4   0  366.89   42.51
  -4  -4   0   20.39    5.05
   4   4   0   24.05    4.95
   4   4   0   28.10    5.16
  -4  -4   0   18.59    5.52
  -4   4   0   15.38    5.92
   4  -4   0   17.85    5.46
   5   4   0  860.97   92.85
  -5  -4   0  917.28   93.21
  -5  -4   0  890.26   93.60
  -5   4   0  756.38   94.15
   5  -4   0  844.14   92.95
   6   4   0   14.19    4.84
  -6  -4   0   13.77    5.19
  -6  -4   0   18.96    6.12
  -6   4   0   19.20    6.70
   6  -4   0   19.04    5.70
   6  -4   0   15.90    5.09
   7   4   0 1787.44  196.86
  -7  -4   0 1819.04  197.22
  -7  -4   0 1980.16  197.93
   7  -4   0 1811.46  197.07
   8   4   0  169.24   18.34
  -8  -4   0  135.12   18.21
  -8  -4   0  153.88   19.21
   8  -4   0  148.01   18.42
   9   4   0   99.25   11.66
  -9  -4   0   62.26   11.23
  -9  -4   0   92.88   12.66
   9  -4   0   76.29   11.87
  10   4   0   16.29    5.97
 -10   4   0   22.06    6.60
 -10  -4   0   24.23    6.49
 -10  -4   0   26.28    7.07
 -10  -4   0   22.92    7.71
  10  -4   0   20.99    7.51
  11   4   0    5.78    5.81
 -11  -4   0    5.15    5.96
 -11  -4   0    3.55    5.57
 -11   4   0    4.26    5.97
 -11  -4   0    2.93    6.60
  11  -4   0    5.57    7.07
  12   4   0   11.01    6.12
  12  -4   0   13.81    7.70
 -12   4   0    7.91    6.63
 -12  -4   0   26.41    7.62
 -12  -4   0    2.93    5.74
 -12  -4   0   -2.10    7.04
  13  -4   0   55.54   11.53
  13  -4   0   40.06   10.55
  13  -4   0   73.34   10.65
 -13  -4   0   46.84   10.35
 -13  -4   0   59.66   10.74
  13  -4   0   59.14    9.77
 -13  -4   0   60.99    9.98
  13   4   0   55.99   10.64
  14  -4   0  108.87   16.97
  14  -4   0  101.79   18.05
  14  -4   0  137.91   16.57
 -14  -4   0   96.83   16.70
 -14  -4   0  107.88   16.75
  14  -4   0  123.61   16.28
  14   4   0  115.33   17.09
 -14  -4   0  154.61   16.91
  15  -4   0   64.76   13.86
  15  -4   0   83.62   12.12
 -15  -4   0   68.89   12.45
 -15  -4   0   65.45   12.25
 -15  -4   0   82.84   11.98
  15   4   0   57.71   12.12
  15  -4   0   75.47   11.60
  15   4   0   45.30   10.85
 -16  -4   0    6.24    7.72
 -16  -4   0   20.90    8.39
 -16  -4   0   16.34    6.91
  16   4   0   10.30    7.23
  16   4   0   12.36    8.05
  16  -4   0   15.87    7.53
  16  -4   0   15.51    7.93
  16  -4   0   26.36   11.40
  17   4   0  121.48   18.73
  17   4   0  104.74   18.77
 -17  -4   0  148.61   18.42
  17  -4   0  143.44   18.64
 -17  -4   0  113.07   18.55
 -17  -4   0  116.30   18.54
  17  -4   0  160.81   21.44
  18  -4   0    9.14   10.66
  18  -4   0   13.75    8.56
  18   4   0   22.45   10.11
 -18  -4   0   14.53    7.71
  19  -4   0   89.73   17.91
  19   4   0   76.02   15.99
  19  -4   0  116.09   16.25
 -19  -4   0  116.84   15.52
  20  -4   0    7.44   13.03
  20  -4   0    5.25    8.83
  20   4   0    1.12    9.36
  21  -4   0  146.70   21.57
  21   4   0  102.47   18.39
  21  -4   0  146.24   18.85
  22  -4   0   10.68   11.98
 -22  -4   0    2.54    7.81
  22  -4   0    2.83    7.60
  22   4   0    1.00    8.70
  23  -4   0   30.49   11.29
 -23  -4   0   12.10    7.62
  23  -4   0   20.46    8.31
  23   4   0    5.46    8.43
  24  -4   0    9.75    8.99
 -24  -4   0    1.95    6.02
  24   4   0    0.79    7.03
  24  -4   0    8.17    6.42
  25  -4   0   20.99    6.40
  25   4   0   12.43    6.69
 -25  -4   0   25.61    6.29
  26  -4   0   -5.35    6.20
  26   4   0   11.66    4.74
 -26  -4   0    7.73    4.26
  26  -4   0    7.20    4.07
   0   5   0    0.55    5.17
   0   5   0    8.10    4.93
   0  -5   0    5.11    4.40
   0   5   0    3.18    4.53
  -1   5   0 1331.64  159.99
   1   5   0 1383.44  159.94
   1   5   0 1676.16  161.08
  -1   5   0 1264.38  160.61
   1   5   0 1640.44  160.44
  -1  -5   0 1461.92  160.06
  -1   5   0 1817.38  160.79
   1  -5   0 1484.15  160.24
   2   5   0   20.79    6.13
  -2   5   0   30.37    7.10
   2   5   0   12.51    5.27
  -2   5   0   13.56    6.17
  -2  -5   0   16.43    5.63
  -2   5   0   18.86    5.64
   2   5   0   32.20    5.64
   3   5   0   58.41    9.01
   3   5   0   56.45    8.84
  -3   5   0   40.58    9.17
  -3  -5   0   53.53    8.90
  -3  -5   0   42.76    8.15
   3   5   0   67.92    8.56
   4  -5   0  391.86   47.44
  -4   5   0  400.32   48.81
  -4  -5   0  437.59   48.19
  -4   5   0  393.31   48.82
  -4  -5   0  466.07   47.85
   4   5   0  483.45   48.05
   5  -5   0  370.48   41.14
  -5   5   0  322.98   42.38
  -5  -5   0  352.18   41.70
  -5  -5   0  393.40   41.40
   5   5   0  386.06   41.50
   6  -5   0  234.54   29.58
  -6   5   0  224.94   31.20
  -6  -5   0  276.28   30.60
   6   5   0  275.15   30.21
  -6  -5   0  280.53   29.97
   7  -5   0  117.11   15.96
  -7   5   0  130.08   17.94
  -7  -5   0  108.06   16.32
  -7  -5   0  134.22   16.15
   7   5   0  128.73   16.18
   8  -5   0  320.96   31.58
  -8  -5   0  268.31   32.00
  -8   5   0  281.87   33.64
  -8  -5   0  234.92   31.29
   8   5   0  253.17   31.45
   9  -5   0   39.79    8.37
  -9   5   0   34.88   10.73
  -9  -5   0   21.81    8.63
  -9  -5   0   33.17    8.34
  10  -5   0   43.37    9.85
 -10  -5   0   63.02   10.17
 -10   5   0   34.46    9.63
 -10   5   0   56.41   12.19
 -10  -5   0   42.79   10.02
 -11  -5   0  321.32   38.47
  11  -5   0  309.54   38.50
  11  -5   0  396.33   40.36
  11  -5   0  343.77   38.49
 -11  -5   0  296.04   38.60
 -11   5   0  343.99   40.03
 -11   5   0  412.16   42.58
 -11  -5   0  326.27   39.14
  12  -5   0   30.32    7.90
 -12  -5   0   38.83    8.61
  12  -5   0   62.83   11.49
  12  -5   0   42.70   10.39
  12  -5   0   49.14    9.02
 -12  -5   0   43.86    9.99
 -12   5   0   67.67   11.61
 -12   5   0   48.75   13.63
 -12  -5   0   25.70    9.47
 -13  -5   0  475.35   47.28
  13  -5   0  360.10   46.07
  13  -5   0  399.34   48.44
  13  -5   0  325.56   46.62
  13  -5   0  444.44   46.90
 -13  -5   0  370.03   47.18
 -13  -5   0  484.06   48.25
 -13   5   0  570.82   52.31
  14  -5   0   33.97    8.40
 -14  -5   0   45.92    9.55
  14  -5   0   31.38   11.39
  14  -5   0   38.78    9.31
 -14  -5   0   26.52    9.71
 -14   5   0   66.97   14.91
 -15  -5   0   11.14    7.82
  15  -5   0    4.68    6.66
  15  -5   0    6.20   10.28
  15  -5   0   11.35    7.82
 -15  -5   0   13.33    8.43
 -15   5   0   35.90   13.55
 -16  -5   0  227.79   25.44
  16  -5   0  189.09   24.68
  16  -5   0  229.18   24.48
  16  -5   0  187.32   27.65
  16  -5   0  222.74   25.04
 -16  -5   0  147.05   25.06
 -16   5   0  240.43   30.52
 -16  -5   0  153.51   25.57
 -17  -5   0  397.47   43.10
  17  -5   0  396.07   42.98
  17   5   0  271.41   42.63
  17  -5   0  371.91   45.34
  17  -5   0  424.16   43.18
 -18  -5   0   13.80    8.93
  18   5   0   17.33    9.77
  18  -5   0   -1.00    8.12
  18  -5   0   -3.18   12.49
  19   5   0   34.27   11.06
 -19  -5   0   16.06    8.77
  19  -5   0   26.65    9.41
  19  -5   0   43.38   14.63
  20  -5   0   54.33   11.80
  20   5   0   54.70   12.35
 -20  -5   0   55.80   10.94
  20  -5   0   59.18   15.20
  21  -5   0   22.42    9.18
 -21  -5   0   33.14    8.21
  21   5   0   22.37    9.78
 -21  -5   0   36.36    9.69
  21  -5   0   27.59   13.01
  22  -5   0    1.64    7.16
 -22  -5   0    9.28    6.03
  22   5   0   -5.51    8.10
 -22  -5   0   20.47    7.56
  22  -5   0    1.26   10.05
  23  -5   0    0.73    5.86
 -23  -5   0    0.66    6.32
  23  -5   0   -6.69    9.24
  24  -5   0   86.70   10.26
 -24  -5   0   51.17    9.69
  24  -5   0   56.56   11.88
  25  -5   0   15.04    4.51
 -25  -5   0    4.80    4.57
  25  -5   0   22.93    7.12
   0   6   0   10.85    6.58
   0   6   0    6.05    5.83
   0   6   0    7.12    5.16
   0  -6   0   13.03    5.59
  -1   6   0  869.53   97.32
   1   6   0  851.26   97.14
  -1   6   0  952.72   98.38
   1   6   0  945.85   98.13
  -1  -6   0  758.29   96.77
   1   6   0  951.80   97.43
  -1   6   0 1012.78   97.81
   2   6   0   97.36   14.37
  -2   6   0   99.63   14.80
  -2   6   0   78.23   14.46
   2   6   0  123.31   14.28
  -2   6   0  133.69   14.80
  -2  -6   0   95.25   13.65
   3   6   0    7.21    6.28
  -3  -6   0    2.63    5.56
  -3   6   0   -1.16    6.05
  -3  -6   0    1.40    5.25
   3   6   0   10.94    5.25
   4   6   0   16.79    7.13
  -4   6   0   26.01    8.84
  -4  -6   0   10.13    6.67
   4   6   0   13.72    5.37
  -4  -6   0   18.15    6.60
   5   6   0  139.91   17.27
   5   6   0  140.99   17.10
  -5  -6   0  127.80   16.96
  -5   6   0  133.93   19.04
  -5  -6   0  108.33   17.42
   6   6   0  305.05   31.52
   6  -6   0  240.84   30.68
  -6  -6   0  291.09   31.98
  -6   6   0  265.83   33.01
   6   6   0  253.62   31.09
  -6  -6   0  253.45   30.96
   7  -6   0   42.28    9.86
  -7  -6   0   62.23   10.59
   7   6   0   71.26   10.75
  -7   6   0   53.44   11.82
  -7  -6   0   81.05   11.98
   8   6   0  228.18   27.86
   8  -6   0  231.47   26.89
   8  -6   0  248.44   26.44
   8   6   0  162.55   26.61
  -8  -6   0  215.33   27.09
  -8  -6   0  222.06   27.53
  -8   6   0  239.97   30.03
  -8   6   0  270.00   29.86
  -9  -6   0    0.91    5.33
   9  -6   0   -2.60    7.38
   9   6   0    9.17    7.62
   9  -6   0    8.21    5.61
   9  -6   0   -4.29    7.71
  -9  -6   0    4.02    6.54
  -9   6   0    1.77    8.86
  -9  -6   0   -4.54    7.55
 -10  -6   0    5.75    6.04
  10  -6   0   13.06    8.27
  10  -6   0    6.58    7.54
  10   6   0   11.77    8.14
  10  -6   0   19.47    6.94
  10  -6   0   17.56    9.04
 -10  -6   0    8.76    7.77
 -10   6   0   28.29   10.62
 -10  -6   0    8.25    7.37
 -11  -6   0  545.52   58.15
  11  -6   0  425.44   57.59
  11  -6   0  536.13   59.45
  11  -6   0  546.51   57.72
 -11  -6   0  449.57   58.09
 -11   6   0  571.13   60.46
 -11  -6   0  490.88   58.47
 -11   6   0  704.01   62.95
 -12  -6   0  228.70   25.60
  12  -6   0  171.59   24.22
  12  -6   0  225.51   27.38
  12  -6   0  198.20   24.89
 -12   6   0  233.73   28.12
 -12  -6   0  167.56   25.62
 -12  -6   0  185.30   25.98
 -13  -6   0   26.29    8.60
  13  -6   0    8.42    5.99
  13  -6   0   14.22   11.19
  13  -6   0   18.50    7.82
 -13  -6   0    8.03    7.95
 -13   6   0   33.86   10.58
  13  -6   0   16.00    7.53
 -13   6   0   15.47   11.34
  14  -6   0   42.80    8.86
 -14  -6   0   32.89   10.01
  14  -6   0   31.11   12.32
  14  -6   0   46.08   10.43
 -14  -6   0   42.20   10.93
 -14   6   0   50.26   14.41
 -15  -6   0  248.76   30.65
  15  -6   0  231.77   29.69
  15  -6   0  275.96   33.18
  15  -6   0  256.80   30.41
  16  -6   0  247.02   30.42
 -16  -6   0  228.30   30.94
  16  -6   0  267.13   34.03
  16  -6   0  286.16   31.25
 -17  -6   0   14.13    8.95
  17  -6   0   16.42    8.13
  17  -6   0   35.67    9.83
  17  -6   0   18.23   12.90
  17  -6   0   38.06    9.86
  18  -6   0    0.90    6.88
  18  -6   0   -5.05    8.62
 -18  -6   0   -4.81    7.97
  18  -6   0    8.00   12.35
  18  -6   0    7.16    8.29
  19  -6   0   92.47   19.30
  19  -6   0  111.29   15.50
 -19  -6   0   99.94   15.31
 -19  -6   0  113.88   15.65
  19  -6   0   95.78   15.05
  20  -6   0    2.81   11.49
 -20  -6   0    0.82    7.75
  20  -6   0   20.29    7.26
 -20  -6   0   19.61    7.66
 -21  -6   0   19.02    7.71
  21  -6   0   17.11    7.31
 -21  -6   0   28.27    7.54
  22  -6   0    6.68    8.99
  22  -6   0    6.62    5.71
 -22  -6   0    1.24    5.41
 -22  -6   0    1.27    5.91
 -23  -6   0   42.37    6.52
  23  -6   0   28.44    6.60
 -23  -6   0   24.98    6.78
  24  -6   0   40.19    6.70
 -24  -6   0   39.93    6.76
  25  -6   0   35.46    5.36
   0   7   0    0.93    8.11
   0   7   0   -0.96    5.33
   1   7   0  246.01   26.57
  -1  -7   0  166.43   25.07
   1   7   0  206.50   25.43
  -1   7   0  252.34   26.37
   2   7   0    0.91    7.60
   2   7   0    0.94    5.13
  -2  -7   0   -0.81    5.74
  -2   7   0    3.89    6.95
   3   7   0 1076.26   98.65
   3   7   0  978.38   98.37
  -3  -7   0  847.33   97.76
  -3   7   0 1008.57   99.90
   3  -7   0  798.97   96.75
  -3   7   0  869.51   97.35
   3   7   0  880.96   97.42
   4   7   0   43.37    9.46
  -4  -7   0   34.18    7.90
   4   7   0   27.49    7.09
  -4   7   0   34.26    9.33
  -4   7   0   21.22    6.76
   4  -7   0   24.38    7.93
   5   7   0  890.16   77.96
  -5   7   0  623.09   76.38
   5  -7   0  674.09   76.04
  -5  -7   0  602.89   76.73
  -5  -7   0  695.65   77.74
  -5   7   0  913.77   80.21
   6   7   0  422.38   45.95
  -6   7   0  358.90   43.70
   6  -7   0  394.03   43.52
  -6  -7   0  366.82   44.19
  -6   7   0  450.01   47.26
  -6  -7   0  379.25   44.95
   7   7   0   55.22   12.46
   7  -7   0   62.66   10.85
   7  -7   0   60.95   10.04
  -7  -7   0   28.41    9.86
  -7  -7   0   66.62   12.18
  -7   7   0   74.67   14.03
   8   7   0  489.95   52.69
   8  -7   0  471.67   50.34
   8  -7   0  450.94   50.44
  -8  -7   0  342.84   50.41
  -8  -7   0  460.71   51.67
  -8   7   0  560.95   54.70
   9   7   0  123.33   18.35
   9  -7   0  123.13   16.51
   9  -7   0  117.87   15.74
   9  -7   0  122.91   16.64
  -9  -7   0  101.97   16.64
  -9   7   0  105.47   18.40
  -9  -7   0   93.64   16.82
 -10  -7   0   10.08    6.62
  10   7   0   14.45    9.81
  10  -7   0   -1.79    6.93
  10  -7   0    6.24   10.27
 -10  -7   0   -2.46    6.96
 -10  -7   0    9.04    7.91
 -10   7   0   -2.06    9.80
 -11  -7   0  154.01   21.71
  11   7   0  193.34   24.67
  11  -7   0  179.59   21.80
 -11   7   0  226.73   26.59
 -11  -7   0  133.01   21.96
 -11   7   0  186.48   25.91
 -11  -7   0  159.69   22.82
 -12  -7   0   23.59    8.33
  12  -7   0   17.90   11.71
  12   7   0    2.94   10.17
  12  -7   0   10.06    8.33
 -12   7   0   16.34    9.85
 -12  -7   0   19.50    9.25
 -12   7   0    2.22    9.79
 -12  -7   0   19.08    9.06
 -13  -7   0  150.47   22.02
  13  -7   0  201.78   25.83
  13  -7   0  175.01   22.33
 -14  -7   0   27.95    9.92
  14  -7   0    9.86    7.02
  14  -7   0   37.61   12.84
  14  -7   0   47.39    9.96
 -15  -7   0   40.96   10.23
  15  -7   0   17.28    7.15
  15  -7   0   27.32   13.34
  15  -7   0    8.08    8.36
 -16  -7   0  160.58   19.89
  16  -7   0  129.37   18.26
  16  -7   0  150.42   23.19
  16  -7   0  142.51   19.37
  17  -7   0  120.14   20.86
  17  -7   0  142.40   17.77
 -17  -7   0  121.09   17.31
  17  -7   0  111.50   16.18
  17  -7   0  131.05   17.13
 -17  -7   0  115.89   17.08
  18  -7   0  436.77   52.37
  18  -7   0  481.39   49.24
  18  -7   0  400.45   49.17
 -18  -7   0  458.86   49.97
 -18  -7   0  414.28   49.52
  18  -7   0  446.95   49.63
  19  -7   0    1.41    5.66
  19  -7   0    2.62    7.58
 -19  -7   0    6.38    7.09
 -19  -7   0   14.39    7.24
  19  -7   0    8.67    7.12
 -20  -7   0   26.02    7.14
  20  -7   0   12.18    6.23
 -20  -7   0   14.09    6.60
  20  -7   0   26.45    7.19
  21  -7   0   18.16    5.96
 -21  -7   0   22.29    6.45
 -21  -7   0   27.13    7.01
  21  -7   0   39.91    7.06
 -22  -7   0   34.31    5.95
  22  -7   0   23.34    5.36
 -22  -7   0   22.01    5.99
  23  -7   0    1.98    3.30
 -23  -7   0    4.27    3.53
 -23  -7   0    1.13    3.44
   0   8   0  605.25   66.95
  -1  -8   0  336.53   40.95
  -1   8   0  373.88   39.30
   1   8   0  416.29   39.55
   1  -8   0  336.36   38.65
   1   8   0  380.45   40.92
   1  -8   0  263.71   40.56
  -1  -8   0  254.46   40.58
  -2  -8   0  103.58   18.53
  -2   8   0  163.87   17.36
   2   8   0  152.05   17.22
   2  -8   0  118.52   16.67
   2   8   0  100.49   18.47
   2  -8   0  119.38   19.41
  -2  -8   0  118.98   19.11
  -3   8   0  303.35   32.24
   3  -8   0  266.86   31.71
   3   8   0  342.81   32.58
   3  -8   0  230.19   33.60
  -3  -8   0  221.37   31.90
  -3  -8   0  211.76   33.50
   3   8   0  363.81   34.39
   4   8   0  714.01   82.03
  -4   8   0  832.61   80.36
   4  -8   0  713.56   79.21
   4   8   0  908.37   80.88
  -4  -8   0  524.23   80.67
  -4  -8   0  636.61   80.01
   4  -8   0  619.83   80.98
   4   8   0  925.32   81.80
   5   8   0   50.02   12.30
  -5   8   0   27.28    7.95
   5  -8   0   38.63    9.21
   5   8   0    6.94    7.20
  -5  -8   0   16.25    7.39
  -5  -8   0    5.53    7.73
  -5   8   0   28.99    9.96
   6   8   0   60.65   13.75
   6  -8   0   54.69   11.01
   6   8   0   54.34   10.19
  -6  -8   0   31.66    9.59
  -6   8   0   48.34   12.31
   7   8   0   70.03   14.66
   7  -8   0   54.12   11.38
  -7  -8   0   36.54    9.69
  -7   8   0   37.68   12.17
   8   8   0  149.23   19.82
   8  -8   0  102.82   15.04
   8  -8   0   98.35   16.23
  -8  -8   0   99.59   15.51
  -8   8   0  125.37   18.97
  -8  -8   0   80.01   15.93
   9   8   0   34.53   13.25
   9  -8   0   50.23    9.72
   9  -8   0   33.47   11.62
  -9  -8   0   19.64    8.76
  -9   8   0   24.93   11.61
  -9  -8   0   43.61   10.43
  10  -8   0   -0.89    7.17
  10   8   0    4.96   11.59
  11  -8   0  121.99   17.15
  11  -8   0  146.05   18.12
  11   8   0  128.65   21.60
  12  -8   0    1.77    7.51
 -12  -8   0    7.25    7.87
  12   8   0  -13.01   11.60
  13  -8   0    3.45    7.83
 -13  -8   0    9.27    8.31
  13   8   0  -14.22   12.25
 -14  -8   0  399.27   45.98
  14  -8   0  398.10   45.53
 -15  -8   0   98.01   14.74
  15  -8   0   94.62   14.61
 -16  -8   0    6.31    7.74
  16  -8   0   13.75    7.89
  17  -8   0  248.79   28.75
 -17  -8   0  275.58   29.54
  17  -8   0  218.35   28.88
 -18  -8   0    0.74    6.68
  18  -8   0    0.58    4.55
  18  -8   0   10.58    7.19
  18  -8   0   13.54    6.78
  19  -8   0    3.66    4.29
  19  -8   0   -2.93    6.03
 -19  -8   0    1.94    5.53
  19  -8   0    5.71    5.69
  20  -8   0   62.53    8.89
 -20  -8   0   64.83    9.59
  20  -8   0   66.80    9.53
  21  -8   0    3.83    3.13
 -21  -8   0   -3.60    3.98
  21  -8   0    1.21    3.61
  22  -8   0   11.83    2.90
 -22  -8   0    9.74    3.36
  22   8   0    6.68    4.25
   0  -9   0  -16.72    9.36
   0   9   0    7.87    6.96
  -1  -9   0   -1.67    9.54
   1  -9   0   -3.30    8.95
   1   9   0    7.87    7.38
   1  -9   0    1.19    8.65
  -1   9   0   -0.88    7.22
   1   9   0   -3.02   10.26
   2  -9   0   56.31   15.05
  -2  -9   0   91.06   16.51
   2   9   0  116.41   14.53
   2  -9   0  100.05   14.71
  -2   9   0  108.56   14.52
   2   9   0   79.82   16.86
   3  -9   0   76.15   17.02
  -3  -9   0   90.55   17.61
   3  -9   0  113.82   16.05
  -3   9   0  108.75   16.05
   3   9   0  116.09   18.98
  -4  -9   0   17.12    9.34
   4  -9   0    1.48    8.20
   4   9   0   34.77   12.68
   4   9   0    4.57    7.55
  -4   9   0   10.21    7.76
   4  -9   0    8.60    9.29
   5   9   0    1.69   11.85
   5  -9   0    0.62    9.46
   5   9   0    4.70    7.54
   6   9   0    8.60   12.70
   6  -9   0   15.22   10.18
   6   9   0    9.69    8.43
   7   9   0   22.63   13.03
   7   9   0    8.01    8.70
   7  -9   0   -2.58    9.99
   8   9   0   34.93   15.30
   8   9   0   77.63   13.13
   8  -9   0   57.06   13.33
   9   9   0  142.66   21.90
   9  -9   0  105.77   16.46
   9   9   0  137.81   18.71
  10   9   0    3.43   12.76
  10  -9   0    3.38    6.86
  10   9   0    7.67    9.59
  10  -9   0   12.64    7.64
  11   9   0   -1.67   12.06
  11  -9   0   11.42    7.46
  11  -9   0   -6.63    6.67
  11   9   0   11.16   10.34
  12   9   0   32.06   13.87
  12   9   0   52.80   11.96
  12  -9   0   38.44    9.27
  13   9   0   25.68   12.86
  13   9   0   51.25   12.94
  13  -9   0   60.30   10.32
  14   9   0  -11.14   10.17
  14  -9   0   -2.13    6.76
  14   9   0    8.68    9.87
 -15  -9   0   32.76    8.12
  15  -9   0   34.95    8.11
  15   9   0   23.77   10.56
 -16  -9   0   -0.71    5.75
  16  -9   0   -7.75    6.87
  16  -9   0   -1.81    6.08
  16   9   0   -9.60    8.55
  17  -9   0    1.63    5.91
 -17  -9   0   -4.43    5.44
  17   9   0   13.86    8.03
  17  -9   0   10.83    5.59
  18  -9   0    6.68    5.33
 -18  -9   0    4.36    4.40
  18  -9   0    3.33    4.66
  18   9   0    3.78    6.58
  19  -9   0   19.96    4.50
 -19  -9   0    9.57    4.32
  19  -9   0    6.06    3.98
  19   9   0    7.60    5.62
 -20  -9   0    2.18    2.92
  20   9   0    9.58    4.47
  20  -9   0    7.53    3.11
   0  10   0  423.33   48.34
   1  10   0    1.56   10.65
   1  10   0   13.59    8.32
  -1  10   0    9.98    8.09
   1 -10   0   26.64   10.37
   2  10   0  186.97   28.60
  -2  10   0  237.65   26.64
   2  10   0  239.51   26.64
   2 -10   0  184.58   25.97
   3  10   0   14.88   12.04
   3 -10   0   18.75    9.99
   3  10   0   17.45    8.62
  -3  10   0    9.22    7.93
   4  10   0   11.79   12.20
   4 -10   0   11.49    9.61
   4  10   0    5.58    8.35
   5  10   0   17.05   12.78
   5 -10   0   26.04   10.65
   5  10   0    8.49    8.52
   6  10   0   -3.42   11.85
   6  10   0    6.71    8.65
   6 -10   0   14.52   10.49
   7  10   0   11.91   12.20
   7  10   0   16.53    9.22
   7 -10   0    4.22   10.53
   8  10   0  239.69   35.36
   8  10   0  297.31   33.68
   9  10   0    6.53   12.28
   9 -10   0    3.07    6.80
   9  10   0   12.88    8.98
  10  10   0   14.09   12.37
  10 -10   0    7.07    6.31
  10  10   0   17.82    9.96
  11  10   0  399.75   39.96
  11 -10   0  292.21   35.25
  11  10   0  377.51   37.64
  11 -10   0  277.17   35.48
  12  10   0   74.31   12.53
  12 -10   0   62.66   10.11
  12 -10   0   46.11    9.40
  13  10   0    8.73   10.13
  13 -10   0    5.86    5.64
  13  10   0    4.56    8.32
  14  10   0  113.60   15.89
  14 -10   0  110.74   14.27
  15 -10   0   -4.69    5.38
  15  10   0   -3.12    6.72
  15 -10   0    4.33    4.66
  16 -10   0   63.64    8.24
  16  10   0   60.78    9.83
  16 -10   0   47.07    7.98
  17 -10   0   77.36    9.41
  17  10   0   70.08   10.72
  17 -10   0   73.08    9.44
  18 -10   0    5.33    2.96
  18 -10   0    1.50    2.53
  18  10   0    1.91    3.77
   0  11   0    5.91    7.60
  -1  11   0  312.86   36.30
   1  11   0  307.03   36.20
   2  11   0  113.94   21.41
   2 -11   0  122.80   18.99
   3  11   0   -8.85   11.55
  -3 -11   0   -1.72    7.47
   3  11   0   14.46    8.45
   3 -11   0    5.93    8.91
   4  11   0   28.34   11.99
  -4 -11   0   26.12    8.59
   4 -11   0   15.37    7.76
   4  11   0   54.61    9.86
   4 -11   0   25.02    9.51
   5  11   0    2.99   10.85
  -5 -11   0   -5.33    6.99
   5 -11   0    9.27    6.78
   5 -11   0    2.10    9.10
   5  11   0   12.82    7.90
   6  11   0   19.17   11.72
   6  11   0   23.05    8.84
   7  11   0   14.40   11.61
   7  11   0    1.70    7.77
   7 -11   0   14.18    6.20
   8  11   0   16.65   11.62
   8  11   0   36.09    9.05
   8 -11   0    6.22    6.20
   9  11   0  153.81   19.15
   9  11   0  132.47   16.20
  10  11   0    9.80   10.16
  10 -11   0   -1.36    4.96
  10  11   0   10.37    7.42
  11  11   0   25.73    9.78
  11  11   0   35.79    8.23
  11 -11   0   14.55    5.35
  12 -11   0   60.58    8.61
  12  11   0   70.64   10.86
  13 -11   0   19.12    5.24
  13  11   0   24.17    6.84
  14 -11   0   -3.63    3.62
  14  11   0   -1.16    4.67
  14 -11   0   -2.35    2.97
  15 -11   0    2.20    2.93
  15 -11   0    2.85    2.54
  15  11   0   -0.99    3.91
   0 -12   0   -6.09    6.67
   1 -12   0    6.64    6.22
  -1 -12   0   -0.68    6.25
   2 -12   0   42.16    8.69
  -2 -12   0   42.99    8.97
   2  12   0   63.95    9.56
   3  12   0   -9.77    8.75
   3 -12   0   -0.60    5.69
  -3 -12   0    7.59    6.27
   3  12   0    4.16    6.12
   3 -12   0    1.93    5.08
   4  12   0   55.82   11.46
   4 -12   0   50.34    8.56
  -4 -12   0   41.48    8.59
   4 -12   0   39.92    8.13
   5 -12   0  161.27   20.84
  -5 -12   0  110.99   20.53
   5 -12   0  181.37   20.80
   6 -12   0    5.03    4.71
   6  12   0    5.34    5.93
   6  12   0    4.23    8.54
   7  12   0   79.78    9.60
   7  12   0   68.81   11.30
   8  12   0  108.50   11.50
   8  12   0   91.17   12.83
   9 -12   0   -2.30    3.33
   9  12   0   -0.59    4.81
   9  12   0    6.10    6.83
  10 -12   0   -1.17    3.02
  10  12   0    8.23    4.65
 -10  12   0   12.52    4.69
  11 -12   0   15.51    3.29
  11  12   0   15.40    4.86
  11 -12   0   13.46    3.67
 -11  12   0   23.97    4.95
   0 -13   0   -1.22    3.69
   1 -13   0    6.78    3.09
  -1 -13   0    1.21    3.51
   1 -13   0    6.75    3.76
   2 -13   0    3.53    2.87
  -2 -13   0    1.95    3.49
   2 -13   0   -1.51    3.30
   3 -13   0    9.21    3.04
   3 -13   0    8.41    3.42
  -3 -13   0    4.01    3.43
   4 -13   0   19.83    3.71
   4 -13   0   19.84    3.76
   5 -13   0    2.33    2.44
  -5  13   0    2.56    3.34
 -28   0   1   -2.10    3.37
  28   0  -1   -5.82    4.15
 -27   0   1    3.35    4.75
  27   0  -1   -3.01    6.25
  27   0  -1   -5.79    6.19
  26   0  -1   -7.03    7.58
 -26   0   1    0.68    6.04
 -25   0   1   -0.80    7.34
 -24   0   1    8.93    8.82
 -23   0   1    0.97    9.33
 -22   0   1   -5.10    9.13
 -21   0   1    2.09    8.78
 -20   0   1    1.05    9.00
  19   0  -1   14.98    8.33
 -19   0   1   -5.44    7.38
 -19   0   1   -1.02    7.35
  18   0  -1    2.60    7.40
 -18   0   1   -5.17    7.70
 -18   0   1    1.21    6.36
 -18   0   1   10.87    7.18
  17   0  -1    2.46    7.26
 -17   0   1    1.24    6.80
 -17   0   1    1.14    6.44
 -17   0   1   -0.94    6.46
  16   0  -1    5.71    7.38
 -16   0   1   -6.95    7.10
 -16   0   1   -0.89    5.98
 -16   0   1   -6.35    6.21
  15   0  -1   -2.07    6.29
 -15   0   1   -0.83    4.73
 -15   0   1   -5.39    6.03
  14   0  -1   -8.56    6.15
  14   0  -1    7.58    6.34
 -14   0   1    3.00    5.97
  13   0  -1   -4.99    5.57
  13   0  -1   -4.24    5.52
 -13   0   1    2.79    6.05
  12   0  -1    0.76    4.86
  12   0  -1   -0.65    5.03
  11   0  -1   -2.03    4.52
  10   0  -1   -2.39    3.92
   9   0  -1   -3.11    3.64
   8   0  -1    0.45    2.92
   7   0  -1    1.98    2.11
   7   0  -1   -0.75    2.51
   6   0  -1    2.81    2.09
   6   0  -1   -1.12    1.75
   6   0  -1    1.49    1.68
  -6   0   1   -0.25    2.09
   5   0  -1    0.71    1.13
   5   0  -1   -0.50    1.78
   5   0  -1   -0.26    1.67
   5   0  -1    1.73    1.68
  -5   0   1    0.65    1.01
  -5   0   1    0.83    1.67
   4   0  -1   -0.71    1.38
   4   0  -1   -0.71    1.01
   4   0  -1    1.10    1.31
  -4   0   1    1.30    0.76
   4   0  -1   -2.34    1.34
   3   0  -1   -0.43    1.31
   3   0  -1    1.24    1.00
  -3   0   1   -0.36    0.46
   3   0  -1    1.53    0.93
   2   0  -1    0.19    0.99
   2   0  -1    0.90    0.98
   2   0  -1    0.82    0.58
   2   0  -1   -0.10    1.35
   1   0  -1    0.18    0.82
   1   0  -1   -0.50    0.82
   1   0  -1    0.10    0.60
   1   0  -1    0.23    0.61
   1   0  -1    0.08    1.04
   0   0  -1    1.10    0.89
   0   0  -1   -0.28    0.70
   0   0  -1    0.29    0.37
   0   0  -1    1.58    0.78
   0   0  -1   -0.21    1.20
   0   0  -1    1.17    0.64
   0   0  -1    1.24    0.74
   0   0  -1    0.32    0.39
   0   0  -1   -0.12    0.58
  -1   0  -1    0.91    0.78
  -1   0  -1   -0.57    0.67
  -1   0  -1   -0.28    0.76
  -1   0  -1   -0.25    0.62
  -1   0  -1    0.52    0.67
  -1   0  -1   -0.11    0.61
  -1   0  -1   -0.48    0.79
  -1   0  -1    0.22    0.46
  -1   0  -1    0.12    0.61
  -2   0  -1   -0.18    1.04
  -2   0  -1    0.18    0.84
  -2   0  -1    0.09    0.57
  -2   0  -1   -0.70    1.04
  -2   0  -1   -0.43    0.80
  -2   0  -1    0.88    0.92
  -2   0  -1    1.65    1.15
  -2   0  -1   -0.42    1.05
  -3   0  -1   -1.25    0.91
  -3   0  -1   -0.94    1.39
  -3   0  -1    0.29    0.54
  -3   0  -1   -0.16    0.91
  -3   0  -1   -0.23    1.14
  -3   0  -1   -0.77    1.38
  -4   0  -1    0.30    1.77
  -4   0  -1    0.85    1.09
  -4   0  -1    2.22    1.70
  -4   0  -1   -0.93    1.58
  -4   0  -1    2.69    1.17
  -5   0  -1    0.33    1.74
  -5   0  -1    0.55    1.10
  -5   0  -1   -0.36    1.85
  -5   0  -1   -0.76    2.50
  -6   0  -1    0.78    1.19
  -6   0  -1    1.12    2.17
  -6   0  -1    2.48    2.10
  -6   0  -1    0.47    3.07
  -7   0  -1    0.42    2.62
  -7   0  -1    1.87    2.35
  -7   0  -1    3.30    3.56
  -8   0  -1   -0.93    2.56
  -8   0  -1    2.63    2.79
  -8   0  -1   -1.27    4.00
  -9   0  -1   -2.59    2.90
  -9   0  -1    0.58    3.22
  -9   0  -1   -0.71    4.75
 -10   0  -1   -0.64    3.27
  10   0   1   -0.63    4.52
 -10   0  -1   -4.75    5.16
 -10   0  -1   -0.57    3.13
 -11   0  -1    0.87    5.34
  11   0   1    7.07    4.94
 -12   0  -1   -1.95    6.10
  12   0   1   -0.79    5.07
 -13   0  -1    1.05    6.04
  13   0   1    0.88    5.59
 -14   0  -1   -5.76    6.90
  14   0   1   -5.82    6.15
  15   0   1    3.19    6.56
 -15   0  -1   -1.23    7.26
 -15   0  -1    4.16    6.87
 -15   0  -1    3.40    5.37
  16   0   1   -4.60    6.74
 -16   0  -1   -2.66    7.22
 -16   0  -1    7.22    6.24
 -16   0  -1    7.84    6.85
  17   0   1    1.22    7.30
 -17   0  -1   -2.85    7.57
 -17   0  -1    1.90    6.36
 -17   0  -1   -3.57    6.78
  18   0   1   -3.87    7.64
 -18   0  -1    1.48    7.79
 -18   0  -1   -5.01    7.01
 -18   0  -1   -6.93    7.28
  19   0   1    1.36    7.62
 -19   0  -1    7.85    6.81
 -19   0  -1    5.08    7.65
 -19   0  -1    1.53    7.88
 -20   0  -1    5.14    8.98
 -21   0  -1   -2.03    8.58
 -22   0  -1   -3.92    8.99
 -23   0  -1    3.68    8.23
  23   0   1    8.37   11.10
 -24   0  -1    1.67    7.62
  24   0   1   -3.89   10.59
 -25   0  -1    2.21    6.60
  25   0   1    3.50    9.00
 -26   0  -1    0.62    5.53
  26   0   1   -6.05    8.17
 -27   0  -1   -5.43    4.54
  27   0   1    4.89    4.89
  27   0   1    0.82    6.24
  28   1  -1   41.64    6.88
 -27   1   1  461.14   41.32
 -27  -1   1  429.27   41.11
  27   1  -1  509.12   41.99
 -26  -1   1  106.80   12.97
 -26   1   1   99.15   12.80
  26   1  -1   95.64   13.63
  26  -1  -1   59.32   12.57
 -25  -1   1  172.18   19.93
 -25   1   1  192.29   20.39
  25   1  -1  158.77   21.17
 -24  -1   1   75.16   13.22
 -24   1   1   83.46   13.57
 -23   1   1  140.85   18.27
 -23  -1   1  103.92   17.46
  23  -1  -1  128.35   19.44
 -22  -1   1  213.79   27.81
 -22   1   1  238.36   28.28
  22  -1  -1  222.34   27.72
  22  -1  -1  218.32   29.59
 -21  -1   1   56.96   11.40
 -21   1   1   51.93   11.80
  21  -1  -1   49.02   11.10
  21  -1  -1   40.02   12.79
 -20  -1   1    8.03    8.17
 -20   1   1    1.06    8.76
  20  -1  -1    4.29    7.74
  20  -1  -1   27.14   11.10
  19   1  -1   42.94   10.78
  19  -1  -1   31.78   10.42
  19  -1  -1   51.56   10.38
 -19   1   1   35.43    9.57
 -19  -1   1   45.42   10.46
 -19   1   1   55.25   11.20
 -19   1   1   45.24   10.84
 -19  -1   1   55.74   10.36
  19  -1  -1   25.23   10.66
  18  -1  -1   93.20   12.88
  18   1  -1   63.86   13.31
  18  -1  -1   40.99   12.65
 -18   1   1  106.68   13.56
 -18  -1   1   86.05   12.64
 -18   1   1   47.13   12.55
 -18  -1   1   93.34   13.49
  18  -1  -1   85.38   14.37
  17   1  -1   11.04    7.83
  17  -1  -1   12.47    7.77
  17  -1  -1   23.04    7.31
 -17  -1   1   27.39    7.74
 -17  -1   1   20.39    7.53
 -17   1   1   10.55    7.11
 -17  -1   1   13.86    7.40
 -17   1   1   18.30    7.87
  17  -1  -1   14.25    8.25
  16   1  -1  179.93   20.18
  16  -1  -1  150.07   19.27
  16  -1  -1  139.76   19.93
 -16  -1   1  137.80   19.69
 -16   1   1  166.59   20.67
 -16   1   1  168.97   19.43
 -16  -1   1  135.63   18.73
 -16  -1   1  122.64   19.25
  15  -1  -1  532.72   55.58
  15  -1  -1  488.13   54.59
  15   1  -1  479.03   55.26
 -15  -1   1  497.50   55.34
 -15   1   1  467.11   55.58
 -15   1   1  535.70   54.94
 -15  -1   1  398.85   54.54
 -15  -1   1  527.58   54.86
  14   1  -1   44.86    8.56
  14  -1  -1   38.60    9.22
 -14  -1   1   34.69    7.88
 -14  -1   1   36.94    8.19
 -14   1   1   36.37    9.08
  13   1  -1    8.55    5.76
  13  -1  -1   -3.48    5.65
 -13  -1   1    8.86    4.98
 -13  -1   1   14.01    6.21
  13  -1  -1    8.57    5.77
  12  -1  -1 1316.72  146.70
  12   1  -1 1522.02  146.98
 -12  -1   1 1369.09  146.62
 -12  -1   1 1575.77  147.20
  12  -1  -1 1134.59  146.08
 -11  -1   1   39.05    7.10
  11  -1  -1   45.48    7.69
  11   1  -1   40.98    7.58
  11  -1  -1   40.28    7.35
 -10  -1   1   13.25    4.27
  10  -1  -1   19.44    4.95
  10   1  -1   10.78    4.54
  10  -1  -1    9.27    4.69
   9   1  -1  685.48   71.95
   9  -1  -1  685.50   71.99
  -9  -1   1  614.93   71.72
   9  -1  -1  729.95   71.83
  -9  -1   1  595.89   71.73
   9  -1  -1  662.39   71.91
   8   1  -1   72.31   10.12
   8  -1  -1   90.47   10.32
  -8  -1   1   84.89   10.62
   8  -1  -1   80.65   10.50
  -7  -1   1   52.05    8.42
   7  -1  -1   71.41    8.89
  -7   1   1   75.31    8.58
  -7  -1   1   63.74    8.85
   7  -1  -1   65.73    8.98
  -6  -1   1   40.66    5.84
   6  -1  -1   57.65    6.39
   6   1  -1   60.69    6.33
   6  -1  -1   58.12    6.53
   6   1  -1   43.31    5.98
   6  -1  -1   29.29    5.68
   5   1  -1 1957.68  192.13
  -5  -1   1 1667.95  191.98
   5   1  -1 1924.73  191.87
   5  -1  -1 1953.56  192.34
   5   1  -1 2287.56  192.42
   5  -1  -1 2133.66  192.30
   4   1  -1  418.02   36.64
   4  -1  -1  433.85   36.93
   4  -1  -1  243.31   36.06
  -4  -1   1  298.43   36.36
   4   1  -1  435.92   36.54
   4  -1  -1  283.19   36.56
   4  -1  -1  452.24   36.82
   4   1  -1  563.08   37.27
   3  -1  -1 2475.49  344.91
   3   1  -1 3061.05  344.82
  -3   1   1 3463.06  344.66
   3   1  -1 3585.11  344.54
  -3  -1   1 2581.72  344.66
   3  -1  -1 3208.20  345.05
   3  -1  -1 3003.28  344.93
   3   1  -1 3175.44  344.71
   3  -1  -1 3329.21  344.63
   3   1  -1 4194.72  345.33
   3  -1  -1 3601.26  344.97
   2   1  -1  230.39   24.87
  -2  -1   1  188.75   24.95
   2  -1  -1  248.04   25.30
   2  -1  -1  244.06   25.32
   2   1  -1  221.44   25.06
   2   1  -1  207.03   25.24
   2  -1  -1  259.06   25.48
   2  -1  -1  267.56   25.23
   2   1  -1  323.44   25.70
   1  -1  -1  128.95   11.53
   1   1  -1   74.90   11.04
   1  -1  -1   97.28   10.92
   1  -1  -1  116.01   11.14
   1  -1  -1  106.08   11.04
  -1   1   1  108.79   10.98
   1  -1  -1   95.27   11.10
   1  -1  -1  100.72   11.23
   1   1  -1   90.37   10.97
   0  -1  -1 6071.41  491.35
   0   1  -1 4145.94  491.38
   0   1  -1 3800.60  491.26
   0  -1  -1 6351.34  491.40
   0  -1  -1 3981.67  491.13
   0  -1   1 3598.13  491.05
   0  -1  -1 4204.30  491.33
   0   1  -1 3524.25  491.21
   0   1   1 5330.03  491.10
   0  -1  -1 5455.16  491.23
   0  -1  -1 5746.03  491.33
  -1   1  -1  115.64   13.64
   1   1   1  185.71   13.20
  -1   1  -1  123.62   13.76
  -1   1  -1   95.37   13.47
   1  -1   1   94.40   13.18
   1   1   1  122.93   13.15
  -1   1  -1  109.92   13.36
  -1   1  -1   89.74   13.35
  -1  -1  -1  159.02   13.51
  -1  -1  -1  117.40   13.52
  -1  -1  -1  169.27   13.55
  -1  -1  -1  107.17   13.19
  -1   1  -1   99.33   13.34
  -2   1  -1 1111.42   96.50
  -2   1  -1  826.48   95.91
   2  -1   1  516.13   95.46
   2   1   1 1073.00   95.73
  -2  -1  -1 1466.34   96.13
  -2  -1  -1 1029.00   95.98
  -2  -1  -1 1312.61   95.89
  -2   1  -1 1300.39   96.42
  -2  -1  -1 1306.11   95.99
  -2   1  -1  804.92   95.83
  -3   1  -1  575.00   61.94
   3   1   1  753.47   61.87
  -3  -1  -1 1010.81   62.30
  -3  -1  -1  928.93   62.13
  -3   1  -1  866.85   62.59
  -3   1  -1  601.12   62.01
  -3  -1  -1 1028.87   62.35
  -4   1  -1  116.76   13.49
   4   1   1  137.16   13.43
  -4  -1  -1  127.34   13.41
  -4  -1  -1  192.23   13.81
  -4   1  -1  197.22   14.39
  -4  -1  -1  212.50   14.11
  -4   1  -1  150.38   13.94
  -5   1  -1  436.33   48.16
   5  -1   1  288.72   47.52
  -5   1  -1  539.30   48.07
  -5   1  -1  607.06   48.85
  -5  -1  -1  656.31   48.53
  -5  -1  -1  480.70   48.00
  -5  -1  -1  356.62   47.56
  -5  -1  -1  758.20   48.97
  -5   1  -1  489.98   48.53
   5   1   1  515.15   48.17
  -6   1  -1   90.98   12.36
  -6   1  -1  126.53   13.13
  -6  -1  -1   85.52   11.99
  -6  -1  -1  121.53   12.67
  -6  -1  -1  142.12   13.12
  -6   1  -1  105.73   12.89
   6   1   1  111.52   12.52
  -7   1  -1    3.85    2.44
  -7   1  -1    8.07    3.30
  -7  -1  -1    6.12    3.11
  -7  -1  -1    4.17    3.29
  -7   1  -1    7.51    3.63
   7   1   1   10.31    3.31
  -8  -1  -1  173.58   23.47
  -8   1  -1  195.18   23.26
  -8   1  -1  189.82   23.52
  -8  -1  -1  215.61   23.49
  -8   1  -1  233.14   24.27
  -8  -1  -1  208.75   23.75
   8   1   1  226.05   23.47
  -9  -1  -1  601.74   66.83
  -9   1  -1  561.84   66.48
  -9  -1  -1  597.28   66.59
  -9  -1  -1  625.47   66.99
  -9   1  -1  695.24   67.40
   9   1   1  603.77   66.49
 -10  -1  -1   21.00    5.37
 -10   1  -1   16.55    4.98
 -10  -1  -1   18.37    5.59
 -10  -1  -1   27.72    6.32
 -10   1  -1   28.30    6.74
  10   1   1   25.14    5.99
 -11  -1  -1   13.40    4.68
 -11  -1  -1   11.02    5.39
 -11   1  -1   10.25    4.37
 -11  -1  -1    6.98    5.83
 -11   1  -1   10.86    6.40
  11   1   1   10.62    4.96
 -12  -1  -1  240.61   30.65
  12   1   1  269.94   30.84
 -12   1  -1  310.84   32.10
 -12  -1  -1  288.45   31.62
 -12   1  -1  269.12   30.58
 -12  -1  -1  234.07   30.74
  13   1   1  416.46   47.41
  13  -1   1  371.21   47.36
 -13   1  -1  445.80   48.33
 -13  -1  -1  442.11   48.12
 -13  -1  -1  433.82   47.65
  14  -1   1  180.91   26.57
  14   1   1  212.19   26.77
 -14   1  -1  255.05   28.00
 -14  -1  -1  263.65   28.09
 -14  -1  -1  218.61   26.90
  15  -1   1  219.83   27.57
  15   1   1  213.28   27.12
 -15   1  -1  265.23   28.90
 -15  -1  -1  217.85   27.91
 -15  -1  -1  215.47   27.13
 -15  -1  -1  215.92   26.52
 -15   1  -1  223.61   26.51
  16  -1   1  164.94   21.00
  16   1   1  130.96   20.20
 -16   1  -1  177.61   21.82
 -16  -1  -1  187.90   21.56
 -16  -1  -1  155.53   19.86
 -16   1  -1  146.33   19.79
 -16  -1  -1  146.92   20.40
  17   1   1  153.65   22.12
  17  -1   1  159.47   22.45
 -17  -1  -1  209.80   23.84
 -17   1  -1  147.39   22.76
 -17  -1  -1  182.87   21.60
 -17  -1  -1  169.16   22.25
 -17   1  -1  166.80   21.53
  18   1   1  159.21   20.28
  18  -1   1  134.88   19.97
 -18   1  -1  173.24   21.71
 -18  -1  -1  128.06   20.35
 -18   1  -1  173.07   19.95
 -18  -1  -1  124.43   19.45
 -18  -1  -1  150.32   19.31
 -18   1  -1  121.16   19.61
  19  -1   1  188.51   26.81
  19   1   1  185.83   26.65
 -19   1  -1  191.49   26.52
 -19  -1  -1  220.52   26.48
 -19   1  -1  242.22   26.59
 -19  -1  -1  193.68   26.57
 -19  -1  -1  222.66   27.61
 -19   1  -1  255.69   28.69
 -20   1  -1  192.21   24.04
 -20  -1  -1  174.45   23.65
  21  -1   1   73.94   15.94
 -21  -1  -1   61.14   11.67
 -21   1  -1   51.13   11.87
  22  -1   1   86.48   16.84
 -22   1  -1   70.04   13.95
 -22  -1  -1   88.75   14.12
  23  -1   1   16.23   12.03
 -23   1  -1   17.57    8.66
 -23  -1  -1    8.81    8.49
  24   1   1   21.08   10.79
  24  -1   1   16.34   10.82
 -24   1  -1   11.75    8.15
 -24  -1  -1   33.47    9.09
  25  -1   1   80.48   14.02
  25   1   1   77.29   14.16
 -25   1  -1   74.93   11.30
 -25  -1  -1   53.76   10.84
  26  -1   1   -1.97    7.76
  26   1   1    4.54    6.04
 -26  -1  -1    0.59    5.01
 -26   1  -1    9.20    5.36
  27  -1   1   15.41    6.53
  27   1   1    9.27    4.72
 -27   1  -1   -0.48    3.88
 -27  -1  -1    3.69    3.83
  27  -2  -1    2.63    4.88
  27   2  -1   13.92    5.92
  26   2  -1   46.52    9.33
 -26  -2   1   36.74    7.51
  25  -2  -1  140.46   18.62
 -25  -2   1  106.56   16.11
  25  -2  -1  141.24   16.96
  25   2  -1  132.90   18.00
  24  -2  -1   15.88   10.74
  24  -2  -1    7.11    8.08
  24   2  -1    5.94    9.46
 -24  -2   1    6.11    7.22
 -24   2   1   16.82    7.94
  24  -2  -1    8.83    7.74
 -23  -2   1   -6.73    7.69
 -23   2   1    3.72    7.72
  23  -2  -1    2.95    7.56
  23   2  -1   30.13   11.15
  23  -2  -1   -0.85    7.92
  23  -2  -1   11.96   10.92
 -22  -2   1  101.52   14.79
 -22   2   1   96.51   15.03
  22  -2  -1   99.26   15.37
  22  -2  -1   80.10   17.47
 -21  -2   1   26.15    9.29
 -21   2   1   65.04   11.08
  21  -2  -1   35.11   10.44
  21  -2  -1   49.32   13.90
 -20  -2   1   10.42    7.43
 -20   2   1   18.78    8.18
  20  -2  -1   -1.11    8.64
  20  -2  -1    2.93   10.78
  19   2  -1   21.31    8.83
  19  -2  -1    9.84    8.66
 -19   2   1   11.35    8.07
 -19  -2   1   13.17    7.67
 -19   2   1   23.15    9.49
  19  -2  -1   10.15   10.59
  18  -2  -1   11.95    8.67
  18  -2  -1    7.41    7.40
  18   2  -1   -1.35    7.64
 -18   2   1    8.01    7.64
 -18  -2   1    6.43    6.82
 -18   2   1    7.36    7.77
  18  -2  -1   11.33    9.56
  17   2  -1   43.11   10.85
  17  -2  -1   40.33    9.73
  17  -2  -1   40.43   10.27
 -17  -2   1   55.71    9.58
 -17   2   1   61.32   11.82
  17  -2  -1   36.81   11.46
  16   2  -1   18.71    8.62
  16  -2  -1   18.88    7.92
  16  -2  -1   20.87    7.15
 -16  -2   1   26.10    6.78
 -16  -2   1   19.66    7.23
 -16   2   1   14.41    8.55
  16  -2  -1   20.82    8.56
  15  -2  -1   10.86    7.27
  15   2  -1   -6.41    6.80
  15  -2  -1   -1.77    5.32
 -15  -2   1   12.72    4.94
 -15  -2   1   -2.01    5.67
 -15   2   1   -3.68    6.80
  15  -2  -1   -1.23    6.96
  14  -2  -1   13.87    6.68
  14   2  -1   14.64    6.84
 -14   2   1   14.94    7.40
 -14  -2   1    3.71    5.50
 -13  -2   1   36.93    7.71
  13   2  -1   38.61    8.35
  13  -2  -1   46.67    8.73
  12   2  -1  537.98   59.77
  12  -2  -1  570.08   59.88
 -12  -2   1  535.54   59.60
 -12  -2   1  580.77   59.80
  12  -2  -1  482.73   59.21
 -11  -2   1  693.71   70.10
  11   2  -1  651.13   69.83
 -11  -2   1  582.18   69.54
 -11  -2   1  706.35   69.99
  11  -2  -1  573.77   69.45
 -10  -2   1  214.82   26.80
  10   2  -1  242.96   26.78
 -10  -2   1  200.90   26.32
  10  -2  -1  288.65   27.14
 -10  -2   1  253.10   26.79
  10  -2  -1  205.92   26.50
   9   2  -1 1109.46  115.40
  -9  -2   1  898.89  115.03
   9  -2  -1 1310.01  115.87
  -9  -2   1 1022.35  115.53
   9  -2  -1 1090.66  115.30
   8   2  -1  204.09   24.36
   8  -2  -1  272.00   25.12
  -8  -2   1  174.82   24.04
  -8  -2   1  268.60   25.07
   8  -2  -1  200.35   24.32
   7   2  -1  248.35   25.61
  -7  -2   1  188.19   25.24
  -7  -2   1  276.24   26.11
   7   2  -1  220.18   25.53
   7  -2  -1  227.95   25.55
  -6  -2   1 1447.20  183.54
   6   2  -1 1872.70  183.88
   6   2  -1 1738.47  183.99
   6  -2  -1 1914.68  183.90
   5  -2  -1 1630.10  198.23
  -5  -2   1 1504.00  198.05
   5   2  -1 2059.74  197.94
   5   2  -1 2106.20  198.43
   5  -2  -1 2034.23  198.46
  -4  -2   1    5.22    2.01
   4  -2  -1    9.33    2.74
   4   2  -1    3.37    2.11
  -4   2   1    6.48    2.32
   4   2  -1    8.45    2.12
   4  -2  -1    5.49    2.60
   4  -2  -1    6.13    2.63
  -3   2   1    7.44    2.26
   3  -2  -1    7.32    2.81
   3   2  -1    7.69    2.62
   3  -2  -1    7.31    2.39
   3  -2  -1    5.83    2.43
  -2   2   1 1892.34  176.03
   2   2  -1 1689.79  175.81
   2  -2  -1 1820.06  176.48
  -2  -2   1 1142.08  175.75
   2   2  -1 1768.40  176.38
   2  -2  -1 1577.87  175.69
   2  -2  -1 1851.76  176.05
   2  -2  -1 1996.05  176.22
   1   2  -1  448.43   49.63
   1   2  -1  427.77   49.52
   1  -2  -1  423.89   49.11
   1  -2  -1  499.55   49.33
   1  -2  -1  558.28   49.51
   1   2  -1  425.12   49.08
  -1  -2   1  402.58   49.20
  -1   2   1  652.42   49.57
   1  -2  -1  458.30   49.66
   1   2  -1  423.47   49.45
   1   2  -1  429.44   48.98
   0   2  -1  611.33   69.25
   0  -2  -1  639.49   68.89
   0   2  -1  649.66   69.28
   0  -2  -1  795.20   68.97
   0   2   1  711.84   68.87
   0   2  -1  592.76   68.70
   0   2  -1  502.76   68.44
   0   2  -1  531.82   68.96
   0  -2  -1  912.23   69.30
   0  -2   1  553.26   68.78
   0  -2  -1  675.29   69.30
   0   2   1  978.39   69.13
   0   2  -1  661.80   68.53
  -1   2  -1 3113.94  330.64
  -1   2  -1 2922.07  330.63
   1   2   1 4860.78  329.94
   1   2   1 5095.41  330.48
  -1  -2  -1 2863.85  330.25
   1  -2   1 2968.88  329.98
   1   2   1 3096.70  330.07
  -1   2  -1 2306.42  329.80
  -1  -2  -1 2962.97  329.89
  -1  -2  -1 2940.73  330.43
  -1  -2  -1 4231.93  330.50
   1  -2   1 2687.03  330.04
   1   2   1 4300.28  330.30
  -1   2  -1 2435.96  330.18
  -1   2  -1 2162.63  329.77
  -2   2  -1  878.53   97.24
   2   2   1 1338.42   96.71
  -2  -2  -1  873.78   96.82
   2  -2   1  903.58   96.46
   2   2   1  925.79   96.29
  -2  -2  -1 1204.15   96.84
  -2  -2  -1  870.63   96.83
  -2   2  -1  714.10   96.63
  -2   2  -1  653.40   96.30
  -3  -2  -1  959.57  105.93
  -3   2  -1  871.00  106.29
   3  -2   1  941.82  105.46
   3   2   1  976.70  105.34
  -3  -2  -1 1140.79  105.50
  -3  -2  -1  962.68  105.78
  -3  -2  -1 1152.87  105.69
  -3  -2  -1 1172.74  105.79
  -3   2  -1  726.60  105.45
  -4   2  -1  793.52   91.93
  -4   2  -1  959.10   93.23
  -4  -2  -1  977.88   92.45
   4  -2   1  830.80   91.69
   4  -2   1  500.62   91.38
  -4  -2  -1 1158.44   91.96
   4   2   1  955.27   91.73
  -4  -2  -1 1008.43   92.11
  -4  -2  -1 1053.44   92.03
  -4  -2  -1  808.74   91.87
  -4  -2  -1 1228.06   92.12
  -4   2  -1  710.84   91.90
  -5   2  -1  614.66   78.64
  -5  -2  -1  752.95   79.21
  -5  -2  -1  883.59   78.83
  -5   2  -1  798.63   79.37
  -5  -2  -1  574.66   78.43
  -5  -2  -1  781.07   78.88
  -5   2  -1  585.81   78.80
  -5  -2  -1  961.41   78.97
   5   2   1  779.74   78.60
  -6  -2  -1    6.18    3.67
  -6   2  -1    1.57    2.30
  -6   2  -1    0.54    2.99
  -6  -2  -1    5.93    2.92
  -6   2  -1    3.67    3.33
  -6  -2  -1    7.09    2.71
   6   2   1    4.42    2.36
  -7  -2  -1   26.70    5.68
  -7  -2  -1   19.09    4.76
  -7   2  -1   24.64    5.08
  -7   2  -1   26.66    5.43
  -7  -2  -1   31.55    5.05
   7   2   1   32.02    4.81
  -8   2  -1   16.61    4.84
  -8  -2  -1   14.77    4.40
  -8   2  -1   18.50    5.26
  -8  -2  -1   12.57    4.46
   8   2   1   15.37    4.01
  -9   2  -1  244.34   26.09
  -9  -2  -1  192.94   25.48
  -9   2  -1  218.01   26.09
  -9  -2  -1  217.65   25.65
   9   2   1  238.44   25.47
 -10   2  -1  117.03   15.60
 -10  -2  -1  121.66   15.45
 -10   2  -1  129.12   16.12
 -10  -2  -1  115.12   15.56
  10   2   1  128.58   15.23
 -11  -2  -1  401.52   47.71
 -11   2  -1  415.35   47.33
 -11  -2  -1  385.80   47.14
 -11  -2  -1  427.09   47.67
 -11   2  -1  468.34   48.14
  11   2   1  443.98   47.25
 -12  -2  -1  311.73   38.95
 -12   2  -1  306.42   38.34
 -12  -2  -1  321.60   38.51
 -12  -2  -1  348.40   39.08
 -12   2  -1  403.66   39.70
  12   2   1  356.54   38.57
 -13  -2  -1  124.30   15.59
 -13  -2  -1   95.58   14.85
 -13   2  -1   98.00   14.32
 -13  -2  -1   96.48   15.09
 -13   2  -1  127.01   16.14
  13   2   1  110.32   14.76
 -14  -2  -1   27.90    7.78
  14   2   1   37.24    8.08
 -14   2  -1   27.67    8.89
 -14  -2  -1   29.15    8.42
 -14  -2  -1   36.10    7.09
 -14  -2  -1   31.44    7.96
  15  -2   1  139.71   19.57
  15  -2   1  153.78   18.52
  15   2   1  108.87   18.46
 -15  -2  -1  166.94   19.93
 -15   2  -1  146.74   20.18
 -15  -2  -1  160.72   18.44
 -15  -2  -1  124.52   19.02
  16   2   1  211.71   31.11
  16  -2   1  249.28   31.94
  16  -2   1  260.82   31.11
 -16   2  -1  317.13   33.59
 -16  -2  -1  257.40   31.75
 -16  -2  -1  295.08   31.17
  17   2   1   30.08    8.96
  17  -2   1   33.63    8.76
  17  -2   1   23.98    9.95
 -17   2  -1   25.31    9.88
 -17  -2  -1   38.54    9.16
 -17  -2  -1   39.04    8.38
  18  -2   1   61.83   12.21
  18  -2   1   52.25   10.90
  18   2   1   33.94   10.01
 -18  -2  -1   61.44   11.70
 -18   2  -1   71.81   11.28
 -18  -2  -1   64.04   10.87
 -18   2  -1   55.17   12.41
 -19  -2  -1  451.33   50.84
 -19   2  -1  476.97   51.17
  19  -2   1  466.21   51.21
  19  -2   1  373.98   52.21
 -20   2  -1   22.31    8.60
 -20  -2  -1   36.50    9.60
 -20  -2  -1   21.76    9.61
  20  -2   1   31.61   11.68
  21  -2   1   81.20   15.59
 -21  -2  -1   53.22   12.09
 -21   2  -1   68.76   12.50
  22  -2   1   23.48   12.94
 -22   2  -1   22.83    8.86
 -22  -2  -1   11.50    8.36
  23  -2   1   26.14   12.51
 -23   2  -1   40.59    9.42
 -23  -2  -1   35.02    9.08
  24  -2   1   14.45   10.88
 -24   2  -1   11.88    7.06
 -24  -2  -1   15.25    7.32
  24   2   1    9.92    7.91
  25  -2   1   34.52   10.92
 -25  -2  -1   21.25    6.53
  25   2   1   20.13    7.40
 -25  -2  -1   30.78    6.99
  26  -2   1    6.52    7.24
  26   2   1    3.58    5.40
 -26  -2  -1    3.08    4.37
  27  -2   1    8.35    6.11
 -27  -2  -1    7.07    3.25
  27   2   1   -1.37    3.91
  27  -3  -1    8.05    5.09
  27   3  -1    3.19    4.51
  27  -3  -1    8.24    3.71
  26  -3  -1   -0.86    6.80
  26   3  -1    2.73    6.25
 -26  -3   1    1.84    3.91
  26  -3  -1    2.34    4.98
  25  -3  -1   12.31    6.56
  25   3  -1   16.50    8.15
 -25  -3   1   11.83    5.33
 -25  -3   1   10.74    6.45
  25  -3  -1   26.74    9.16
  24   3  -1   23.72    9.83
  24  -3  -1   21.97    7.83
 -24  -3   1   23.00    6.42
 -24  -3   1    0.75    7.34
  24  -3  -1   34.12   10.69
 -23  -3   1    5.17    6.11
  23   3  -1   10.47   10.16
  23  -3  -1    0.95    7.84
  23  -3  -1    1.30   11.07
 -22  -3   1    8.04    7.31
  22   3  -1   14.59   11.22
  22  -3  -1   21.59    9.02
  22  -3  -1   18.19   12.20
 -21  -3   1   94.37   13.44
  21  -3  -1   84.18   14.85
  21   3  -1   68.85   15.62
  21  -3  -1   89.65   17.05
 -20  -3   1  243.68   30.47
  20  -3  -1  269.00   31.83
  20   3  -1  284.79   32.56
  20  -3  -1  235.42   33.04
 -19  -3   1   13.26    7.19
  19  -3  -1    4.40    8.79
  19  -3  -1    7.58   11.62
  18   3  -1   25.37    8.99
  18  -3  -1   35.47    9.34
 -18  -3   1   27.98    7.65
 -18   3   1   36.69   10.19
  18  -3  -1   19.52   11.07
  18  -3  -1   12.56    9.06
  17   3  -1   -5.32    8.02
  17  -3  -1   -1.03    7.16
  17  -3  -1   16.52    7.10
 -17  -3   1   10.02    6.40
 -17  -3   1    7.67    5.76
 -17   3   1    7.29    8.63
  17  -3  -1    1.09    8.05
  17  -3  -1   -2.93    9.32
  16   3  -1   12.51    8.52
  16  -3  -1   23.77    7.00
  16  -3  -1   23.55    7.58
 -16  -3   1    7.94    6.23
 -16   3   1   11.03    8.24
  16  -3  -1   11.29    9.45
  15  -3  -1  671.96   76.72
  15  -3  -1  697.17   75.54
  15   3  -1  639.43   77.10
 -15  -3   1  718.11   76.54
 -15   3   1  770.32   78.15
  15  -3  -1  668.89   77.98
  14  -3  -1    8.07    5.70
  14  -3  -1    7.18    6.57
 -14  -3   1   10.54    5.44
  14   3  -1    4.21    6.78
  14  -3  -1    8.60    5.52
 -14  -3   1    3.94    5.23
 -14   3   1    6.11    7.20
  14  -3  -1    6.36    7.69
  13   3  -1  152.50   17.10
  13  -3  -1  111.67   16.44
 -13  -3   1  109.28   16.69
 -13  -3   1  121.28   16.27
  12   3  -1 1606.66  170.89
 -12  -3   1 1334.80  170.36
  12  -3  -1 1905.89  171.40
 -12  -3   1 1588.82  171.01
  11   3  -1    9.24    5.12
  11  -3  -1   15.73    6.35
 -11  -3   1    4.40    4.50
 -11  -3   1   19.96    6.85
  11  -3  -1    0.71    5.32
  10   3  -1  507.61   54.18
 -10  -3   1  421.35   53.71
 -10  -3   1  545.05   54.71
  10  -3  -1  416.31   53.68
   9   3  -1  279.98   31.22
  -9  -3   1  243.88   30.82
  -9  -3   1  311.59   31.86
   9  -3  -1  273.72   31.13
   8   3  -1  293.83   28.12
  -8  -3   1  184.75   27.36
  -8  -3   1  271.28   28.54
   8  -3  -1  237.37   28.11
   8  -3  -1  273.57   28.02
   7   3  -1  398.96   38.65
   7  -3  -1  353.12   38.47
   7  -3  -1  424.54   38.77
  -6  -3   1  101.35   14.07
   6   3  -1  131.15   14.55
   6  -3  -1  120.09   14.62
   6  -3  -1  139.16   14.66
   5  -3  -1  162.03   18.95
  -5  -3   1  153.12   18.40
   5  -3  -1  171.84   18.83
   5  -3  -1  161.90   18.62
  -4   3   1  375.48   38.49
  -4  -3   1  299.30   38.35
   4  -3  -1  381.71   39.20
   4   3  -1  352.72   39.06
   4  -3  -1  370.76   38.66
   4  -3  -1  349.18   38.51
   3   3  -1   94.26   10.01
  -3   3   1   82.94   10.17
  -3  -3   1   68.15    9.87
   3   3  -1   76.76   10.67
   3  -3  -1   90.39   10.21
   3  -3  -1   87.91   10.33
   2   3  -1 1933.53  216.27
  -2   3   1 2167.58  216.52
   2   3  -1 1951.52  216.79
  -2  -3   1 1834.23  216.43
   2   3  -1 2102.71  217.02
   2  -3  -1 2153.36  216.66
   2  -3  -1 2097.31  216.48
   1   3  -1   65.38    8.95
   1  -3  -1   99.02    9.62
  -1  -3   1   84.49    9.25
   1   3  -1   56.95    9.23
  -1   3   1  109.62    9.50
   1   3  -1   65.70    9.53
   1   3  -1   75.54    9.69
   1  -3  -1   58.65    8.84
   1  -3  -1   74.45    9.22
   0   3  -1  889.98  111.17
   0   3  -1  926.93  111.83
   0   3   1 1512.36  112.18
   0   3  -1  935.99  111.84
   0  -3  -1  927.74  111.37
   0   3   1 1299.79  111.65
   0  -3   1  847.00  111.28
   0  -3  -1 1225.29  111.75
   0   3  -1 1128.80  111.85
   1   3   1 3340.21  386.78
  -1   3  -1 4248.06  387.46
  -1  -3  -1 4205.97  387.16
   1   3   1 4562.30  387.10
   1  -3   1 2577.94  386.67
   1   3   1 5187.47  387.48
  -1   3  -1 3137.51  387.38
  -1   3  -1 3366.06  387.49
  -1  -3  -1 3175.33  386.96
   2   3   1   72.81   11.36
  -2  -3  -1  108.36   11.77
  -2   3  -1   99.19   11.98
   2   3   1  126.67   11.69
  -2   3  -1   99.12   12.43
  -2  -3  -1   85.51   11.82
   2   3   1  121.13   11.73
  -2   3  -1   74.68   12.13
   2  -3   1   95.44   11.54
   3   3   1   35.91    5.60
  -3  -3  -1   40.67    5.60
  -3   3  -1   41.37    6.01
   3   3   1   49.21    5.41
  -3  -3  -1   26.12    5.77
  -3  -3  -1   26.72    5.68
  -3   3  -1   38.84    6.95
   3  -3   1   37.63    5.56
   4   3   1 1237.62  135.40
   4   3   1 1275.64  135.18
  -4  -3  -1 1449.25  135.69
  -4  -3  -1 1247.22  135.76
  -4   3  -1 1210.48  136.75
  -4  -3  -1 1219.18  135.92
   4  -3   1 1189.68  135.33
   5   3   1  834.88   92.43
   5   3   1  821.08   92.65
  -5  -3  -1  805.43   92.81
  -5  -3  -1  980.44   92.91
  -5  -3  -1 1008.53   93.08
  -5   3  -1  790.26   93.95
  -5  -3  -1  848.50   93.26
   5  -3   1  813.62   92.59
   6   3   1  470.26   52.86
  -6  -3  -1  527.98   53.24
  -6  -3  -1  501.00   53.35
  -6  -3  -1  497.21   53.77
  -6   3  -1  457.56   54.76
   6  -3   1  464.25   53.00
   7   3   1 1244.85  128.35
  -7  -3  -1 1267.70  128.58
  -7   3  -1 1089.97  129.03
  -7  -3  -1 1220.86  128.72
  -7  -3  -1 1215.81  129.12
   7  -3   1 1113.78  128.28
  -8  -3  -1    2.89    5.17
   8   3   1    7.86    3.55
  -8  -3  -1    4.12    4.19
  -8  -3  -1    1.60    3.73
  -8   3  -1    5.32    4.85
  -8   3  -1   -0.70    4.13
   8  -3   1    4.39    4.32
   9   3   1 1836.88  176.15
  -9   3  -1 1555.55  176.61
  -9  -3  -1 1589.06  175.97
  -9  -3  -1 1630.10  176.21
  -9   3  -1 1680.05  176.63
   9  -3   1 1541.91  175.80
 -10   3  -1  514.45   56.82
 -10  -3  -1  470.56   56.19
 -10   3  -1  555.98   56.98
  10   3   1  502.09   56.01
 -11   3  -1  425.70   45.91
 -11  -3  -1  352.34   45.15
 -11   3  -1  438.95   46.08
  11   3   1  406.21   45.12
 -12   3  -1  940.23  106.59
 -12  -3  -1  858.52  106.07
 -12   3  -1 1164.39  107.41
  12   3   1  988.78  106.09
 -13  -3  -1  175.80   21.57
  13   3   1  168.08   20.54
 -13   3  -1  157.69   20.90
 -13  -3  -1  140.29   20.53
 -13   3  -1  183.61   21.72
 -14  -3  -1   24.97    8.41
  14  -3   1   17.75    6.98
 -14  -3  -1   36.14    7.35
  14   3   1   28.92    7.80
 -14  -3  -1   28.25    8.13
 -14   3  -1   31.43    8.20
 -14   3  -1   48.02   10.23
  14  -3   1   27.47    8.31
 -15  -3  -1  466.04   58.91
  15  -3   1  546.38   58.27
 -15  -3  -1  587.91   58.19
  15   3   1  494.88   58.33
 -15  -3  -1  496.73   58.57
 -15   3  -1  596.04   59.77
  15  -3   1  432.67   58.59
 -16   3  -1   12.18   10.67
  16  -3   1   30.94    8.77
  16  -3   1   36.91   10.58
  16   3   1   32.84    9.15
 -16  -3  -1   46.45    9.74
 -16   3  -1   29.02   10.35
  16  -3   1   46.52   10.76
 -17   3  -1   88.26   15.49
  17  -3   1   57.11   12.12
  17   3   1   44.58   10.68
  17  -3   1   50.02   10.98
 -17  -3  -1   37.10   10.64
 -17  -3  -1   53.57   10.23
 -17   3  -1   53.03   11.88
  17  -3   1   65.06   13.04
 -18   3  -1   -2.14   10.01
  18  -3   1    9.66    8.15
  18  -3   1    7.26    8.13
 -18  -3  -1   23.28    8.19
 -18  -3  -1   11.08    7.15
 -18   3  -1   23.95    9.68
  18  -3   1    4.27   11.27
 -19  -3  -1   46.03    9.57
  19  -3   1   21.70    9.62
  19  -3   1   34.69   12.42
  20  -3   1   36.48   10.37
 -20  -3  -1   48.64    9.81
 -20  -3  -1   39.87   11.09
  20  -3   1   41.78   13.99
  21  -3   1    2.07    8.09
 -21  -3  -1   -6.88    7.56
 -21  -3  -1   10.42    8.99
  21  -3   1    1.41   11.18
  22  -3   1   41.51    9.91
  22   3   1   30.50   10.33
 -22  -3  -1   36.78    8.49
 -22  -3  -1   41.96   10.28
  22  -3   1   55.09   13.83
  23  -3   1   -0.87    7.37
  23   3   1   -4.36    7.75
 -23  -3  -1   -1.44    5.97
 -23  -3  -1    7.02    7.33
  23  -3   1    6.27   10.85
  24   3   1   -3.84    6.65
  24  -3   1    1.14    9.27
 -24  -3  -1   -1.34    6.44
 -24  -3  -1    5.65    5.47
  25  -3   1   48.11   11.26
 -25  -3  -1   49.74    7.98
 -26  -3  -1   -3.11    4.30
 -26  -3  -1    2.47    3.38
  26  -3   1    5.09    7.16
  26  -4  -1    0.50    4.21
  26   4  -1   -1.16    5.06
 -26  -4   1   -1.74    4.30
  25  -4  -1   21.46    8.40
  25  -4  -1   17.68    6.37
  25   4  -1   25.41    7.62
 -25  -4   1   16.79    6.30
  24   4  -1   55.24   10.48
  24  -4  -1   58.67    9.52
 -24  -4   1   34.96    9.13
  24  -4  -1   41.61   11.26
  23  -4  -1   60.93   11.23
  23   4  -1   38.41   11.75
  23  -4  -1   70.82   13.91
  22   4  -1   23.88   10.83
  22  -4  -1   17.01    8.97
  22  -4  -1   13.68   12.13
  21   4  -1   15.04   10.71
  21  -4  -1    7.06    8.68
  21  -4  -1   -4.41   11.93
  20  -4  -1    1.05    9.17
 -20  -4   1    9.24    7.14
  20   4  -1   16.71   11.17
  20  -4  -1    9.26   12.12
  19  -4  -1   24.40    9.12
 -19  -4   1   19.08    8.03
  19  -4  -1   14.84    8.54
  19   4  -1   16.85   10.56
  19  -4  -1    1.58   12.46
  18  -4  -1   85.28   14.33
  18   4  -1   69.77   14.78
 -18  -4   1   62.72   12.57
  18  -4  -1   93.17   13.00
  18  -4  -1   87.87   16.68
  17  -4  -1  180.38   24.32
 -17  -4   1  164.62   21.92
  17   4  -1  132.46   22.12
 -17  -4   1  183.47   21.37
  17   4  -1  183.40   22.78
  17  -4  -1  202.29   20.82
  17  -4  -1  196.10   21.78
  16  -4  -1  397.92   68.49
  16  -4  -1  599.35   70.82
  16  -4  -1  731.62   69.37
 -16  -4   1  568.93   69.48
  16  -4  -1  694.67   68.17
  16   4  -1  527.57   69.68
 -16  -4   1  689.27   69.15
  16  -4  -1  688.16   69.39
  16   4  -1  695.10   69.85
  15  -4  -1    1.49    8.83
  15  -4  -1    1.09    8.85
  15  -4  -1   10.93    6.89
 -15  -4   1   -5.93    7.67
 -15  -4   1    7.36    6.12
  15  -4  -1    0.60    6.80
  15   4  -1   14.17    7.94
  15   4  -1    1.26    7.37
  15  -4  -1    1.88    5.76
  14   4  -1  959.05  114.87
  14   4  -1 1193.21  116.25
 -14  -4   1 1104.95  115.17
  14  -4  -1 1163.15  115.28
  14  -4  -1  852.32  114.96
  14  -4  -1 1044.94  116.70
  14  -4  -1 1163.86  115.27
 -14  -4   1  947.93  115.31
 -14  -4   1 1143.99  116.11
  13   4  -1 1825.87  179.41
 -13  -4   1 1769.07  178.67
  13  -4  -1 1769.43  178.60
  13   4  -1 1413.71  178.05
  13  -4  -1 1745.44  180.26
  13  -4  -1 1530.29  178.61
  13  -4  -1 1844.99  178.71
 -13  -4   1 1409.27  178.53
 -13  -4   1 1447.33  178.55
  13  -4  -1 2029.13  179.71
 -13  -4   1 1643.33  179.22
  12   4  -1   16.40    7.23
  12  -4  -1   20.27    7.61
 -12  -4   1    6.58    6.93
 -12  -4   1   13.09    5.76
 -12  -4   1   21.09    7.99
  12  -4  -1   16.97    8.11
  11   4  -1 2285.07  210.53
 -11  -4   1 1555.19  209.55
  11  -4  -1 2305.26  210.98
 -11  -4   1 1740.14  209.82
 -11  -4   1 2099.03  210.64
  11  -4  -1 1992.53  210.03
 -10  -4   1  336.98   42.16
 -10  -4   1  418.61   43.22
  10  -4  -1  453.21   42.90
  10  -4  -1  325.28   42.03
  -9  -4   1  662.69   86.30
  -9  -4   1  893.40   87.44
   9  -4  -1  885.74   86.88
   9  -4  -1  792.28   86.60
  -8  -4   1   70.69   10.78
  -8  -4   1   87.61   11.80
   8  -4  -1   74.86   11.03
   8  -4  -1   71.93   11.32
  -7  -4   1  223.54   28.47
  -7  -4   1  259.14   29.19
   7  -4  -1  253.44   28.94
   7  -4  -1  272.40   28.94
  -6  -4   1  204.85   24.69
   6  -4  -1  224.51   24.92
   6  -4  -1  215.83   24.93
  -5  -4   1  331.30   40.57
   5  -4  -1  413.87   41.57
   5   4  -1  426.41   41.91
   5  -4  -1  342.92   40.75
   5  -4  -1  364.77   40.69
   4   4  -1  296.08   34.86
  -4   4   1  316.40   35.22
  -4  -4   1  281.54   35.05
   4   4  -1  357.07   35.83
   4  -4  -1  331.02   36.09
   4   4  -1  369.50   36.31
   4  -4  -1  325.34   35.40
   4  -4  -1  299.71   35.09
   3   4  -1  129.48   16.60
  -3   4   1  131.86   16.98
  -3  -4   1  137.46   16.82
   3   4  -1  158.42   17.45
   3   4  -1  141.16   17.69
   3  -4  -1  172.27   17.20
  -2   4   1 1287.72  137.36
   2   4  -1 1185.66  137.07
   2   4  -1 1504.01  138.01
  -2  -4   1 1131.45  137.21
  -2   4   1 1644.49  138.47
   2   4  -1 1423.86  138.22
   2  -4  -1 1133.63  137.10
  -1   4   1   78.02   10.84
   1   4  -1   63.64   10.37
  -1   4   1  113.71   11.48
   1   4  -1   70.51   11.38
   1   4  -1   89.97   11.27
   1  -4  -1   86.62   10.94
  -1   4   1   96.37   10.79
   1   4  -1   80.95   10.88
  -1  -4   1   81.85   10.67
   0   4  -1  416.32   52.42
   0   4  -1  383.26   53.02
   0   4  -1  495.19   53.50
   0   4   1  622.97   53.47
   0   4   1  571.03   52.90
   0  -4   1  470.00   52.71
   0  -4  -1  488.07   52.81
   0   4  -1  468.44   53.00
  -1  -4  -1 2052.77  253.92
  -1   4  -1 2131.89  254.57
  -1   4  -1 2542.54  254.91
  -1  -4  -1 2661.83  254.10
   1   4   1 2793.61  254.08
   1  -4   1 2148.34  253.81
  -1   4  -1 2359.75  254.29
   2   4   1  618.54   72.32
   2   4   1  821.83   72.65
  -2  -4  -1  742.93   72.67
  -2   4  -1  593.28   72.79
  -2   4  -1  601.91   73.34
  -2   4  -1  662.10   73.49
  -2  -4  -1  615.90   72.68
   3   4   1   21.91    5.29
  -3  -4  -1   25.98    4.99
  -3   4  -1   19.27    5.69
   3   4   1   23.25    4.22
  -3  -4  -1   12.73    4.94
  -3   4  -1   19.73    5.99
  -3   4  -1   16.21    5.93
   3  -4   1   22.07    4.86
   4   4   1 4658.42  516.71
  -4  -4  -1 4382.37  517.22
  -4  -4  -1 5302.68  517.02
   4   4   1 5621.99  517.06
  -4  -4  -1 4437.15  517.17
  -4   4  -1 4344.75  517.97
  -4   4  -1 5113.45  518.33
   4  -4   1 4786.91  516.68
   5   4   1 1663.94  180.51
  -5  -4  -1 1900.96  180.85
  -5  -4  -1 1576.49  180.85
  -5   4  -1 1518.13  182.10
  -5  -4  -1 1659.44  181.11
   5  -4   1 1699.80  180.49
   6   4   1   93.11   11.42
  -6  -4  -1   85.30   11.28
  -6   4  -1   86.75   13.08
  -6  -4  -1   75.00   11.80
   6  -4   1   78.65   11.17
   7   4   1 4490.12  474.98
  -7  -4  -1 4607.39  475.22
  -7   4  -1 4504.83  477.17
  -7  -4  -1 4469.58  475.71
   7  -4   1 4230.23  474.89
   8   4   1  124.34   15.31
  -8   4  -1  120.04   16.41
  -8  -4  -1  120.56   15.34
  -8   4  -1  120.38   17.99
  -8  -4  -1  133.20   16.38
   8  -4   1  108.63   15.14
   9   4   1  566.59   57.63
  -9   4  -1  453.13   58.26
  -9  -4  -1  467.91   57.48
  -9   4  -1  556.52   60.39
  -9  -4  -1  585.80   58.60
 -10   4  -1  461.58   48.99
 -10  -4  -1  401.94   47.86
 -10  -4  -1  383.10   47.86
 -10   4  -1  539.56   51.48
 -11  -4  -1    1.87    5.33
 -11  -4  -1    0.88    5.77
 -11   4  -1    2.25    6.05
 -11   4  -1   -1.69    8.48
 -12  -4  -1  225.84   25.10
  12  -4   1  194.86   25.63
 -12   4  -1  199.90   25.77
 -12  -4  -1  185.38   25.01
 -12  -4  -1  187.38   24.96
 -12   4  -1  275.92   29.29
 -13  -4  -1  788.20   76.47
  13  -4   1  683.29   77.14
  13  -4   1  655.30   75.79
 -13   4  -1  649.64   76.82
 -13  -4  -1  592.94   76.02
 -13  -4  -1  663.95   76.71
 -13   4  -1  954.32   81.11
  14  -4   1   28.47    8.04
 -14  -4  -1   49.56    9.83
 -14  -4  -1   26.66    8.98
 -14  -4  -1   37.41    9.66
 -14   4  -1   50.16   10.04
 -14  -4  -1   41.14   10.54
 -14   4  -1   74.55   14.72
  14  -4   1   40.30   10.73
  15  -4   1  382.88   43.18
 -15  -4  -1  393.29   43.11
 -15  -4  -1  331.11   43.53
 -15   4  -1  490.69   48.25
 -15  -4  -1  342.31   44.10
  15  -4   1  353.94   44.35
 -16  -4  -1   49.30    9.82
  16  -4   1   44.79   10.01
 -16  -4  -1   28.58    9.54
 -16  -4  -1   40.31   10.60
 -16   4  -1   45.91   13.44
  16  -4   1   44.08   12.08
  17  -4   1   -1.05    7.78
  17  -4   1   -5.74    9.40
 -17  -4  -1   -2.96    7.25
 -17  -4  -1    4.25    7.60
  17  -4   1    8.76   10.35
 -17   4  -1    2.23   10.50
  18  -4   1  142.12   23.11
 -18  -4  -1  156.53   20.62
  18  -4   1  167.25   21.41
  19  -4   1   23.59   12.05
 -19  -4  -1   31.60   10.14
 -19  -4  -1   17.83    8.10
  19  -4   1   27.85    9.87
  20  -4   1   24.54   12.39
 -20  -4  -1   22.39    9.84
  20  -4   1   31.38    9.92
  21  -4   1   24.86   12.88
 -21  -4  -1   17.22    8.73
  21  -4   1   27.86    9.65
  22  -4   1   83.92   16.50
 -22  -4  -1   81.24   13.59
  22  -4   1   94.52   14.15
  23  -4   1    3.53    9.93
 -23  -4  -1   -4.31    6.66
  23  -4   1    3.27    6.90
  24  -4   1    4.18    8.70
 -24  -4  -1    7.26    6.21
  24  -4   1    9.79    5.83
  25  -4   1    3.58    7.59
  25  -4   1    5.67    4.57
 -25  -4  -1   -7.26    4.73
 -26  -4  -1   67.25    6.93
  26  -4   1   56.93    8.53
  26  -5  -1    9.11    3.24
  25   5  -1   -2.37    5.17
  25  -5  -1   -1.01    4.14
 -25  -5   1   -2.29    4.46
  24  -5  -1   41.64   10.36
 -24  -5   1   43.79    8.28
  24   5  -1   27.39    8.73
  24  -5  -1   62.29    8.57
  23  -5  -1   19.30   10.28
 -23  -5   1    3.36    6.85
  23  -5  -1   10.10    6.61
  23   5  -1   15.81    8.44
  22  -5  -1  -11.60   10.97
 -22  -5   1   -2.21    6.30
  22   5  -1    8.97    8.76
  22  -5  -1    8.13    6.94
  21  -5  -1   64.10   15.42
  21  -5  -1   52.34   11.38
 -21  -5   1   72.59   11.05
  21   5  -1   38.43   12.50
  20  -5  -1    9.22   13.45
  20   5  -1   35.16   11.40
 -20  -5   1   17.89    8.55
  20  -5  -1   37.69    9.50
  20  -5  -1   20.84    9.07
  19  -5  -1  148.98   22.63
  19   5  -1  134.33   20.09
  19  -5  -1  139.54   18.65
  19  -5  -1  136.49   18.03
 -19  -5   1  121.92   17.94
  19  -5  -1  121.69   18.21
  18  -5  -1  283.91   39.45
  18  -5  -1  275.94   36.11
  18  -5  -1  336.27   35.79
 -18  -5   1  284.53   36.09
  18   5  -1  326.39   37.62
  18  -5  -1  325.31   36.45
  17  -5  -1    3.38   12.43
  17  -5  -1   26.10    9.49
  17   5  -1   20.48   10.24
  17  -5  -1   20.65    8.18
 -17  -5   1   23.85    8.52
  17  -5  -1   26.95    9.40
  16  -5  -1  105.79   14.25
  16  -5  -1   85.69   13.21
  16  -5  -1   79.97   13.39
 -16  -5   1   88.64   13.53
  16   5  -1   84.86   14.55
  16  -5  -1   90.85   17.08
  16  -5  -1   46.16   13.44
 -16  -5   1   77.34   14.25
 -16   5   1  101.26   18.52
  15  -5  -1  154.78   20.41
  15  -5  -1   89.41   16.85
 -15  -5   1  132.23   16.37
  15   5  -1  105.97   16.97
  15  -5  -1  101.46   15.58
 -15  -5   1   96.63   16.74
  15  -5  -1  131.79   16.96
  14  -5  -1   59.25   11.07
  14  -5  -1   49.86    9.67
 -14  -5   1   68.79   10.53
  14   5  -1   49.67   11.00
  14  -5  -1   57.41   12.12
  14  -5  -1   77.84   14.51
 -14  -5   1   38.82   11.03
 -14  -5   1   50.15   11.56
  13  -5  -1  102.45   13.18
  13  -5  -1   76.86   12.01
  13   5  -1   61.45   12.57
 -13  -5   1  105.82   13.09
  13  -5  -1   80.18   15.10
  13  -5  -1   65.03   13.61
 -13  -5   1   78.51   13.60
  13  -5  -1   62.87   13.27
 -13  -5   1  102.18   14.95
  12  -5  -1    9.56    6.54
  12  -5  -1    3.99    5.20
 -12  -5   1    8.24    6.26
  12   5  -1    0.88    5.89
  12  -5  -1    1.42    8.43
  12  -5  -1   -1.00    8.12
 -12  -5   1    2.17    6.88
  12  -5  -1    2.26    7.02
 -12  -5   1    2.35    7.58
  11  -5  -1  428.01   45.80
  11   5  -1  433.52   45.56
 -11  -5   1  369.26   45.48
  11  -5  -1  457.79   46.85
 -11  -5   1  339.06   45.75
 -11  -5   1  422.89   46.74
  11  -5  -1  465.34   47.79
  11   5  -1  371.10   45.89
  11  -5  -1  384.51   46.00
 -10  -5   1   49.60   10.29
 -10  -5   1   70.50   11.59
  10  -5  -1   60.03   11.07
  -9  -5   1    7.60    6.28
  -9  -5   1    5.96    7.05
   9  -5  -1   -1.61    5.85
   9  -5  -1    0.79    6.58
  -8  -5   1  707.31   95.86
   8   5  -1  846.80   96.74
  -8  -5   1 1006.06   97.15
   8  -5  -1  934.90   96.54
   8  -5  -1  991.17   96.47
  -7  -5   1   67.18   10.76
   7   5  -1   58.62   10.87
  -7  -5   1   89.94   11.84
  -7   5   1   97.31   13.49
   7  -5  -1   60.61   10.88
   6   5  -1  422.09   45.22
  -6  -5   1  385.54   44.57
   6  -5  -1  392.27   44.47
   5  -5  -1   34.96    7.81
  -5  -5   1   29.29    6.74
   5   5  -1   34.09    7.32
   5   5  -1   28.98    7.85
   5  -5  -1   28.04    7.16
  -4   5   1  302.70   33.31
   4   5  -1  293.04   32.82
   4   5  -1  303.18   33.52
  -4  -5   1  257.37   32.86
   4  -5  -1  314.96   34.18
   4   5  -1  321.96   34.34
   4  -5  -1  272.95   32.85
   3   5  -1   23.25    5.93
  -3   5   1   28.32    7.12
   3   5  -1   32.42    6.40
  -3  -5   1   21.24    5.80
   3   5  -1   26.45    7.24
  -3   5   1   24.67    6.54
   3  -5  -1   27.00    6.50
   2   5  -1   -4.23    5.07
  -2   5   1    0.59    5.52
   2   5  -1    2.66    4.67
  -2   5   1    6.52    4.87
   2   5  -1    4.21    4.67
  -2  -5   1    6.97    4.47
   1   5  -1  908.80  105.12
  -1   5   1  906.06  105.31
   1   5  -1  980.12  106.32
  -1   5   1 1126.32  105.71
  -1  -5   1  971.79  105.34
   1   5  -1  983.99  105.75
   0   5  -1   38.81    7.12
   0   5   1   39.04    7.57
   0   5  -1   32.70    6.98
   0   5   1   37.10    6.33
   0  -5  -1   29.38    6.74
   0  -5   1   30.31    6.37
   0   5  -1   33.99    6.97
   0   5  -1   31.78    7.85
   1  -5   1  266.01   36.48
  -1  -5  -1  331.17   36.83
   1   5   1  395.14   36.97
  -1   5  -1  345.96   37.49
  -1   5  -1  322.57   37.67
  -1   5  -1  325.46   37.97
  -2   5  -1  343.92   34.43
   2   5   1  323.73   33.23
  -2  -5  -1  283.22   33.28
  -2  -5  -1  260.43   33.38
  -2   5  -1  249.01   34.17
  -2   5  -1  319.24   34.82
  -3   5  -1   12.14    5.88
  -3  -5  -1    7.61    4.99
  -3  -5  -1    8.51    5.70
  -3  -5  -1   -0.75    5.46
  -3   5  -1    3.11    5.55
  -3   5  -1   15.82    6.75
  -4  -5  -1  794.03   89.18
  -4  -5  -1  888.54   88.82
  -4   5  -1  779.57   90.05
  -4   5  -1  796.28   90.29
  -4  -5  -1  744.56   88.95
   4  -5   1  846.68   88.40
   5   5   1  614.09   66.74
  -5  -5  -1  563.35   67.04
  -5  -5  -1  700.59   67.09
  -5   5  -1  611.57   68.59
  -5   5  -1  652.96   68.80
  -5  -5  -1  587.14   67.30
   5  -5   1  563.68   66.46
   6   5   1  310.31   32.65
  -6  -5  -1  302.11   32.75
  -6  -5  -1  293.31   33.37
  -6   5  -1  253.80   34.18
  -6   5  -1  310.39   35.10
   6  -5   1  250.21   32.20
  -7  -5  -1  348.66   42.53
  -7   5  -1  389.29   45.00
  -7   5  -1  393.66   45.05
  -7  -5  -1  350.10   43.13
   7   5   1  421.89   42.76
  -8  -5  -1  166.20   20.96
  -8   5  -1  184.73   23.74
  -8  -5  -1  152.50   21.31
   8   5   1  178.70   20.89
  -9  -5  -1   -7.06    6.22
  -9   5  -1   -4.99    7.25
  -9   5  -1   -1.66    7.93
  -9  -5  -1   10.31    7.18
   9   5   1   -1.51    6.36
 -10   5  -1    1.31    7.06
 -10  -5  -1    5.77    6.52
 -10   5  -1   -7.12    9.35
 -10  -5  -1    4.36    7.40
  11  -5   1   19.34    7.13
 -11  -5  -1   25.77    7.17
 -11  -5  -1   21.96    7.92
 -11   5  -1    9.67    7.55
 -11   5  -1   22.73   10.28
  12  -5   1   79.04   14.49
 -12  -5  -1  112.89   15.26
  12  -5   1  119.19   16.67
 -12  -5  -1   90.66   15.42
 -12   5  -1  108.26   16.79
 -12   5  -1  140.21   19.76
  13  -5   1   20.10    7.82
 -13  -5  -1   41.73    9.14
  13  -5   1   32.69   10.37
 -13   5  -1   24.10    9.01
 -13  -5  -1   20.72    8.91
 -13   5  -1   14.72   10.77
  14  -5   1  246.30   29.58
  14  -5   1  206.47   29.07
 -14  -5  -1  281.15   30.10
  14  -5   1  234.82   31.21
 -14   5  -1  277.05   31.61
 -14  -5  -1  242.57   30.44
 -14   5  -1  315.56   35.16
 -14  -5  -1  200.83   30.41
  15  -5   1   28.01    9.37
  15  -5   1   39.52    8.82
 -15  -5  -1   43.89    9.91
  15  -5   1   25.24   11.84
 -15  -5  -1   32.69    9.85
 -15  -5  -1   13.75    8.89
 -15   5  -1   56.52   13.80
  16  -5   1  139.63   19.59
  16  -5   1  143.10   21.79
 -16  -5  -1  188.43   20.16
  16  -5   1  108.60   19.05
  17  -5   1   63.04   14.81
 -17  -5  -1   49.00   11.04
  17  -5   1   40.62   10.99
  18  -5   1  187.46   24.21
 -18  -5  -1  163.26   21.04
  18  -5   1  141.29   20.75
 -18  -5  -1  140.90   20.23
  19  -5   1   10.40   11.88
 -19  -5  -1    8.81    8.80
 -19  -5  -1    0.93    7.85
  19  -5   1    6.98    8.58
  20  -5   1   21.24   13.37
 -20  -5  -1   11.86    8.95
 -20  -5  -1   -0.86    7.00
  20  -5   1    5.74    8.27
  21  -5   1    9.25   11.06
 -21  -5  -1    9.94    8.06
  21  -5   1    7.14    7.64
 -21  -5  -1   -3.08    6.37
  22  -5   1   18.03   10.50
 -22  -5  -1   12.41    7.44
  22  -5   1   12.12    7.65
  23  -5   1   -1.06    8.30
 -23  -5  -1   11.21    6.25
  23  -5   1   -2.12    5.92
  24  -5   1   27.38    8.86
 -24  -5  -1   11.19    5.58
  24  -5   1   19.53    5.74
  25  -5   1    4.48    5.76
 -25  -5  -1   -2.35    3.83
  25  -5   1   -0.46    3.64
  25  -6  -1   37.93    5.64
  24   6  -1    2.27    4.99
 -24  -6   1   12.61    4.13
 -24  -6   1   11.46    4.70
 -23  -6   1    7.50    4.83
  23  -6  -1    7.24    4.84
 -23  -6   1    1.09    5.49
  22   6  -1  107.99   15.83
  22  -6  -1  123.22   14.98
 -22  -6   1  122.05   14.94
 -22  -6   1   98.18   14.85
  21  -6  -1   13.06   12.01
  21   6  -1   13.70    9.02
  21  -6  -1   15.31    6.69
 -21  -6   1   16.27    6.93
  21  -6  -1   17.22    7.37
  21  -6  -1   15.19    6.90
 -21  -6   1    3.66    6.98
  20  -6  -1    1.45   11.93
  20  -6  -1   19.48    7.99
  20   6  -1    7.58    9.72
  20  -6  -1    7.97    6.93
 -20  -6   1    4.95    7.20
  20  -6  -1    8.53    7.42
  19  -6  -1   15.81   13.75
  19   6  -1   -1.16    9.65
  19  -6  -1   -1.70    7.01
  19  -6  -1   15.23    9.00
 -19  -6   1   14.35    7.95
  19  -6  -1    8.44    8.10
  18  -6  -1   11.75   13.54
  18   6  -1  -19.28   10.80
  18  -6  -1    5.30    7.09
  18  -6  -1    7.78    9.01
 -18  -6   1    2.86    7.80
  18  -6  -1    3.58    8.58
  17  -6  -1   29.65   14.56
  17   6  -1   23.15   10.43
  17  -6  -1   28.83    8.35
  17  -6  -1   12.78    9.51
 -17  -6   1   14.92    8.36
  17  -6  -1   21.32    9.78
  16  -6  -1   44.39   15.52
  16  -6  -1   42.45    9.32
  16   6  -1   54.19   12.58
  16  -6  -1   37.52   11.09
 -16  -6   1   39.78   10.32
  16  -6  -1   40.63   10.86
  15  -6  -1   33.68   14.32
  15   6  -1   10.51    9.69
 -15  -6   1   36.12    9.76
  15  -6  -1   49.04    9.05
  15  -6  -1   20.89    9.40
  14  -6  -1   26.43    9.48
  14   6  -1   12.25    9.19
 -14  -6   1   37.13    9.32
  14  -6  -1   34.81    8.44
  14  -6  -1   19.14   12.68
  14  -6  -1   13.11   10.04
  14  -6  -1   32.83    8.99
  14   6  -1   33.11   10.79
 -14  -6   1   21.09    9.08
 -14   6   1   40.45   12.90
 -14  -6   1   32.70   10.85
  13  -6  -1   57.75   10.09
 -13  -6   1   21.43    8.34
  13   6  -1   20.97    8.99
  13  -6  -1   38.64   12.77
  13  -6  -1   20.65    9.90
  13   6  -1   31.21   10.59
  13  -6  -1   42.41    9.68
 -13  -6   1   24.07   10.30
 -13   6   1   23.84   12.44
 -13  -6   1   35.39   10.73
  12  -6  -1   63.09   10.82
  12   6  -1   70.46   11.48
 -12  -6   1   55.00   10.73
  12  -6  -1   53.53   12.07
  12  -6  -1   52.79   13.32
  12   6  -1   47.20   11.51
  12   6  -1   41.93   12.09
  12  -6  -1   49.77   11.15
 -12  -6   1   49.11   11.71
 -12   6   1   70.29   15.24
 -12  -6   1   45.65   11.30
  11  -6  -1   27.39    7.65
  11  -6  -1   33.69    7.25
  11   6  -1   17.17    7.58
 -11  -6   1   38.87    8.41
  11   6  -1   30.57    9.69
  11  -6  -1    9.28    9.10
  11  -6  -1   30.09   10.62
  11   6  -1    4.49    8.06
 -11  -6   1   15.31    8.65
  11  -6  -1   17.93    8.25
 -11  -6   1   25.67    8.85
  10  -6  -1   84.37   11.81
  10   6  -1   56.81   11.01
 -10  -6   1   60.85   11.27
  10   6  -1   85.08   13.53
  10  -6  -1   92.02   12.84
  10  -6  -1   71.52   13.55
  10   6  -1   58.18   12.67
 -10  -6   1   64.02   12.18
 -10  -6   1   63.50   12.84
   9  -6  -1   29.31    7.14
   9  -6  -1   33.16    8.81
   9   6  -1   17.69    6.24
  -9  -6   1   11.62    5.91
   9   6  -1   17.56    8.54
   9  -6  -1   33.75    8.97
   9  -6  -1   22.39    8.48
   9   6  -1    1.27    7.25
  -9  -6   1   20.21    7.81
  -9  -6   1   18.05    8.15
   8   6  -1  126.53   17.44
   8  -6  -1  143.76   17.77
   8  -6  -1  133.45   16.59
  -8  -6   1  107.06   16.81
   8   6  -1  108.62   16.95
  -8  -6   1  107.31   16.12
   8  -6  -1  111.63   15.93
  -7  -6   1  374.06   50.71
   7   6  -1  440.75   51.63
  -7  -6   1  505.26   51.86
   7  -6  -1  519.84   51.24
  -6  -6   1  133.55   19.93
   6   6  -1  166.23   20.83
  -6  -6   1  145.94   20.56
   6  -6  -1  170.49   20.38
  -5  -6   1    7.04    5.96
   5   6  -1   15.27    6.65
   5  -6  -1   26.36    7.67
  -5   6   1   12.33    7.03
   5   6  -1   26.17    8.89
   5  -6  -1   17.48    6.65
   4   6  -1  419.83   50.39
   4  -6  -1  466.62   51.42
  -4  -6   1  394.39   49.93
  -4   6   1  545.89   52.08
   4   6  -1  483.32   51.82
   3  -6  -1   20.98    8.18
   3   6  -1   11.38    6.22
  -3  -6   1   12.94    5.73
   3   6  -1   16.09    7.54
   3   6  -1   26.67    7.02
  -3   6   1   21.98    8.13
   2  -6  -1 1264.01  125.46
  -2  -6   1  989.89  123.49
   2   6  -1 1115.26  124.10
   2   6  -1 1210.23  125.20
   2   6  -1 1173.57  123.86
  -2   6   1 1212.20  124.20
   1   6  -1  517.89   51.16
   1  -6  -1  433.89   51.80
  -1  -6   1  391.55   50.10
   1   6  -1  490.98   51.98
  -1   6   1  488.19   50.97
   1   6  -1  432.41   50.55
   0   6  -1  571.49   58.57
   0  -6   1  486.22   57.67
   0  -6  -1  545.62   59.47
   0   6  -1  454.34   58.75
   0   6   1  562.83   58.23
  -1   6  -1 2231.12  195.08
  -1  -6  -1 1640.83  194.87
  -1  -6  -1 1721.17  193.67
  -1   6  -1 1741.78  195.13
   1   6   1 1753.40  193.87
  -2  -6  -1   68.81   13.16
  -2   6  -1  122.77   13.99
  -2  -6  -1   85.58   12.03
  -2   6  -1   89.18   14.00
   2   6   1   75.03   12.87
  -3  -6  -1   33.06    7.16
  -3  -6  -1   34.04    8.71
  -3   6  -1   30.23    9.38
  -4  -6  -1 1417.93  151.07
  -4  -6  -1 1420.42  150.18
  -4   6  -1 1398.36  152.02
  -4  -6  -1 1376.98  150.69
  -4   6  -1 1309.50  151.67
  -5  -6  -1   22.31    6.47
  -5  -6  -1   22.79    7.25
  -5  -6  -1   14.95    7.21
  -5   6  -1   14.25    8.39
  -5   6  -1   24.00    9.09
  -6  -6  -1  171.91   18.91
  -6   6  -1  127.23   20.06
  -6   6  -1  139.43   20.58
  -6  -6  -1  132.23   18.99
  -7  -6  -1   14.19    6.64
  -7  -6  -1   22.48    7.96
  -7   6  -1   14.67    8.88
  -7   6  -1    3.22    8.31
   8  -6   1    6.52    7.50
   8  -6   1    7.92    5.41
  -8  -6  -1   -1.74    4.97
  -8  -6  -1   11.55    6.79
  -8   6  -1   -8.55    8.15
  -8  -6  -1   -1.12    7.13
  -8   6  -1   -1.75    8.66
   9  -6   1   -1.25    7.75
   9  -6   1    6.58    5.76
  -9  -6  -1    8.42    5.80
   9   6   1    8.03    7.65
  -9   6  -1   20.18    9.44
  -9  -6  -1    2.07    6.61
  -9   6  -1   16.79    9.82
  -9   6  -1   -9.05    9.63
  -9  -6  -1    4.69    8.03
  10  -6   1    4.64    8.88
  10  -6   1   18.07    6.98
 -10   6  -1   19.47    9.23
 -10  -6  -1   12.25    7.12
 -10   6  -1   15.27    9.95
 -10   6  -1   27.76   10.89
 -10  -6  -1   17.85    7.27
  11  -6   1   18.11    9.79
  11  -6   1   20.47    7.74
 -11  -6  -1   23.92    8.48
 -11   6  -1   23.61    9.57
 -11   6  -1    9.98    9.99
 -11   6  -1   20.91   10.82
 -11  -6  -1   19.69    7.77
  12  -6   1    6.42    6.93
 -12   6  -1   10.45    8.63
 -12  -6  -1   -1.28    7.09
 -12   6  -1   -2.19   10.00
 -12   6  -1    4.16   10.81
 -12  -6  -1    3.21    7.16
  13  -6   1   17.86    8.82
 -13  -6  -1   38.07   10.35
 -13  -6  -1   25.71    9.33
 -13   6  -1   41.07   10.69
 -13   6  -1   38.58   12.86
 -13   6  -1   34.37   12.67
  14  -6   1    0.96    7.89
  14  -6   1   -0.90    6.81
 -14  -6  -1    3.28    7.90
  14  -6   1  -10.89   10.69
 -14  -6  -1   -5.66    8.15
 -14   6  -1   14.52    8.99
 -14   6  -1  -10.98   10.46
 -14   6  -1   -6.99   11.10
 -14  -6  -1    1.55    7.87
  15  -6   1  176.21   24.00
 -15  -6  -1  175.48   21.64
  15  -6   1  140.84   20.43
  15  -6   1  132.89   20.97
 -15  -6  -1  182.86   21.87
  16  -6   1  237.18   29.59
 -16  -6  -1  236.93   27.08
  16  -6   1  181.84   25.95
  16  -6   1  227.80   26.78
 -16  -6  -1  201.82   26.62
  17  -6   1   26.69   13.09
  17  -6   1   25.10    9.37
 -17  -6  -1   29.39    9.73
  17  -6   1   55.55   10.73
 -17  -6  -1   41.40   10.33
  18  -6   1  179.17   25.96
 -18  -6  -1  213.65   23.68
  18  -6   1  173.91   23.32
  18  -6   1  193.56   23.29
 -18  -6  -1  148.64   23.09
  19  -6   1   33.01   12.57
 -19  -6  -1   30.26    9.38
 -19  -6  -1   18.44    8.38
  19  -6   1   27.92    8.47
  20  -6   1    1.33   10.35
 -20  -6  -1    0.81    7.38
 -20  -6  -1   -5.52    6.50
  20  -6   1    4.90    6.94
  21  -6   1   94.65   15.75
 -21  -6  -1   94.94   13.42
 -21  -6  -1   90.63   12.92
  21  -6   1   86.18   13.22
  22  -6   1   24.18    9.65
 -22  -6  -1   29.00    6.97
 -22  -6  -1   10.39    5.50
  22  -6   1   30.81    6.93
  23  -6   1    0.89    6.88
 -23  -6  -1   -3.97    4.87
  23  -6   1    4.45    4.63
 -23  -6  -1    3.23    3.91
 -24  -6  -1   10.04    4.20
  24  -6   1   17.03    4.50
 -23  -7   1   62.63    9.16
  23  -7  -1   67.53    8.87
 -23  -7   1   73.52    9.10
 -22  -7   1    1.03    4.45
  22  -7  -1    3.29    3.75
 -22  -7   1    3.90    4.58
  22  -7  -1    9.69    4.59
 -21  -7   1   20.97    6.40
  21  -7  -1   20.40    5.55
 -21  -7   1   10.46    6.08
  21  -7  -1   27.37    6.67
 -20  -7   1   11.39    6.58
  20  -7  -1    8.12    5.55
  20  -7  -1    9.01    7.24
 -20  -7   1   10.70    6.77
  20  -7  -1   17.46    6.99
  19  -7  -1  150.63   17.33
  19   7  -1   91.39   18.40
  19  -7  -1  145.14   17.70
 -19  -7   1  142.31   18.16
 -19  -7   1  118.28   17.29
  19  -7  -1  155.70   18.12
  18   7  -1   18.80    9.89
  18  -7  -1   10.35    6.06
  18  -7  -1   15.24    8.88
 -18  -7   1   17.53    8.13
  18  -7  -1   17.35    8.04
  17   7  -1   15.04   10.24
  17  -7  -1   -1.87    9.14
  17  -7  -1    2.33    5.73
 -17  -7   1   22.61    9.22
  17  -7  -1    6.73    8.54
  16   7  -1   74.25   15.93
 -16  -7   1  115.11   16.03
  16  -7  -1   89.61   15.35
  16  -7  -1  117.98   15.59
  15   7  -1    2.35    9.87
 -15  -7   1    9.25    9.01
  15  -7  -1    1.82    8.51
  14   7  -1   56.90   13.32
  14   7  -1   40.11   11.06
 -14  -7   1   24.12    9.72
  14  -7  -1   43.99   10.35
  13   7  -1   86.19   15.74
 -13  -7   1   57.97   12.58
  13  -7  -1   71.06   12.84
  12  -7  -1   49.49   10.16
  12  -7  -1   84.93   12.03
 -12  -7   1   58.57   11.04
  12   7  -1   53.81   13.49
  12  -7  -1   63.53   11.73
  12  -7  -1   45.34   10.65
 -12  -7   1   44.18   11.51
 -12  -7   1   66.31   12.88
 -12   7   1   56.61   14.53
  11  -7  -1  484.48   47.63
  11  -7  -1  454.70   48.04
 -11  -7   1  387.15   47.95
  11   7  -1  494.53   50.77
  11  -7  -1  420.21   48.34
  11  -7  -1  385.92   48.52
 -11  -7   1  370.25   48.59
  11   7  -1  340.75   49.18
 -11  -7   1  380.70   48.74
 -11   7   1  556.30   53.17
  10   7  -1    5.89    9.90
  10  -7  -1   14.40    8.06
 -10   7   1    3.99    9.42
 -10  -7   1    1.30    8.02
 -10  -7   1    4.97    7.70
  10  -7  -1   21.29    8.30
  10   7  -1    3.15    7.45
  10  -7  -1   11.35    6.53
  10  -7  -1    5.40    6.66
   9  -7  -1   -8.76    7.88
   9   7  -1    5.80    9.43
  -9  -7   1    6.30    8.14
  -9   7   1   -5.64    9.77
   9   7  -1   -1.45    7.16
  -9  -7   1   -4.62    7.40
   9  -7  -1    2.63    9.02
   9  -7  -1    3.55    6.25
   8   7  -1  243.84   29.02
   8  -7  -1  187.26   26.41
  -8  -7   1  231.22   27.86
  -8   7   1  262.68   30.16
   8   7  -1  194.17   27.23
  -8  -7   1  169.01   26.52
   8  -7  -1  250.94   26.72
   8  -7  -1  240.98   26.38
   7   7  -1    8.29    8.76
  -7  -7   1   13.19    8.14
  -7   7   1   27.92    9.55
   7   7  -1   23.76    7.89
  -7  -7   1   -2.04    6.85
   7  -7  -1   19.67    8.09
   6   7  -1   17.47   10.00
  -6  -7   1    3.46    7.37
   6   7  -1    4.71    6.49
  -6  -7   1    5.72    6.24
   6  -7  -1    4.55    7.28
   5   7  -1  356.53   39.04
  -5  -7   1  338.47   37.97
  -5  -7   1  278.06   36.82
   5  -7  -1  385.66   38.76
   5   7  -1  304.18   37.60
   5  -7  -1  309.75   36.17
   4   7  -1  931.49   99.96
  -4  -7   1  915.16   99.18
   4   7  -1  924.97   99.24
  -4  -7   1  730.04   98.12
   4  -7  -1 1078.01  100.44
   4   7  -1  827.97   98.08
  -4  -7   1  970.60   99.65
   4  -7  -1  957.85   97.66
   3   7  -1  341.93   40.15
   3   7  -1  407.85   41.46
  -3  -7   1  309.53   38.72
   3  -7  -1  419.49   41.21
   3   7  -1  443.48   40.29
  -3  -7   1  342.66   39.85
   3   7  -1  257.54   38.09
  -2  -7   1   52.69   10.87
   2   7  -1   63.78    9.89
  -2   7   1   51.14   12.27
   2   7  -1   89.02   12.46
   2   7  -1   64.13   11.52
   2   7  -1   61.26   10.76
   2  -7  -1   82.34   13.03
  -2  -7   1   51.30   10.26
   2   7  -1   63.37   12.45
   1   7  -1  643.54   75.07
  -1  -7   1  616.24   75.35
   1  -7  -1  787.15   77.75
   1   7  -1  719.40   76.35
   1   7  -1  661.62   77.05
  -1   7   1  774.82   76.63
   0  -7   1  532.78   64.25
   0   7  -1  467.65   63.15
   0   7  -1  726.08   65.32
   0  -7  -1  631.39   65.96
   0   7  -1  554.81   65.34
   0   7   1  672.77   64.87
   1  -7   1   88.07   16.23
  -1   7  -1   87.13   15.02
  -1   7  -1  167.31   17.78
  -1  -7  -1  128.28   18.28
  -1   7  -1  147.61   18.53
   1   7   1  156.92   17.61
   2  -7   1 1008.23  126.34
  -2   7  -1 1002.12  125.41
  -2  -7  -1 1184.82  126.12
  -2  -7  -1 1350.65  128.07
  -2   7  -1 1215.06  128.04
   2   7   1 1423.94  127.01
  -3   7  -1    1.50    5.26
   3  -7   1    2.15    6.47
   3   7   1    0.67    4.57
  -3  -7  -1    1.28    7.57
  -3  -7  -1    4.99    5.76
  -3   7  -1   -5.98    8.44
   3   7   1    3.78    8.37
  -4   7  -1    6.99    5.86
   4  -7   1    4.28    7.09
  -4  -7  -1    4.94    7.45
  -4  -7  -1   -1.72    5.68
  -4   7  -1    7.80    7.44
   4   7   1    9.59    7.93
   5  -7   1   60.63   11.56
  -5   7  -1   88.28   12.46
   5  -7   1   90.65   12.84
  -5  -7  -1   73.71   13.61
  -5  -7  -1   80.60   12.56
  -5   7  -1   81.66   15.13
   5   7   1  114.01   14.35
   6  -7   1   20.49    6.62
   6  -7   1   15.81    8.25
  -6  -7  -1   36.02    8.11
  -6   7  -1   27.70   10.56
   6   7   1   26.40    9.43
   7  -7   1   46.12    9.45
   7  -7   1   60.98   11.08
   7   7   1   70.51   12.15
  -7  -7  -1   39.53    9.97
  -7  -7  -1   54.09   11.00
  -7   7  -1   47.62   13.35
   8   7   1   31.38   10.99
  -8   7  -1   34.66   11.18
  -8  -7  -1   15.26    8.36
  -8  -7  -1   17.20    7.49
   8  -7   1   15.43    6.97
   8  -7   1   19.42    9.49
   9   7   1  322.70   35.76
  -9   7  -1  301.91   36.95
  -9   7  -1  347.24   37.69
  -9   7  -1  320.77   36.89
  -9  -7  -1  225.24   33.40
   9  -7   1  326.83   33.51
   9  -7   1  229.06   32.58
  10  -7   1   45.86   10.93
  10  -7   1  100.17   14.09
 -10  -7  -1   63.96   11.54
  10   7   1  104.05   15.26
 -10   7  -1   68.06   15.10
 -10  -7  -1   38.22   11.24
 -10   7  -1   65.23   15.40
 -10   7  -1   92.13   16.59
  11  -7   1   59.31   12.45
 -11  -7  -1   62.60   13.08
 -11   7  -1   81.75   16.25
 -11   7  -1   68.95   16.79
 -11  -7  -1   92.30   13.48
  12  -7   1   29.50    9.33
 -12  -7  -1   36.96   10.56
 -12   7  -1   34.45   11.97
 -12   7  -1   51.35   13.27
 -12   7  -1   75.73   15.39
 -12  -7  -1   34.09   10.31
 -13  -7  -1   15.48    8.46
  13  -7   1    1.65    5.71
  13  -7   1    5.55    7.93
 -14  -7  -1   68.87   12.21
  14  -7   1   44.40   10.01
  14  -7   1   57.99   11.27
 -15  -7  -1    1.06    8.29
  15  -7   1    5.03    6.48
  15  -7   1    1.81    8.55
 -16  -7  -1   17.21    8.84
  16  -7   1    6.62    6.72
 -16  -7  -1   20.79    9.05
  16  -7   1    6.15    8.57
  17  -7   1  316.21   41.54
 -17  -7  -1  423.01   43.08
  17  -7   1  366.91   42.23
 -17  -7  -1  389.99   42.40
  18  -7   1   40.72   12.23
 -18  -7  -1   23.33    8.60
  18  -7   1   16.03    7.16
  18  -7   1   14.88    8.20
 -18  -7  -1   17.35    7.91
  19  -7   1   -1.28    9.63
 -19  -7  -1    6.94    6.83
  19  -7   1   -1.42    5.78
 -19  -7  -1   -1.49    6.66
  19  -7   1   -0.71    6.74
  20  -7   1  129.44   16.49
 -20  -7  -1  134.02   16.88
 -20  -7  -1  131.82   16.77
  20  -7   1  127.39   16.77
 -21  -7  -1    7.69    5.19
 -21  -7  -1    3.38    4.93
  21  -7   1   -1.13    4.73
 -22  -7  -1    4.02    4.38
  22  -7   1    0.48    3.84
 -22  -7  -1    5.46    3.95
 -23  -7  -1   43.52    5.75
 -23  -7  -1   25.77    5.24
  23  -7   1   38.37    5.71
 -22  -8   1    1.46    2.86
  22  -8  -1    2.52    2.83
  22   8  -1   -2.82    3.68
 -21  -8   1    5.10    3.90
  21  -8  -1    4.07    4.03
  21   8  -1    3.07    5.18
 -20  -8   1   94.65   12.29
  20  -8  -1   90.49   11.96
  20  -8  -1   92.39   12.23
 -19  -8   1   54.83    8.45
  19  -8  -1   50.86    8.40
  18  -8  -1  122.98   15.15
 -18  -8   1  108.08   15.21
  18  -8  -1  106.55   15.00
 -17  -8   1   13.14    7.30
  17  -8  -1   15.84    8.32
  17  -8  -1   14.82    7.75
 -16  -8   1   23.14    8.05
  16  -8  -1   17.50    8.92
 -15  -8   1   50.12   11.59
  15  -8  -1   65.46   11.67
  14   8  -1    3.09   11.68
 -14  -8   1   -3.95    8.15
  14  -8  -1   11.00    8.31
  13   8  -1   22.60   12.82
 -13  -8   1    4.04    7.58
  13  -8  -1   11.38    7.09
  13  -8  -1   11.28    7.95
  12   8  -1    4.98   11.55
  12  -8  -1   -3.55    7.59
  12  -8  -1    0.72    6.77
  11   8  -1  149.88   21.19
  11  -8  -1  113.36   16.06
  11  -8  -1  111.04   16.70
  10   8  -1   16.93   12.84
  10  -8  -1   18.83    7.68
  10  -8  -1   25.24    8.29
   9   8  -1  197.10   24.63
  -9  -8   1  114.40   20.43
  -9  -8   1  122.87   20.05
   9  -8  -1  142.99   20.43
   9  -8  -1  197.13   20.21
   8   8  -1  219.61   24.69
  -8  -8   1  130.07   20.34
  -8  -8   1  123.00   19.48
   8   8  -1  103.65   19.53
   8   8  -1  173.51   20.25
   8  -8  -1  165.70   19.94
   7   8  -1   45.72   13.74
  -7  -8   1   36.26   10.44
   7  -8  -1   46.27   10.74
   7   8  -1   54.43   10.64
   7   8  -1   38.63    9.61
  -7  -8   1   24.42    8.72
   6   8  -1   94.16   15.78
   6  -8  -1   76.67   12.24
   6   8  -1   84.04   12.38
   6   8  -1   53.06   11.83
  -6  -8   1   55.42   11.42
   5   8  -1   74.43   15.75
   5   8  -1   96.35   12.84
   5  -8  -1   85.63   12.51
  -5  -8   1   55.25   11.87
   5   8  -1   60.18   12.62
   5  -8  -1   86.42   13.69
   4   8  -1   27.02   11.05
   4  -8  -1   26.59    8.50
  -4  -8   1   12.26    9.30
   4   8  -1   20.97    7.55
  -4  -8   1   13.86    7.01
   4   8  -1   25.35    8.10
   4  -8  -1   18.53    9.32
   3   8  -1    7.24    9.07
  -3   8   1    9.87    6.04
  -3  -8   1    5.32    8.90
   3   8  -1    4.27    6.18
   3   8  -1   11.19    7.23
   3  -8  -1   28.05   10.26
  -3  -8   1   11.58    6.13
   2   8  -1   27.85   10.28
   2   8  -1   25.88    7.84
   2  -8  -1   10.60    9.50
  -2   8   1   20.07    6.39
  -2  -8   1   18.19    9.68
   2   8  -1   18.50    7.02
   1   8  -1   58.98   10.74
   1  -8  -1   38.45   11.98
   1   8  -1   38.41    9.36
  -1   8   1   52.80    9.08
  -1  -8   1   69.98   12.67
  -1   8   1   41.67   12.07
   0  -8   1  186.55   25.69
   0   8  -1  173.07   23.91
   0   8   1  220.64   23.93
   0   8  -1  194.81   25.46
   0  -8  -1  213.50   27.23
   0   8  -1  168.52   26.24
   0   8   1  235.89   26.47
  -1   8  -1   -6.76    6.21
   1  -8   1   -1.24    8.45
   1   8   1   -8.09    5.99
  -1  -8  -1    7.70    8.78
  -1   8  -1   -1.63    8.06
   1   8   1    7.96    9.17
  -2   8  -1  169.36   20.93
   2   8   1  203.22   20.78
   2  -8   1  127.44   20.20
   2  -8   1  141.40   22.23
  -2  -8  -1  154.58   22.89
  -2   8  -1  167.91   23.76
   2   8   1  205.25   23.20
   3  -8   1    6.35    7.99
  -3   8  -1   -0.88    6.76
   3   8   1   -3.07    5.70
  -3  -8  -1    2.95    8.50
  -3   8  -1  -13.68    9.66
   3   8   1    6.88    9.37
   4  -8   1   35.03    9.60
  -4   8  -1   34.56    8.93
   4   8   1   27.77    7.79
  -4  -8  -1   25.50    7.69
  -4  -8  -1   22.75   10.13
  -4   8  -1   35.51   11.85
   4   8   1   43.99   10.81
  -5   8  -1  182.88   23.11
   5   8   1  215.39   22.99
   5  -8   1  184.36   22.79
   5   8   1  196.81   24.49
  -5  -8  -1  162.77   22.76
  -5  -8  -1  164.79   24.00
  -5   8  -1  151.34   25.25
   6  -8   1   24.69    8.50
   6  -8   1   40.50   11.04
   6   8   1   47.86    9.66
   6   8   1   46.66   11.41
   6   8   1   60.76   13.25
  -6  -8  -1   48.82    9.90
  -6   8  -1   63.29   13.96
   7   8   1   20.15   10.60
  -7   8  -1   21.96    9.85
  -7  -8  -1    5.55    6.86
   7  -8   1   11.80    9.92
   7  -8   1   12.41    6.75
   8   8   1   20.48   12.03
  -8   8  -1   22.72   10.95
  -8   8  -1   16.99   10.87
  -8  -8  -1   15.17    7.46
   8  -8   1   36.66   11.44
   8  -8   1   19.75    7.56
   9   8   1   46.20   13.59
  -9   8  -1   59.73   13.66
  -9   8  -1   62.94   14.39
  -9  -8  -1   17.11    8.28
   9  -8   1   56.14   12.39
   9  -8   1   23.34    8.51
  10   8   1  164.78   21.18
  10  -8   1  129.95   19.21
  10  -8   1  102.94   17.01
  11   8   1    4.78   11.30
  11  -8   1   -0.89    7.49
  12   8   1   64.14   15.87
  12  -8   1   56.69   11.17
 -12  -8  -1   57.53   11.69
  13  -8   1    9.53    8.20
 -13  -8  -1   -4.15    8.42
  14  -8   1   70.41   12.48
 -14  -8  -1   66.49   12.81
  15  -8   1   12.82    8.39
 -15  -8  -1   13.39    7.99
  15  -8   1   15.01    6.26
  16  -8   1    7.55    8.04
 -16  -8  -1    4.44    7.51
  16  -8   1   10.93    5.85
  17  -8   1   85.98   12.18
 -17  -8  -1   81.38   12.23
  17  -8   1   66.65   10.83
  18  -8   1    6.33    6.51
 -18  -8  -1    2.86    6.10
  18  -8   1    7.06    5.00
  19  -8   1   -0.55    5.53
 -19  -8  -1   -2.46    5.19
  19  -8   1    2.11    4.51
  20  -8   1    3.77    4.50
 -20  -8  -1    7.72    4.60
  20  -8   1    6.88    3.99
  21  -8   1    5.27    3.49
  21  -8   1    5.36    3.17
 -21  -8  -1   -2.06    3.34
  22   8   1   -1.72    3.39
 -22  -8  -1    7.41    2.71
  20  -9  -1   68.43    7.91
 -20  -9   1   70.45    8.15
  19  -9  -1    3.62    3.88
  19   9  -1   10.01    5.44
 -19  -9   1    6.96    4.21
  19  -9  -1    1.47    4.26
  18   9  -1    0.74    6.49
  18  -9  -1    8.04    4.95
  18  -9  -1   17.17    5.69
 -18  -9   1   11.01    5.04
  17  -9  -1  163.59   19.94
  17   9  -1  151.67   21.33
  17  -9  -1  183.72   19.86
 -17  -9   1  160.04   20.09
  16   9  -1    8.49    8.63
  16  -9  -1   31.92    7.31
 -16  -9   1   29.70    7.18
  16  -9  -1   27.65    7.83
  15   9  -1   16.25    9.99
  15  -9  -1   25.61    7.35
 -15  -9   1   15.47    7.24
  15  -9  -1   19.82    7.93
  14  -9  -1  154.30   19.75
  14   9  -1  156.91   21.42
  13   9  -1   37.40   14.23
  13  -9  -1   62.52   10.76
  13  -9  -1   67.35   10.13
  13   9  -1   38.48   12.80
  12   9  -1   65.93   16.07
  12  -9  -1   82.31   11.85
  12  -9  -1   71.27   12.22
  12   9  -1   67.90   14.30
  11   9  -1  157.71   24.26
  11  -9  -1  153.89   19.49
  11   9  -1  182.32   22.37
  11  -9  -1  137.22   19.68
  10   9  -1  264.00   35.10
  10  -9  -1  240.98   30.43
  10   9  -1  298.64   32.82
   9   9  -1   53.49   15.56
   9  -9  -1   38.56    9.59
   9   9  -1   61.39   12.29
   8   9  -1   25.03   13.75
   8   9  -1   29.45   10.48
   7   9  -1  143.92   23.61
   7   9  -1  151.61   20.52
   7  -9  -1  145.10   20.03
   6   9  -1   78.93   17.14
   6  -9  -1   72.44   13.58
   6   9  -1   80.88   13.51
   5   9  -1    8.59   11.98
   5   9  -1    9.75    8.65
   5  -9  -1    6.20    9.64
   4  -9  -1  284.30   38.50
   4   9  -1  316.13   40.25
   4  -9  -1  345.77   36.82
  -4  -9   1  335.77   39.72
  -4   9   1  416.85   37.78
   4   9  -1  398.62   38.54
   3   9  -1   19.73    8.03
   3  -9  -1    6.26    8.79
   3   9  -1   16.18   10.77
  -3   9   1   19.12    7.46
   3   9  -1   29.18    9.43
  -3  -9   1   16.22   11.18
  -2   9   1   45.00    8.72
  -2  -9   1   28.94   11.46
   2   9  -1   31.70    9.60
   2   9  -1   30.73    9.54
   2  -9  -1   29.31   10.76
   1   9  -1  259.42   29.75
  -1  -9   1  198.58   30.85
   1  -9  -1  171.19   30.47
   0  -9   1  320.22   39.71
   0   9  -1  332.99   40.24
   0  -9  -1  253.24   41.35
   1  -9   1  434.24   51.91
  -1   9  -1  453.50   52.68
  -1  -9  -1  352.72   53.82
   2   9   1   67.54   10.94
  -2   9  -1   65.91   12.19
   2  -9   1   51.51   12.28
   2   9   1   69.03   13.99
  -2  -9  -1   45.69   12.60
   3  -9   1  187.10   23.35
  -3   9  -1  186.30   23.64
   3   9   1  242.05   23.72
  -3  -9  -1  120.62   23.98
   3  -9   1  142.94   24.30
   3   9   1  248.72   26.28
   4   9   1  215.69   26.96
   4   9   1  206.30   23.21
   4  -9   1  183.45   23.35
  -4   9  -1  203.75   23.96
  -4  -9  -1  151.10   24.36
   4  -9   1  126.26   23.62
   4   9   1  230.06   26.04
   5   9   1   31.19    8.63
   5  -9   1   25.55   11.31
   5   9   1   23.06   12.66
   6  -9   1    6.50   10.25
   6   9   1   -0.92    7.36
   6   9   1   14.99   12.31
   7   9   1   67.22   12.77
   7  -9   1   72.03   13.91
   7   9   1   60.33   15.40
   8  -9   1  247.61   27.96
   8  -9   1  177.09   26.47
   8   9   1  241.43   27.98
   8   9   1  256.45   30.94
   9  -9   1   58.36   13.95
   9   9   1  102.40   14.05
   9  -9   1   38.47   10.98
   9   9   1   88.13   17.01
  10   9   1    2.13    9.18
  10  -9   1   20.23    8.17
  10   9   1    6.53   12.12
  11  -9   1  154.11   22.29
  11   9   1  205.58   24.55
  11   9   1  205.65   26.32
  12   9   1   10.96    9.56
  12  -9   1    3.91    7.25
  12   9   1  -13.57   11.51
  13   9   1  193.48   23.70
  13  -9   1  159.10   21.19
  14  -9   1  254.32   31.45
  14   9   1  302.05   33.58
 -14  -9  -1  272.22   31.84
  15  -9   1   23.99    7.23
  15   9   1   13.03    9.74
 -15  -9  -1   17.03    6.96
 -15  -9  -1   16.76    6.95
  16   9   1   29.59    9.80
  16  -9   1   32.55    7.72
 -16  -9  -1   26.17    7.51
  16  -9   1   39.87    8.01
  17   9   1  111.63   17.26
  17  -9   1  137.65   16.07
  17  -9   1  142.51   16.00
 -17  -9  -1  116.11   16.01
  18   9   1   -6.42    6.09
  18  -9   1    5.08    4.73
 -18  -9  -1    3.09    4.45
  19  -9   1    6.99    4.02
  19   9   1   17.05    5.43
 -19  -9  -1   10.60    3.97
  20   9   1   52.08    7.89
  20  -9   1   58.83    7.20
 -20  -9  -1   50.88    7.18
  18  10  -1    3.78    3.94
  18 -10  -1    3.54    2.71
  18 -10  -1    0.43    2.88
  17 -10  -1    9.67    3.63
  17  10  -1    1.75    4.93
  17 -10  -1    4.50    3.86
  16  10  -1   19.11    6.70
  16 -10  -1   26.76    5.29
  16 -10  -1   22.61    5.56
  15 -10  -1    4.76    4.45
  15  10  -1    0.77    6.45
  15 -10  -1    0.35    5.13
  14 -10  -1   94.61   14.24
  14  10  -1  131.75   16.61
  14 -10  -1  126.44   14.49
  13 -10  -1    8.83    5.41
  13 -10  -1   12.14    5.96
  13  10  -1   11.75    8.45
  12 -10  -1    2.66    5.87
  12  10  -1    1.89    8.49
  12  10  -1   -2.84   10.90
  11 -10  -1   24.43    7.50
  11  10  -1   30.28   10.56
  11  10  -1   48.74   14.41
  10 -10  -1    8.98    6.81
  10  10  -1   22.86    9.59
  10  10  -1   30.50   13.17
   9  10  -1   53.05   11.74
   9 -10  -1   33.12    9.14
   9  10  -1   59.92   15.28
   8 -10  -1   41.42    9.38
   8  10  -1   27.02   10.55
   8  10  -1   57.89   14.71
   7  10  -1   85.60   14.32
   7  10  -1   67.19   17.04
   6  10  -1   69.10   14.04
   6  10  -1  111.97   18.79
   5  10  -1  -11.95   11.82
   5  10  -1   12.72    9.27
   5 -10  -1   -8.36    9.83
   5 -10  -1   14.59    8.35
   4  10  -1   10.05   11.56
   4  10  -1   14.55    9.40
   4 -10  -1    7.30    8.22
  -3  10   1  103.42   14.08
   3  10  -1  124.43   15.62
  -3 -10   1   77.09   14.95
   3  10  -1   52.16   16.73
   2  10  -1   86.51   13.14
  -2  10   1   62.69   11.19
  -1 -10   1    9.94   10.12
   1  10  -1   10.57    8.85
  -1  10   1   -0.83    6.92
   0 -10   1   43.37   11.94
   0  10   1   68.32   10.48
   0  10  -1   52.03   11.73
   0  10   1   39.71   13.51
  -1  10  -1   10.67    8.81
   1  10   1   22.62    7.83
   1 -10   1   17.28   10.14
   1  10   1   14.14   10.66
   2 -10   1  239.05   32.21
  -2  10  -1  283.15   33.02
   2  10   1  317.16   32.47
   2  10   1  239.52   35.11
   3  10   1  133.92   23.13
   3  10   1  203.07   20.74
   3 -10   1  147.81   20.63
  -3  10  -1  157.54   21.07
  -3 -10  -1  125.64   20.51
   4  10   1   33.01   13.57
   4 -10   1   23.39   11.47
   4  10   1   31.37    8.95
  -4 -10  -1   15.92    8.89
   5  10   1  180.38   25.20
   5 -10   1  175.65   22.31
   5  10   1  238.93   22.68
   6 -10   1  188.85   27.70
   6  10   1  261.97   28.23
   6  10   1  242.40   31.01
   7  10   1    3.70    8.00
   7 -10   1    6.13   11.23
   7  10   1   21.19   13.04
   8 -10   1    1.82   11.09
   8  10   1   -2.82    7.71
   8  10   1   14.33   12.35
   9  10   1    1.90    8.28
   9  10   1    9.24   11.26
  10 -10   1   -0.57    5.84
  10 -10   1   -4.95    6.58
  10  10   1   -1.90    8.38
  10  10   1   -1.47   11.51
  11  10   1   69.52   11.39
  11 -10   1   35.36    8.62
  11  10   1   53.76   13.00
  12  10   1  211.35   24.28
  12 -10   1  162.11   22.37
  12  10   1  234.48   26.16
  13 -10   1    6.92    5.85
  13  10   1    1.75    7.77
  13  10   1   10.23    8.97
  14  10   1  189.13   20.23
  14 -10   1  134.44   18.22
  15 -10   1  120.85   15.45
  15  10   1  144.88   17.04
  15 -10   1  124.28   15.43
  16  10   1   45.98    8.37
  16 -10   1   46.08    7.09
  16 -10   1   43.43    6.97
  17  10   1   -3.26    4.56
  17 -10   1    7.04    3.49
  17 -10   1    5.16    3.36
  18  10   1   42.90    6.78
  18 -10   1   44.31    5.95
  15  11  -1    9.91    5.50
  15  11  -1    8.39    4.47
  15 -11  -1   17.70    3.55
  14  11  -1   22.54    5.98
  14 -11  -1   27.48    4.85
  13  11  -1   -3.26    5.59
  13 -11  -1    4.99    3.60
  13 -11  -1   -2.27    4.13
  12 -11  -1   -0.38    4.10
  12  11  -1   -0.71    5.77
  11  11  -1  173.96   18.97
  11 -11  -1  130.70   17.07
  10  11  -1    4.01    7.25
  10 -11  -1    1.84    5.10
   9  11  -1    7.49    7.92
   9 -11  -1    4.94    5.86
   9  11  -1   17.28   10.23
   8 -11  -1   83.39   14.26
   8  11  -1  129.45   19.05
   7  11  -1    9.55    8.50
   7 -11  -1    8.85    6.18
   7  11  -1   -1.44   11.33
   6  11  -1   10.54    8.70
   6 -11  -1   17.93    6.96
   6  11  -1   13.13   10.95
   5  11  -1  216.54   25.50
   5  11  -1  222.82   22.93
   5 -11  -1  152.58   20.84
   5 -11  -1  148.67   21.07
   4  11  -1    1.45   10.99
   4  11  -1   17.76    8.63
   4 -11  -1   11.62    7.33
   3  11  -1   82.74   12.40
   3 -11  -1   40.32   10.43
   2  11  -1   50.82   10.95
   2 -11  -1   28.43    9.90
  -1  11   1  152.41   18.44
  -1 -11   1  114.72   18.65
   1  11  -1  174.31   19.59
   1 -11  -1  121.69   18.98
   0  11  -1   10.75    8.38
   0  11   1   10.06    6.92
   0 -11   1    7.84    9.35
   0 -11  -1    5.40    8.54
   1  11   1   31.27   12.27
   1 -11   1   25.09   10.22
   1  11   1   41.22    8.53
  -1 -11  -1   15.26    9.27
   2  11   1  272.91   36.77
   2 -11   1  285.10   34.44
  -2 -11  -1  219.74   34.34
   3  11   1   67.49   13.72
   3  11   1   48.07    9.50
   3 -11   1   39.88   10.82
  -3 -11  -1   20.29    9.38
   4  11   1  126.38   18.46
   4 -11   1   66.92   14.57
   4  11   1  137.32   14.94
  -4 -11  -1   75.75   13.72
   5  11   1  289.38   35.47
   5 -11   1  272.81   32.31
  -5 -11  -1  190.09   31.64
   6  11   1  153.86   22.69
   6 -11   1  138.27   19.58
   6  11   1  167.18   19.86
   7  11   1    8.27   11.12
   7  11   1   -0.80    6.99
   8  11   1  191.85   22.85
   8  11   1  211.94   20.55
   9  11   1    4.94    9.48
   9 -11   1   -7.05    5.04
   9  11   1    0.78    6.61
  10  11   1   74.04   12.66
  10 -11   1   39.05    7.81
  10  11   1   71.50   10.28
 -11  11  -1   60.16   10.17
  11  11   1   59.62   11.79
  11  11   1   54.54   10.06
 -12  11  -1   34.13    7.32
  12  11   1   32.83    7.58
  12 -11   1   25.51    5.59
  12  11   1   45.99    8.92
  13 -11   1   81.88   11.01
 -13 -11  -1   74.01   11.16
  14 -11   1   13.88    3.68
  14  11   1   21.38    5.51
  14 -11   1   14.48    4.07
  15  11   1    4.47    3.58
  15 -11   1    0.28    2.38
  15 -11   1    3.28    2.69
  11 -12  -1   47.43    6.85
  11 -12  -1   48.00    6.86
  10 -12  -1   13.58    3.79
  10 -12  -1   17.75    4.02
   9 -12  -1   83.96   11.80
   9  12  -1  134.07   13.54
   8 -12  -1    8.71    4.38
   8  12  -1   26.65    6.39
   7 -12  -1    9.41    4.57
   7  12  -1   19.22    6.35
   6  12  -1   43.14    8.09
   6 -12  -1   22.61    6.12
   6  12  -1   49.61    9.94
   5  12  -1   13.33    8.04
   5 -12  -1    4.85    4.70
   5  12  -1    9.83    6.43
  -5 -12   1   -5.43    5.14
   5 -12  -1    9.64    5.12
   4 -12  -1   21.65    5.73
   4  12  -1   18.56    7.44
  -4 -12   1   20.67    6.20
   4 -12  -1   12.24    6.07
   3 -12  -1   12.35    5.38
   3  12  -1   18.05    7.05
  -3 -12   1   13.19    6.53
   3 -12  -1    7.80    6.04
   2 -12  -1   24.20    6.01
  -2 -12   1   21.55    7.10
   2 -12  -1   27.26    7.40
   1 -12  -1    6.32    5.16
   1 -12  -1   25.62    6.87
  -1 -12   1   17.29    6.80
   0 -12   1   41.84    8.57
   0 -12   1   35.14    7.93
   0 -12  -1   23.35    7.83
   1 -12   1  253.41   24.29
  -1 -12  -1  181.82   24.11
   1 -12   1  180.25   24.07
   2  12   1    4.36    8.61
   2 -12   1    9.77    7.33
   2  12   1    5.72    5.93
  -2 -12  -1    0.65    5.87
   2 -12   1   10.58    6.02
   3  12   1   71.60   13.37
   3 -12   1   83.45   11.42
   3 -12   1   54.53   10.39
  -3 -12  -1   53.40   10.60
   4  12   1   21.89    9.27
   4 -12   1   17.35    6.29
  -4 -12  -1   24.00    6.81
   5  12   1   -4.29    8.43
   5 -12   1   -3.87    4.76
   5  12   1    9.40    5.81
   5 -12   1    1.97    4.50
  -5 -12  -1   -4.15    4.78
   6  12   1   -2.06    8.40
   6  12   1    6.77    5.54
   6 -12   1   -0.40    4.24
  -7  12  -1    3.95    5.78
   7  12   1    2.92    7.98
   7 -12   1    4.89    3.97
   7  12   1    2.99    5.05
  -8  12  -1    1.45    5.44
   8  12   1   -4.51    6.78
   8 -12   1   -0.35    3.52
   8  12   1    3.45    5.03
  -9  12  -1    9.08    4.64
   9  12   1   13.88    6.62
   9  12   1   13.02    4.94
   9 -12   1    5.88    3.36
 -10  12  -1    3.39    4.06
  10  12   1   -1.43    5.36
  10 -12   1    3.23    2.67
  10  12   1    1.50    4.04
 -11 -12  -1    0.34    2.51
  11  12   1    3.12    3.59
 -11  12  -1    4.73    3.32
  -4 -13   1    2.61    3.00
   4 -13  -1    5.89    3.09
   4 -13  -1    9.62    2.79
  -3 -13   1    6.49    3.49
   3 -13  -1    9.30    3.45
   3 -13  -1    7.75    2.82
  -2 -13   1   21.44    4.59
   2 -13  -1   21.49    4.57
  -1 -13   1   -1.58    3.55
   1 -13  -1    1.94    3.23
  -1 -13   1   -1.16    2.70
   0 -13   1   17.38    4.98
   0 -13  -1   25.61    5.02
   0 -13   1   31.93    4.59
   1 -13   1   26.56    5.13
   1 -13   1   35.36    4.72
   2 -13   1    1.46    3.13
  -2 -13  -1    1.50    3.14
  -2  13  -1    4.97    5.43
   2 -13   1   -0.88    2.77
   3 -13   1    2.69    2.99
  -3 -13  -1    7.29    3.29
  -3  13  -1    8.32    5.57
   3 -13   1   10.23    3.09
   4 -13   1   21.75    3.88
   5 -13   1   -1.49    2.33
  27   0  -2  265.00   32.06
  27   0  -2  221.86   31.52
  26   0  -2   53.98   11.79
  26   0  -2   58.12   11.85
 -25   0   2   33.87    8.79
  25   0  -2   14.31    8.87
 -24   0   2  341.70   39.80
 -23   0   2   27.82   10.04
 -22   0   2   23.15   10.52
 -21   0   2   37.93   11.23
  21   0  -2   34.10    9.65
 -20   0   2   35.95   11.25
  20   0  -2   52.55   10.95
  19   0  -2   55.80   10.93
  19   0  -2   49.25   11.50
 -19   0   2   43.39   10.82
 -19   0   2   70.77   12.48
  18   0  -2  250.67   27.66
  18   0  -2  208.35   27.97
 -18   0   2  242.87   28.00
 -18   0   2  191.69   27.87
  17   0  -2    4.07    6.85
  17   0  -2   11.51    6.68
  17   0  -2    8.46    7.67
 -17   0   2    6.93    7.27
 -17   0   2    4.98    7.14
  16   0  -2    6.26    5.57
  16   0  -2   -1.12    6.70
 -16   0   2    8.28    7.12
 -16   0   2    1.87    6.17
  16   0  -2   -1.93    6.36
  15   0  -2  100.06   12.61
  15   0  -2   93.52   13.34
  15   0  -2   62.85   12.69
  14   0  -2   11.19    6.43
  14   0  -2   10.13    6.74
  13   0  -2  197.94   23.57
  13   0  -2  189.87   23.62
  12   0  -2  799.54   86.07
  12   0  -2  774.25   86.07
  11   0  -2   -0.66    4.09
  11   0  -2    7.35    5.61
  10   0  -2  639.35   81.98
  10   0  -2  941.06   82.86
   9   0  -2 1998.19  214.27
   8   0  -2  192.65   21.89
   7   0  -2 9999.00  982.22
   7   0  -2 8671.71  981.76
   6   0  -2 4877.58  563.88
   6   0  -2 5600.14  563.62
   5   0  -2  172.63   22.93
   5   0  -2  217.96   23.07
   5   0  -2  193.43   22.68
   4   0  -2  122.18   16.19
   4   0  -2  139.56   15.81
   4   0  -2  138.93   16.17
   3   0  -2 4523.57  395.99
   3   0  -2 3349.62  395.09
   3   0  -2 3766.70  395.44
   3   0  -2 3415.75  395.22
   3   0  -2 4716.69  396.04
   2   0  -2 1933.29  191.60
   2   0  -2 1729.78  190.96
   2   0  -2 1611.36  190.99
   2   0  -2 2134.50  191.59
   1   0  -2  117.18   11.14
   1   0  -2   85.21   10.10
   1   0  -2   91.24   10.65
   1   0  -2   80.50   10.33
   1   0  -2  107.98   10.84
   1   0  -2   89.55   10.49
   0   0  -2  760.36   47.29
   0   0  -2  341.14   45.58
   0   0  -2  403.55   45.46
   0   0  -2  588.74   46.41
   0   0  -2  497.45   45.92
   0   0  -2  527.93   46.24
   0   0  -2  346.15   45.54
   0   0  -2  670.25   46.66
   0   0  -2  657.44   46.54
  -1   0  -2   50.76    4.91
  -1   0  -2   14.85    3.14
  -1   0  -2   38.95    4.08
  -1   0  -2   30.45    3.26
  -1   0  -2   30.84    4.06
  -1   0  -2   42.70    4.43
  -1   0  -2   35.90    4.07
  -1   0  -2   30.47    3.31
  -1   0  -2   36.68    3.83
  -2   0  -2 2310.80  236.15
  -2   0  -2 2140.97  235.59
  -2   0  -2 2275.58  236.26
  -2   0  -2 2338.70  235.95
  -2   0  -2 1956.08  235.83
  -2   0  -2 2635.69  236.13
  -2   0  -2 2393.13  236.11
  -2   0  -2 2072.34  235.40
  -2   0  -2 2932.07  236.68
  -3   0  -2 1882.71  196.78
  -3   0  -2 1967.97  196.55
  -3   0  -2 1468.21  196.11
  -3   0  -2 1658.01  196.67
  -3   0  -2 2358.45  196.80
  -3   0  -2 1932.98  196.54
  -3   0  -2 2147.75  196.94
  -4   0  -2 2264.35  241.02
  -4   0  -2 2093.56  241.12
  -4   0  -2 2329.33  241.12
  -4   0  -2 2653.91  241.16
  -4   0  -2 2304.31  240.82
  -4   0  -2 2363.28  241.05
  -4   0  -2 1812.23  240.96
  -5   0  -2 2461.79  261.95
  -5   0  -2 2265.28  262.11
  -5   0  -2 2682.26  262.42
  -5   0  -2 2718.78  262.22
  -5   0  -2 2441.20  261.78
  -5   0  -2 2594.07  262.32
  -5   0  -2 2076.53  262.10
  -6   0  -2  159.86   17.88
  -6   0  -2  156.96   17.68
  -6   0  -2  160.17   17.20
  -6   0  -2  136.79   17.68
  -6   0  -2  142.81   17.78
  -6   0  -2  147.90   17.89
  -7   0  -2  808.39   82.22
  -7   0  -2  664.65   82.18
  -7   0  -2  810.87   82.66
  -8   0  -2  850.97   94.39
  -8   0  -2  809.19   94.52
  -8   0  -2  983.86   95.25
  -9   0  -2   73.29   10.24
  -9   0  -2   74.64   11.34
 -10   0  -2  914.00   99.46
 -10   0  -2  908.64   99.98
 -11   0  -2  899.15   95.64
 -11   0  -2  912.12   96.25
  11   0   2  827.73   95.10
 -12   0  -2  552.68   62.45
  12   0   2  552.94   61.39
  13   0   2   58.22    9.94
 -13   0  -2   63.40   11.65
 -13   0  -2   45.17    9.31
  14   0   2  979.23  111.40
 -14   0  -2  968.37  111.54
 -14   0  -2 1057.16  111.28
 -14   0  -2 1003.43  110.55
 -14   0  -2 1136.77  113.09
  15   0   2   66.24   12.84
 -15   0  -2   88.49   12.86
 -15   0  -2   98.99   13.53
 -15   0  -2   90.64   15.17
 -15   0  -2   79.39   11.78
 -15   0  -2  101.51   14.78
  16   0   2 1149.39  140.95
 -16   0  -2 1205.20  141.16
 -16   0  -2 1342.35  140.94
 -16   0  -2 1426.00  142.79
 -16   0  -2 1455.06  142.83
  17   0   2  292.70   35.61
 -17   0  -2  282.14   35.52
 -17   0  -2  273.82   35.07
 -17   0  -2  296.11   36.98
 -17   0  -2  369.52   37.59
  18   0   2  650.78   78.43
 -18   0  -2  763.17   80.03
 -18   0  -2  739.70   80.03
 -18   0  -2  636.47   78.38
 -18   0  -2  755.03   78.37
 -19   0  -2  918.79  101.32
 -20   0  -2  627.17   70.36
 -21   0  -2  369.87   43.22
 -22   0  -2  597.55   70.45
 -22   0  -2  665.64   70.55
  23   0   2  103.03   18.31
 -23   0  -2   88.83   14.79
  24   0   2   72.37   14.82
 -24   0  -2   52.26   10.70
  25   0   2    8.01    9.39
 -25   0  -2   12.23    6.22
  26   0   2  167.58   20.82
 -26   0  -2  148.49   18.49
  27   0   2   29.15    5.67
  27   0   2   36.26    7.79
  27  -1  -2   10.79    6.52
  27   1  -2   14.88    6.84
  27  -1  -2   10.02    5.19
  27   1  -2   18.41    6.25
 -27   1   2   15.47    5.20
 -27  -1   2   17.81    4.98
  26  -1  -2   20.95    7.92
  26  -1  -2   13.40    7.64
  26   1  -2   36.12    8.85
 -26  -1   2   36.82    7.84
 -26   1   2   39.72    7.75
 -25   1   2  283.70   28.89
 -25  -1   2  282.37   28.83
  25   1  -2  235.91   29.43
  24  -1  -2    5.94    7.33
 -24   1   2   14.57    8.57
 -24  -1   2   12.88    8.34
  24  -1  -2   16.28    7.94
  24   1  -2   15.42    9.72
 -23   1   2    6.01    8.72
 -23  -1   2    6.57    8.76
  23  -1  -2   16.06    8.53
 -22   1   2   17.05   10.15
 -22  -1   2   28.87    9.97
  22  -1  -2   32.19   10.35
  21  -1  -2   49.97   11.85
 -21   1   2   52.84   12.05
 -21  -1   2   51.40   11.86
  20  -1  -2   11.20    8.51
 -20   1   2    1.11    9.05
 -20  -1   2   -2.07    8.24
  19   1  -2   14.09    8.78
  19  -1  -2   -5.50    7.38
 -19   1   2   15.36    8.35
 -19  -1   2    9.21    7.75
 -19   1   2   -1.48    7.62
  18   1  -2   26.70    8.82
  18   1  -2   45.48   10.33
  18  -1  -2   28.57    9.44
 -18   1   2   51.11   10.29
 -18  -1   2   51.62    9.76
 -18   1   2   25.67    9.70
  17   1  -2  127.59   20.34
  17  -1  -2  154.31   20.51
  17   1  -2  150.20   21.12
 -17  -1   2  176.60   20.60
 -17   1   2  198.53   21.18
 -17  -1   2  138.77   20.34
 -17   1   2  152.61   21.62
  16   1  -2   25.98    9.01
  16  -1  -2   43.36    9.17
  16  -1  -2   45.02    9.01
  16  -1  -2   28.87    9.19
  16   1  -2   31.00    9.26
 -16  -1   2   62.81    9.40
 -16  -1   2   40.16    8.91
 -16   1   2   50.97    9.49
 -16   1   2   38.88   10.10
  15   1  -2   67.97   11.10
  15  -1  -2   55.89   10.57
  15  -1  -2   48.14   10.50
  15   1  -2   62.53   11.32
  15  -1  -2   68.57   10.36
 -15  -1   2   58.40   10.26
  14  -1  -2   12.71    6.82
  14  -1  -2   17.78    6.66
  14   1  -2   14.07    6.76
  13  -1  -2   77.03   11.02
  13   1  -2   64.60   10.41
  13  -1  -2   58.52   10.49
  12  -1  -2   22.67    7.33
  12   1  -2   26.47    6.44
  12  -1  -2   27.09    6.60
  11  -1  -2    2.02    5.80
  11  -1  -2    3.31    4.18
  11   1  -2   -0.67    4.19
  10  -1  -2  189.16   19.95
  10  -1  -2  177.00   20.49
  10   1  -2  158.06   19.84
  10  -1  -2  154.08   19.67
   9  -1  -2  546.59   56.30
   9  -1  -2  563.38   56.71
   9  -1  -2  453.52   55.96
   9   1  -2  512.97   56.17
   8  -1  -2  982.17   88.66
   8  -1  -2  663.22   87.79
   8   1  -2  858.16   88.15
   8   1  -2  931.79   88.16
   8  -1  -2  945.22   88.38
   8   1  -2  651.45   87.94
   7   1  -2   14.51    4.12
   7  -1  -2    8.09    3.54
   7  -1  -2   18.05    4.78
   7  -1  -2   12.79    3.18
   7   1  -2   17.89    3.57
   7  -1  -2   14.22    3.93
   7   1  -2   21.64    6.45
   7  -1  -2   20.49    5.64
   6  -1  -2 1719.80  168.57
   6   1  -2 1660.32  168.10
   6  -1  -2 1208.53  167.72
   6   1  -2 1647.09  168.51
   6  -1  -2 1718.50  168.43
   6  -1  -2 1714.75  168.33
   6   1  -2 1590.81  168.04
   6  -1  -2 1620.06  167.90
   5  -1  -2   87.43   10.29
   5   1  -2   84.73   10.09
   5  -1  -2   58.83    9.29
   5   1  -2   97.40    9.85
   5   1  -2  107.57   10.68
   5  -1  -2   92.31   10.21
   5  -1  -2   87.02    9.99
   5   1  -2   91.07   10.69
   5  -1  -2   79.67    9.64
   5  -1  -2   81.57    9.93
   4  -1  -2 2238.61  186.03
   4   1  -2 1658.19  185.69
   4   1  -2 1872.03  185.27
   4  -1  -2 1481.50  184.87
   4   1  -2 2024.39  186.01
   4  -1  -2 1935.75  185.42
   4  -1  -2 1725.25  185.38
   4  -1  -2 1710.63  185.28
   4  -1  -2 1681.38  185.02
   4   1  -2 1714.11  185.23
   4  -1  -2 1670.51  185.02
   4   1  -2 1761.81  185.23
   3  -1  -2  195.27   18.46
   3   1  -2  188.84   18.58
   3  -1  -2  142.64   17.31
   3   1  -2  197.22   18.60
   3  -1  -2  175.22   17.88
   3  -1  -2  151.99   17.86
   3  -1  -2  158.79   17.89
   3  -1  -2  165.82   17.71
   3   1  -2  155.87   18.04
   3   1  -2  146.92   17.86
   2  -1  -2  172.86   15.91
   2  -1  -2  218.87   15.30
   2  -1  -2  130.09   14.66
  -2   1   2  155.57   15.03
   2   1  -2  163.63   16.19
   2  -1  -2  145.24   15.21
   2  -1  -2  133.34   15.02
   2   1  -2  181.83   16.10
   2  -1  -2  140.87   15.27
   2  -1  -2  146.97   15.43
   2  -1  -2  150.09   15.28
   2   1  -2  123.93   15.40
   2   1  -2   95.16   14.70
   2   1  -2  139.97   15.32
   1   1  -2 3153.11  283.63
   1  -1  -2 2807.02  282.59
   1   1  -2 3187.46  283.35
   1  -1  -2 2843.64  282.48
   1   1  -2 2302.16  282.62
   1   1  -2 2217.56  282.43
   1  -1  -2 2508.02  282.72
   1  -1  -2 2396.33  282.75
   1   1  -2 2159.20  282.60
   1  -1  -2 3261.03  283.24
   1  -1  -2 3469.86  282.79
   0   1  -2  204.59   19.92
   0  -1  -2  190.22   18.88
   0   1  -2  219.00   19.61
   0  -1  -2  205.89   18.79
   0   1  -2  159.41   18.97
   0  -1  -2  218.80   19.26
   0   1  -2  124.57   18.79
   0  -1   2  147.55   18.49
   0  -1  -2  160.89   19.05
   0  -1  -2  174.81   19.12
   0   1  -2  166.55   18.94
   0   1  -2  152.05   19.22
   0  -1  -2  228.69   19.59
   0  -1  -2  234.53   19.31
   0   1  -2  141.59   18.87
  -1   1  -2    1.85    2.37
  -1  -1  -2    3.40    1.98
  -1   1  -2    2.53    2.01
  -1  -1  -2    2.65    1.70
  -1   1  -2    1.20    1.36
  -1  -1  -2    3.29    1.43
  -1  -1  -2    3.74    1.83
  -1   1  -2    5.03    1.78
  -1  -1  -2    3.80    1.77
  -1   1  -2   -0.33    2.05
  -1   1  -2    4.31    2.20
  -1   1  -2    5.78    1.61
  -1  -1  -2    5.59    1.87
  -2   1  -2 1244.82  116.46
  -2   1  -2 1098.34  115.80
  -2   1  -2  979.76  115.70
  -2   1  -2 1181.77  116.01
  -2  -1  -2 1106.82  115.79
  -2  -1  -2 1056.31  115.40
  -2  -1  -2 1101.04  115.21
  -2  -1  -2 1294.38  115.53
  -2  -1  -2 1039.26  115.66
  -2  -1  -2  886.63  115.62
  -2   1  -2 1055.71  115.72
  -2  -1  -2 1259.52  116.14
  -2   1  -2  865.57  115.75
  -2   1  -2 1030.45  115.95
  -3   1  -2  238.52   28.37
  -3   1  -2  269.94   28.73
  -3   1  -2  219.22   27.94
  -3  -1  -2  346.94   28.58
  -3   1  -2  219.73   28.26
  -3   1  -2  325.90   28.84
  -3  -1  -2  301.75   28.08
  -3  -1  -2  268.06   28.13
  -3  -1  -2  265.08   28.30
  -3  -1  -2  225.87   27.79
  -3   1  -2  255.08   28.67
  -3   1  -2  214.95   28.36
  -3   1  -2  249.41   28.39
  -3  -1  -2  282.51   28.71
  -4   1  -2  297.52   28.67
  -4   1  -2  211.80   28.25
  -4   1  -2  237.41   28.36
  -4  -1  -2  290.42   28.48
  -4   1  -2  266.87   28.63
  -4  -1  -2  270.66   27.79
  -4  -1  -2  247.68   28.16
  -4  -1  -2  244.33   27.92
  -4  -1  -2  302.28   28.14
  -4   1  -2  277.08   28.94
  -4   1  -2  214.08   28.30
  -4  -1  -2  209.96   28.40
  -5   1  -2   31.04    4.69
  -5   1  -2   20.78    4.96
  -5  -1  -2   31.17    4.94
  -5  -1  -2   34.62    5.32
  -5   1  -2   26.29    5.18
  -5   1  -2   33.93    5.26
  -5  -1  -2   28.71    4.56
  -5  -1  -2   32.83    4.24
  -5  -1  -2   31.74    4.56
  -5   1  -2   30.72    5.00
  -5  -1  -2   33.34    5.44
  -5   1  -2   24.30    5.56
  -6   1  -2  210.50   27.50
  -6   1  -2  247.93   28.38
  -6  -1  -2  216.24   27.76
  -6  -1  -2  276.21   27.83
   6   1   2  223.96   27.14
  -6   1  -2  270.40   28.02
  -6  -1  -2  239.62   27.19
  -6  -1  -2  247.29   27.41
  -6  -1  -2  353.90   28.43
  -6   1  -2  225.03   27.86
  -7   1  -2 1612.09  198.91
  -7  -1  -2 1843.48  199.38
  -7   1  -2 2007.05  200.06
  -7  -1  -2 2057.49  199.35
   7   1   2 1834.31  198.72
  -7   1  -2 1972.61  199.37
  -7  -1  -2 1811.23  198.82
  -7  -1  -2 1742.28  198.47
  -7  -1  -2 2367.38  199.71
  -7   1  -2 1635.68  199.18
  -8  -1  -2   -0.71    3.81
  -8   1  -2    4.36    3.31
  -8  -1  -2   -1.34    4.33
   8   1   2    1.51    3.15
  -8  -1  -2   -1.10    3.36
  -8   1  -2    0.65    3.96
  -8  -1  -2   -1.38    4.40
  -8   1  -2   -0.76    4.40
  -9  -1  -2   55.50    9.11
  -9   1  -2   50.97    8.40
  -9  -1  -2   70.03    9.66
  -9   1  -2   59.64    9.15
  -9  -1  -2   57.78    8.68
  -9  -1  -2   67.42    9.91
  -9   1  -2   57.27    9.95
   9   1   2   64.85    8.77
 -10  -1  -2  488.90   51.71
 -10   1  -2  467.71   51.26
 -10   1  -2  458.70   51.23
 -10  -1  -2  425.44   50.99
 -10  -1  -2  465.68   51.81
 -10   1  -2  451.17   51.92
  10   1   2  465.25   50.94
 -11  -1  -2   27.26    6.02
  11   1   2   19.60    5.73
 -11  -1  -2   20.60    6.06
 -11   1  -2   25.35    5.99
 -11   1  -2   15.71    7.67
 -11  -1  -2    7.93    5.87
 -12  -1  -2    0.99    5.26
 -12  -1  -2    5.35    6.04
  12   1   2   -0.81    5.05
 -12   1  -2    5.01    4.34
 -12  -1  -2   -3.49    5.20
 -12   1  -2    1.14    7.15
 -12  -1  -2    5.52    7.08
 -13  -1  -2    8.46    6.41
 -13  -1  -2   26.80    7.45
  13   1   2   19.63    6.80
 -13   1  -2   25.81    6.49
 -13  -1  -2   20.11    6.97
 -13  -1  -2   13.22    7.90
 -13   1  -2   37.02    8.96
 -14  -1  -2  168.12   21.02
  14   1   2  160.47   20.01
  14  -1   2  134.76   19.77
 -14  -1  -2  143.85   19.99
 -14   1  -2  192.88   19.88
 -14  -1  -2  142.79   19.23
 -14  -1  -2  170.95   21.31
 -14   1  -2  162.93   21.56
 -14  -1  -2  137.69   18.68
 -15  -1  -2  201.82   23.18
  15   1   2  140.01   21.01
  15  -1   2  126.46   21.48
 -15  -1  -2  171.66   21.09
 -15  -1  -2  148.73   21.54
 -15   1  -2  173.56   21.10
 -15  -1  -2  229.20   23.95
 -15   1  -2  181.85   23.24
 -15  -1  -2  171.31   20.40
 -16  -1  -2  309.90   35.25
 -16   1  -2  336.13   35.88
  16  -1   2  251.01   34.05
  16   1   2  233.78   33.54
 -16  -1  -2  290.35   34.44
 -16   1  -2  303.69   33.82
 -16  -1  -2  294.72   33.78
 -16  -1  -2  257.11   32.80
 -16  -1  -2  339.18   36.11
 -16   1  -2  314.66   35.77
 -17  -1  -2   13.26    8.19
 -17   1  -2    4.64    8.15
  17  -1   2    5.09    7.76
  17   1   2    8.33    7.20
 -17   1  -2    4.01    7.01
 -17  -1  -2   12.99    7.58
 -17   1  -2    2.48    6.64
 -17  -1  -2    2.52    5.89
 -17   1  -2   14.22    8.69
 -17  -1  -2   10.49    6.10
 -17  -1  -2    1.54    8.14
 -18   1  -2  192.75   25.49
 -18  -1  -2  184.89   24.89
  18   1   2  162.10   23.74
  18  -1   2  156.77   24.02
 -18  -1  -2  192.34   25.58
 -18   1  -2  194.05   25.91
 -18   1  -2  154.82   23.56
 -18   1  -2  220.95   24.23
 -18  -1  -2  192.86   24.31
 -18  -1  -2  222.55   24.41
 -19   1  -2  198.30   24.80
 -19  -1  -2  186.35   24.53
 -20   1  -2   31.38   10.32
 -20  -1  -2   36.81   10.21
 -21   1  -2   58.94   11.49
 -21  -1  -2   33.63   10.72
 -22  -1  -2    5.59    8.65
 -22   1  -2   22.16    9.00
  22  -1   2   30.03   14.05
 -23   1  -2    2.66    8.08
 -23  -1  -2    0.85    8.18
  23  -1   2   14.83   11.47
 -23  -1  -2   -0.91    6.87
 -24   1  -2   21.30    7.78
 -24  -1  -2   29.45    7.91
  24   1   2   10.63   10.55
  24  -1   2   33.36   11.95
 -24  -1  -2   15.88    7.02
 -25  -1  -2   95.89   14.65
 -25   1  -2  118.52   15.20
  25  -1   2  112.15   17.44
  25   1   2  141.67   18.32
 -25  -1  -2  116.94   14.85
 -26  -1  -2   -0.52    4.37
  26   1   2   10.65    7.96
  26  -1   2    7.53    7.49
  27  -1   2   27.08    7.09
 -27   1  -2   21.22    4.58
  27   2  -2   -3.65    6.46
  27  -2  -2    5.53    5.44
 -27  -2   2    9.00    3.95
  27   2  -2    6.70    5.43
  26  -2  -2    1.86    6.47
  26   2  -2   -0.76    7.12
 -26  -2   2   -0.57    4.67
  26  -2  -2    1.28    5.20
  25  -2  -2    7.23    7.26
  25   2  -2    6.32    8.34
 -25  -2   2    4.04    5.85
  25  -2  -2   -5.47    6.50
  24  -2  -2   82.01   16.34
 -24  -2   2  105.33   16.30
 -24   2   2  142.81   17.06
  24  -2  -2  146.90   17.27
  24   2  -2  150.14   18.59
  23  -2  -2    0.88    7.74
  23   2  -2   -2.23   10.36
 -23   2   2   -4.72    8.03
 -23  -2   2    3.40    7.53
  23  -2  -2    3.01    8.23
 -22   2   2   61.08   11.46
 -22  -2   2   50.08   10.95
  22  -2  -2   46.30   11.14
  22   2  -2   82.27   13.92
  22  -2  -2   21.56    9.82
 -21  -2   2   83.52   13.55
 -21   2   2   74.60   14.18
  21  -2  -2   78.43   14.07
 -20   2   2   13.04    8.69
 -20  -2   2    3.86    8.30
  20  -2  -2   34.02    9.65
  20  -2  -2   24.39   11.77
 -19   2   2    6.50    7.86
 -19  -2   2   21.14    8.29
  19  -2  -2    2.25    8.01
  19   2  -2    1.46    8.05
  19  -2  -2   12.18   11.09
  18  -2  -2  449.13   45.81
  18   2  -2  361.82   45.77
 -18   2   2  485.81   45.81
 -18  -2   2  437.65   45.02
 -18   2   2  442.46   46.92
  18  -2  -2  356.71   46.30
  17   2  -2   28.72    9.66
  17  -2  -2   27.29    7.94
  17  -2  -2   37.33    8.96
 -17  -2   2   29.86    8.15
 -17   2   2   29.51    9.82
  17  -2  -2   29.05   10.88
  17   2  -2   23.92    8.93
 -16  -2   2   -0.86    5.93
  16   2  -2    1.20    7.07
  16  -2  -2    8.02    5.92
  16  -2  -2    5.86    6.08
  16  -2  -2    2.79    8.17
  15  -2  -2  700.92   72.22
  15  -2  -2  743.05   73.71
  15   2  -2  645.13   73.89
  15  -2  -2  635.78   74.58
  15  -2  -2  565.97   73.12
  14   2  -2   13.06    6.77
  14  -2  -2   12.48    6.83
  13   2  -2  516.38   56.02
  13  -2  -2  483.24   55.70
  12   2  -2 1001.35  111.76
  12  -2  -2  850.32  111.36
  11  -2  -2  225.06   25.03
  11   2  -2  208.24   24.79
  11  -2  -2  198.66   24.88
  10  -2  -2   -5.42    4.65
  10   2  -2    1.29    4.48
  10  -2  -2    3.25    5.14
   9   2  -2  221.18   27.46
   9  -2  -2  277.69   28.07
  -9  -2   2  255.66   27.99
   9  -2  -2  220.35   27.73
   8  -2  -2  241.12   24.11
   8   2  -2  224.85   23.60
   8  -2  -2  219.70   23.87
   8   2  -2  153.81   23.29
   7   2  -2  871.05   86.30
   7  -2  -2  912.01   86.70
   7   2  -2  776.04   86.51
   7  -2  -2  931.25   86.54
   6   2  -2  433.30   46.02
   6  -2  -2  428.57   46.30
   6  -2  -2  400.39   46.48
   6   2  -2  382.44   46.29
   6  -2  -2  448.26   46.18
   5  -2  -2  138.27   16.26
   5  -2  -2  124.00   16.36
   5  -2  -2  142.57   16.07
   5   2  -2  146.38   16.68
   4  -2  -2   67.41    8.79
  -4   2   2   69.99    7.73
   4  -2  -2   59.17    8.20
   4  -2  -2   56.78    7.66
   4   2  -2   62.17    8.53
   4   2  -2   69.83    8.87
   4  -2  -2   63.21    7.99
   4  -2  -2   62.93    8.15
   3   2  -2  975.02  107.56
   3  -2  -2  894.16  107.79
   3  -2  -2  951.04  107.69
   3   2  -2  922.89  107.96
   3  -2  -2 1225.86  108.61
   3  -2  -2  984.68  107.58
   3   2  -2 1113.54  108.55
   3  -2  -2 1121.02  107.83
   2   2  -2  318.48   35.55
   2  -2  -2  367.23   35.36
   2   2  -2  404.38   36.33
   2  -2  -2  358.96   35.20
  -2   2   2  372.70   35.16
   2  -2  -2  307.15   35.30
  -2  -2   2  226.51   34.82
   2  -2  -2  338.01   35.40
   2   2  -2  339.02   35.14
   1  -2  -2  309.72   27.72
   1  -2  -2  292.73   27.50
   1   2  -2  318.62   28.59
  -1   2   2  281.54   27.46
   1   2  -2  200.73   27.16
   1  -2  -2  248.49   27.48
   1  -2  -2  257.39   27.72
   1  -2  -2  254.39   27.91
  -1  -2   2  209.57   27.20
   1   2  -2  201.32   27.58
   1   2  -2  219.65   27.66
   1  -2  -2  308.82   27.53
   0   2  -2 1189.15  105.25
   0   2   2  957.28  104.11
   0   2  -2  803.54  103.99
   0  -2  -2 1261.20  104.43
   0  -2  -2  928.84  104.10
   0  -2  -2 1287.05  104.52
   0  -2   2  886.89  104.01
   0  -2  -2  992.73  104.63
   0   2  -2  788.24  104.28
   0   2  -2  866.36  104.45
   0   2  -2  914.78  104.71
   0  -2  -2 1163.41  104.52
  -1  -2  -2   33.73    4.05
  -1   2  -2   24.88    4.60
  -1   2  -2   25.03    4.66
  -1  -2  -2   27.31    4.38
  -1  -2  -2   26.92    3.72
  -1  -2  -2   26.63    4.37
  -1  -2  -2   40.08    4.38
  -1   2  -2   20.11    4.26
  -1   2  -2   26.49    5.06
  -2  -2  -2  172.59   17.19
  -2   2  -2  132.24   17.21
  -2   2  -2  124.62   17.55
  -2   2  -2  152.24   18.04
  -2  -2  -2  173.52   17.82
  -2   2  -2  166.51   17.87
  -2  -2  -2  205.63   17.49
  -2  -2  -2  157.32   17.55
  -2   2  -2  112.21   17.16
  -2   2  -2  156.20   17.78
  -3   2  -2 2586.49  303.47
  -3   2  -2 2314.94  303.22
  -3   2  -2 2471.99  303.28
  -3  -2  -2 2769.82  303.46
  -3   2  -2 3134.54  303.95
  -3  -2  -2 3525.33  303.35
  -3  -2  -2 3372.03  303.34
  -3  -2  -2 3002.61  303.85
  -3   2  -2 2746.69  304.15
  -3   2  -2 2575.72  303.73
  -4   2  -2  263.12   34.06
  -4  -2  -2  399.67   34.16
  -4   2  -2  254.77   33.98
  -4   2  -2  316.94   34.65
  -4  -2  -2  278.64   34.02
  -4  -2  -2  372.87   33.96
  -4  -2  -2  340.63   33.95
  -4   2  -2  296.17   34.97
  -4   2  -2  258.09   34.12
  -4  -2  -2  298.74   34.56
  -5   2  -2 1080.04  140.85
  -5  -2  -2 1646.97  141.02
  -5   2  -2 1111.05  140.88
  -5   2  -2 1204.19  141.30
  -5  -2  -2 1427.88  140.96
  -5  -2  -2 1257.63  140.55
  -5  -2  -2 1562.12  140.87
  -5  -2  -2 1561.79  140.67
  -5  -2  -2 1206.20  141.23
  -5   2  -2 1011.32  140.84
  -5   2  -2 1330.47  141.90
  -6  -2  -2  538.26   49.56
  -6   2  -2  378.54   49.48
  -6   2  -2  384.30   49.78
  -6  -2  -2  460.92   49.02
  -6  -2  -2  487.72   49.37
  -6  -2  -2  491.10   49.36
  -6   2  -2  396.42   49.44
  -6  -2  -2  435.18   49.91
  -6   2  -2  464.75   50.66
  -7  -2  -2  794.83   80.67
  -7  -2  -2  929.94   81.24
  -7   2  -2  637.32   80.79
  -7   2  -2  762.69   81.25
  -7  -2  -2  759.32   80.38
  -7  -2  -2  681.93   80.10
  -7  -2  -2  767.95   80.51
  -7   2  -2  742.65   81.93
  -7  -2  -2  761.32   81.27
  -7   2  -2  658.68   80.60
  -8   2  -2   17.08    4.88
  -8   2  -2   22.44    7.26
  -8  -2  -2   34.76    6.10
  -8  -2  -2   22.41    5.15
   8   2   2   18.80    4.63
  -8   2  -2   23.26    5.79
  -8  -2  -2   28.00    5.26
  -8   2  -2   17.26    5.81
  -8  -2  -2   26.81    6.03
  -9   2  -2 1868.78  171.05
  -9  -2  -2 1645.40  169.53
  -9  -2  -2 1563.17  168.97
   9   2   2 1654.36  168.59
  -9   2  -2 1586.92  169.23
  -9  -2  -2 1358.93  168.54
  -9  -2  -2 1513.79  169.06
  -9   2  -2 1532.32  169.39
 -10  -2  -2  367.76   38.88
 -10   2  -2  421.45   40.57
 -10  -2  -2  309.56   38.07
  10   2   2  352.83   37.70
 -10   2  -2  324.34   38.23
 -10  -2  -2  325.73   37.98
 -10  -2  -2  313.55   38.30
 -10   2  -2  303.92   38.43
 -11  -2  -2   20.89    7.20
 -11   2  -2   28.90    8.87
 -11  -2  -2   32.38    7.31
  11   2   2   34.01    6.95
 -11   2  -2   37.96    7.55
 -11  -2  -2   36.96    7.77
 -11  -2  -2   43.88    8.72
 -11   2  -2   51.47    9.13
 -12   2  -2   10.35    7.29
 -12  -2  -2    7.52    5.60
 -12  -2  -2    4.11    5.24
  12   2   2   13.75    5.71
 -12   2  -2    6.52    5.44
 -12  -2  -2    8.20    5.18
 -12  -2  -2    9.75    6.19
 -12   2  -2   15.16    7.08
 -13   2  -2   69.43   12.78
 -13  -2  -2   53.85   11.14
 -13  -2  -2   51.80   10.58
 -13   2  -2   63.41   10.89
 -13  -2  -2   59.17   10.72
 -13   2  -2   88.05   12.92
 -13  -2  -2   77.15   12.14
  13   2   2   50.30   10.03
 -14   2  -2   87.55   13.97
 -14  -2  -2   83.43   11.50
 -14  -2  -2   71.92   13.49
 -14  -2  -2   84.70   13.45
 -14   2  -2   82.31   12.57
 -14  -2  -2   72.18   11.88
 -14  -2  -2   85.27   12.95
 -15   2  -2   20.23    8.72
 -15  -2  -2    4.19    8.07
 -15  -2  -2   11.84    5.77
 -15   2  -2    4.27    5.65
 -15  -2  -2    5.51    6.22
 -15  -2  -2    4.65    6.40
 -15  -2  -2   -1.31    6.28
 -16  -2  -2  976.37  102.34
 -16   2  -2 1097.03  104.44
  16  -2   2  858.06  102.61
 -16  -2  -2  821.19  102.41
 -16  -2  -2  900.10  101.90
 -16  -2  -2  903.27  101.55
 -16  -2  -2  922.36  103.54
 -16   2  -2 1094.44  104.41
 -17  -2  -2   24.22    9.22
 -17   2  -2   28.35    9.89
  17  -2   2   21.49    9.02
 -17  -2  -2   25.74    8.22
 -17   2  -2   23.79    8.12
 -17  -2  -2   10.32    7.95
 -17   2  -2   16.03    9.24
 -17  -2  -2   21.48    7.19
 -18  -2  -2    1.02    8.00
 -18   2  -2   12.96    8.61
 -18  -2  -2    4.02    7.27
 -18   2  -2   -6.11    8.25
 -18  -2  -2    6.03    7.51
 -18  -2  -2   -7.01    6.40
 -18   2  -2    8.25    8.58
  18  -2   2   -2.80    8.14
 -19  -2  -2  119.39   17.33
 -19  -2  -2  116.65   18.31
 -19   2  -2  141.14   18.33
 -19  -2  -2  136.64   18.32
  20  -2   2   24.69   12.69
 -20  -2  -2   41.80   10.61
 -20  -2  -2   28.52    9.70
 -20   2  -2   40.75   10.29
  21  -2   2   35.65   13.88
 -21   2  -2   50.24   10.84
 -21  -2  -2   39.36   10.20
  22  -2   2   35.58   12.89
 -22   2  -2   40.75    9.81
 -22  -2  -2   19.16    8.53
  23  -2   2   39.73   12.44
 -23   2  -2   14.32    7.88
 -23  -2  -2   29.86    8.35
 -24  -2  -2  142.24   17.72
  24  -2   2  117.99   19.54
 -24   2  -2  134.15   17.49
 -24  -2  -2  136.97   17.38
 -25  -2  -2  100.20   12.36
  25  -2   2   97.12   14.51
  25   2   2   90.35   15.10
 -25  -2  -2   68.18   11.37
  26  -2   2    5.25    6.89
  26   2   2   -1.80    6.66
 -26  -2  -2    1.02    4.23
  27  -3  -2    1.32    3.35
  27   3  -2   -2.18    4.67
  26   3  -2    6.35    6.36
 -26  -3   2    3.65    3.77
  26  -3  -2    1.76    4.60
  25  -3  -2   95.20   11.26
  25   3  -2  116.05   13.27
  25  -3  -2   44.99   10.44
 -25  -3   2   67.88    9.64
 -25  -3   2   38.40   10.04
  24  -3  -2   -0.76    7.34
  24  -3  -2    8.14    9.12
  24   3  -2   -0.99    9.14
 -24  -3   2   11.78    6.28
  24  -3  -2    2.53    7.46
 -23  -3   2    8.85    6.66
  23  -3  -2    5.69    8.06
  23   3  -2    2.18   10.78
  23  -3  -2    7.86   10.82
  23  -3  -2    2.53    7.79
 -22  -3   2  148.01   17.36
  22  -3  -2  129.81   18.30
  22   3  -2  154.48   20.38
  22  -3  -2  145.83   21.02
  22  -3  -2   83.38   17.02
 -21  -3   2  134.69   17.95
  21  -3  -2  146.45   20.04
  21   3  -2  174.33   21.43
  21  -3  -2   94.86   18.31
  21  -3  -2  168.50   22.49
 -20  -3   2   29.06    8.72
  20  -3  -2   36.68   10.67
  20   3  -2   49.24   13.12
  20  -3  -2   34.91   10.52
  20  -3  -2   17.34   13.30
 -19  -3   2  159.17   19.25
  19  -3  -2  184.53   20.86
  19   3  -2  132.68   21.11
  19  -3  -2  139.29   22.22
  19  -3  -2  106.86   19.41
  18   3  -2  121.93   16.68
  18  -3  -2   94.03   13.55
  18   3  -2  104.61   15.73
  18  -3  -2  122.09   15.27
 -18  -3   2   96.92   13.69
 -18   3   2   98.06   15.93
  18  -3  -2   94.38   17.52
  18  -3  -2   68.02   14.10
  17   3  -2   23.62    9.18
  17  -3  -2   24.31    8.29
  17  -3  -2   17.87    8.61
  17   3  -2   22.31    9.92
 -17  -3   2    9.23    6.51
  17  -3  -2   31.41   11.70
  17  -3  -2   12.39    8.99
 -17  -3   2   21.47    6.70
 -17   3   2   12.46    8.67
  16  -3  -2  161.48   25.55
  16  -3  -2  184.01   23.89
  16   3  -2  171.05   24.59
  16  -3  -2  194.28   23.00
 -16  -3   2  180.22   23.52
  16  -3  -2  217.21   23.88
 -16   3   2  229.56   26.34
  15  -3  -2  221.58   30.30
  15  -3  -2  245.61   28.62
  15   3  -2  216.40   29.20
  15  -3  -2  257.24   27.65
 -15  -3   2  238.40   28.18
  15  -3  -2  228.56   28.21
  14  -3  -2  790.53   88.89
  14  -3  -2  642.64   87.08
  14  -3  -2  858.49   87.48
  14   3  -2  827.99   88.09
  14  -3  -2  809.42   86.23
  14  -3  -2  845.22   87.23
  13  -3  -2  587.32   54.20
  13   3  -2  480.23   53.82
  13  -3  -2  393.82   53.11
  12  -3  -2  325.30   32.92
  12   3  -2  296.04   32.63
  12  -3  -2  226.72   31.98
  11   3  -2  229.88   24.76
  11  -3  -2  253.49   25.31
 -11  -3   2  172.67   24.61
  11  -3  -2  173.93   24.45
  10   3  -2   16.12    5.79
  10  -3  -2   14.78    6.78
 -10  -3   2    5.74    5.99
  10  -3  -2    0.73    6.09
   9   3  -2   87.84   11.44
   9  -3  -2   66.34   11.66
   9  -3  -2   66.93   11.62
   8   3  -2  764.64  101.51
   8  -3  -2 1016.53  101.69
   8  -3  -2  872.86  101.45
   7  -3  -2  556.82   56.46
   7   3  -2  427.22   56.08
   7  -3  -2  500.08   55.76
   7  -3  -2  557.70   56.09
   6  -3  -2  163.30   17.69
   6   3  -2  112.84   17.22
   6  -3  -2  139.74   16.96
   6  -3  -2  150.54   16.95
   5  -3  -2 2286.08  248.17
   5  -3  -2 2396.83  248.22
  -5   3   2 2442.40  247.59
   5   3  -2 2165.68  248.48
   5  -3  -2 2433.97  247.88
   5  -3  -2 2138.61  247.58
   4   3  -2  131.35   15.83
  -4   3   2  148.69   15.04
   4  -3  -2  109.41   15.30
  -4  -3   2   88.02   14.55
   4  -3  -2  141.62   15.76
   4   3  -2  142.51   15.31
   4   3  -2  134.08   16.22
   4  -3  -2  150.07   15.39
   4  -3  -2  137.99   15.05
   3   3  -2   17.26    4.65
  -3   3   2   32.10    4.74
   3   3  -2   19.00    4.90
   3  -3  -2   14.37    4.52
   3  -3  -2   22.79    4.71
  -3  -3   2   10.83    3.39
   3   3  -2   22.43    5.15
   3  -3  -2   23.72    4.53
   3  -3  -2   22.54    4.45
   2   3  -2  213.40   23.09
  -2  -3   2  168.77   23.02
   2  -3  -2  209.39   23.94
   2  -3  -2  187.78   23.43
   2   3  -2  184.66   23.66
   2  -3  -2  258.05   23.68
   2  -3  -2  243.38   23.41
   2   3  -2  220.45   23.96
   1  -3  -2  140.27   14.11
  -1   3   2  129.27   14.14
   1   3  -2  125.92   14.78
   1  -3  -2  107.37   14.03
  -1  -3   2  121.87   14.00
   1  -3  -2  121.96   14.81
   1   3  -2   95.12   14.45
   0   3   2   81.98    9.76
   0   3  -2   69.86   10.32
   0   3  -2   82.53   10.74
   0  -3  -2   76.26    9.48
   0  -3   2   77.40    9.51
   0  -3  -2   85.58   10.54
   0  -3  -2   96.58   10.10
   0   3  -2   60.56    9.96
   1   3   2 1008.36  106.69
  -1   3  -2  947.41  107.40
  -1   3  -2  979.13  107.67
  -1  -3  -2 1273.88  107.11
  -1  -3  -2 1016.34  107.27
  -1   3  -2  762.32  106.84
   2   3   2  398.31   44.53
  -2   3  -2  415.88   45.70
  -2   3  -2  403.11   45.46
  -2  -3  -2  515.52   44.95
  -2  -3  -2  401.65   45.03
  -2   3  -2  328.49   44.77
   3   3   2 1724.22  190.16
  -3   3  -2 1403.61  190.32
  -3  -3  -2 2220.17  190.53
  -3  -3  -2 1767.42  190.55
  -3   3  -2 1880.04  191.60
  -3   3  -2 1779.22  191.26
  -4   3  -2 6783.50  782.20
  -4  -3  -2 8507.97  781.74
  -4  -3  -2 7220.30  781.78
  -4   3  -2 6713.68  782.76
  -4   3  -2 6842.78  782.52
  -5   3  -2  176.88   22.90
  -5  -3  -2  181.60   22.18
  -5  -3  -2  228.93   22.35
  -5   3  -2  180.62   23.71
  -6   3  -2  473.84   54.98
  -6  -3  -2  473.51   54.44
  -6  -3  -2  551.45   54.28
  -6  -3  -2  557.55   54.40
  -6   3  -2  431.32   54.38
  -6   3  -2  451.55   55.69
  -7   3  -2 1057.92  121.20
  -7  -3  -2 1006.86  120.35
  -7  -3  -2 1221.20  120.48
  -7  -3  -2 1176.40  120.64
  -7   3  -2 1107.55  122.29
  -8  -3  -2   17.55    4.66
  -8  -3  -2   11.43    4.61
  -8   3  -2   17.46    5.99
  -8  -3  -2   10.19    4.70
  -8   3  -2   16.27    7.92
  -9   3  -2 1488.16  153.97
  -9  -3  -2 1281.51  152.67
  -9  -3  -2 1377.72  153.03
  -9   3  -2 1639.94  155.67
  -9  -3  -2 1510.34  154.15
 -10  -3  -2   29.55    7.61
 -10   3  -2   45.94    8.94
 -10   3  -2   52.56   10.80
 -10  -3  -2   38.26    8.66
 -11   3  -2  177.20   20.35
 -11  -3  -2  127.01   19.19
 -11  -3  -2  156.95   20.51
 -11   3  -2  186.26   22.76
 -12   3  -2  251.28   29.92
 -12  -3  -2  216.87   29.19
 -12   3  -2  330.42   33.18
 -12  -3  -2  236.84   30.20
 -13  -3  -2   27.62    7.87
 -13   3  -2   24.76   10.32
 -13  -3  -2    7.53    6.74
 -13   3  -2   24.51    7.50
 -13  -3  -2    5.41    5.51
 -13   3  -2   24.25    8.18
 -13  -3  -2   17.45    6.49
 -14   3  -2  439.39   41.41
 -14  -3  -2  307.25   37.83
 -14  -3  -2  323.46   36.51
 -14   3  -2  328.33   37.37
 -14  -3  -2  297.66   37.11
 -14  -3  -2  277.98   35.96
 -15  -3  -2  173.53   22.47
 -15   3  -2  192.41   24.96
  15  -3   2  145.21   21.14
 -15   3  -2  185.08   22.93
 -15   3  -2  155.70   21.32
 -15  -3  -2  160.41   21.85
 -15  -3  -2  158.63   20.57
 -16  -3  -2    1.47    7.36
 -16  -3  -2   -1.05    7.69
  16  -3   2   -6.73    8.70
  16  -3   2   12.38    7.23
 -16   3  -2   -1.53    7.39
 -16  -3  -2   -1.32    7.53
 -16  -3  -2    5.66    6.19
 -16  -3  -2   11.74    6.93
 -17  -3  -2   88.83   15.43
  17  -3   2   71.20   15.68
  17  -3   2   74.34   13.96
  17  -3   2   88.48   15.51
 -17   3  -2  126.97   16.75
 -17  -3  -2   73.12   14.19
 -17  -3  -2   91.70   13.66
 -17  -3  -2  110.28   14.13
 -18  -3  -2   70.52   12.47
  18  -3   2   46.27   11.05
 -18  -3  -2   54.25   10.69
 -18  -3  -2   44.86   10.13
  18  -3   2   44.30   13.09
 -19  -3  -2   27.75   10.28
  19  -3   2    9.62    9.11
 -19  -3  -2   21.96    8.38
 -19  -3  -2   30.44    8.53
  19  -3   2   25.92   12.69
  20  -3   2    6.22    8.22
  20  -3   2    8.55   12.14
 -20  -3  -2    5.88    8.50
 -20  -3  -2    3.68    7.84
  21  -3   2   19.33   12.60
 -21  -3  -2   11.84    8.26
 -21  -3  -2   12.90    7.69
  22  -3   2    6.54   11.98
 -22  -3  -2    7.39    7.91
 -22  -3  -2   11.75    7.12
  23  -3   2   84.48   15.54
 -23  -3  -2   74.96   12.18
 -23  -3  -2   80.70   11.69
  24  -3   2   32.53   10.20
 -24  -3  -2   11.68    5.61
 -25  -3  -2    6.65    4.99
 -25   3  -2    8.09    4.61
  25  -3   2   -0.94    7.34
 -26  -3  -2   21.57    4.83
 -26   3  -2   17.54    4.52
  26  -3   2   21.83    7.04
  26  -4  -2   15.10    4.61
 -26  -4   2    2.63    4.28
  26   4  -2    9.06    5.48
  25  -4  -2   -3.70    5.11
  25   4  -2    0.76    7.00
 -25  -4   2   -2.81    5.56
  24  -4  -2   17.21    8.78
  24  -4  -2   12.45    6.72
  24   4  -2    8.14    8.42
  23  -4  -2   90.71   17.21
  23   4  -2  106.76   16.36
  23  -4  -2  100.69   14.74
  22  -4  -2   -2.78   10.94
  22  -4  -2    6.50    8.16
  22   4  -2    1.13   10.37
  21  -4  -2  229.08   34.29
  21  -4  -2  298.38   37.32
  21   4  -2  328.47   36.56
 -21  -4   2  291.73   34.22
  21  -4  -2  345.60   35.64
  20  -4  -2  151.11   23.66
  20  -4  -2  170.48   20.62
 -20  -4   2  193.61   20.33
  20   4  -2  149.58   22.25
  19  -4  -2   -3.09    9.76
  19  -4  -2   11.70   13.41
  19  -4  -2   10.60    9.30
  19   4  -2   21.40   11.53
  19  -4  -2   18.11    9.34
 -19  -4   2   21.10    8.30
  18  -4  -2   39.08   13.89
  18  -4  -2   18.80   10.18
  18  -4  -2   33.64    9.75
  18  -4  -2   35.95    9.89
 -18  -4   2   33.87    9.36
  18   4  -2   21.04   10.98
  18  -4  -2   33.51    9.85
  17  -4  -2   47.26   11.94
  17  -4  -2   43.60   11.84
  17  -4  -2   50.91   14.61
  17  -4  -2   59.83   11.32
 -17  -4   2   36.89   10.82
  17  -4  -2   51.79   10.62
  17  -4  -2   59.56   11.16
 -17  -4   2   59.60   11.01
  17   4  -2   52.54   12.69
  16  -4  -2   73.56   16.35
  16  -4  -2   91.42   16.44
  16  -4  -2  136.97   19.89
  16  -4  -2   91.44   15.72
 -16  -4   2  136.82   17.49
  16  -4  -2  114.23   15.33
  16  -4  -2  111.03   15.78
 -16  -4   2  119.73   15.47
  16   4  -2  122.42   17.25
  15  -4  -2   52.29   13.10
  15  -4  -2   66.66   12.96
  15  -4  -2   72.80   15.14
  15  -4  -2   72.47   12.55
 -15  -4   2   97.15   12.47
  15  -4  -2   62.96   11.83
  15   4  -2   75.44   12.99
  15  -4  -2   82.58   11.95
  14  -4  -2   15.89    9.05
  14  -4  -2   38.79   10.11
  14  -4  -2   17.01    9.74
  14  -4  -2   29.66    8.17
  14  -4  -2   18.09    8.20
  14  -4  -2   20.73    7.05
  14  -4  -2   19.63    7.33
 -14  -4   2   23.88    7.03
  14   4  -2   15.78    8.21
  13   4  -2  370.86   48.30
  13  -4  -2  433.37   48.31
  13  -4  -2  380.65   48.46
  13  -4  -2  507.89   51.19
  13  -4  -2  338.63   48.30
  13  -4  -2  409.64   49.14
  13  -4  -2  503.01   48.97
  13  -4  -2  570.24   50.15
 -13  -4   2  473.75   49.76
  12   4  -2  115.09   18.20
  12  -4  -2  135.80   18.92
  12  -4  -2  171.62   20.97
  12  -4  -2  121.52   18.85
  12  -4  -2  148.74   19.82
  12  -4  -2  160.40   18.82
  12  -4  -2  198.87   20.57
 -12  -4   2  155.22   19.88
  11  -4  -2  215.61   22.07
  11  -4  -2  142.89   20.82
  11  -4  -2  168.79   21.61
 -11  -4   2  152.51   21.37
 -10  -4   2  112.76   18.32
  10  -4  -2  137.24   18.82
  10  -4  -2  143.89   19.18
 -10  -4   2  160.69   19.50
   9  -4  -2  634.63   57.44
  -9  -4   2  376.55   55.61
   9   4  -2  398.60   56.33
   9  -4  -2  575.25   56.73
   9  -4  -2  579.71   56.53
  -9  -4   2  595.73   56.98
   8  -4  -2   -7.03    6.70
  -8  -4   2   -0.65    4.64
   8  -4  -2    5.87    6.44
   8   4  -2   -0.98    5.91
   8  -4  -2    0.70    5.44
   7  -4  -2   51.27    8.90
  -7  -4   2   26.68    6.97
   7  -4  -2   57.63    8.43
   7  -4  -2   39.69    7.88
   7   4  -2   28.37    8.78
   6  -4  -2   11.78    6.30
   6  -4  -2   12.19    5.26
  -6  -4   2    3.82    4.17
   6   4  -2   14.69    6.77
   6  -4  -2   12.68    5.67
   6  -4  -2   12.32    5.64
   5   4  -2    0.72    5.16
  -5  -4   2   10.70    4.12
   5  -4  -2    7.97    5.24
   5  -4  -2    8.48    5.35
   5  -4  -2   15.75    5.20
  -5   4   2   14.42    5.12
   4  -4  -2  214.17   23.21
   4  -4  -2  195.27   22.70
  -4  -4   2  163.82   22.46
   4   4  -2  231.26   23.81
   4  -4  -2  186.04   23.51
   4   4  -2  172.36   23.66
  -4   4   2  239.05   23.06
   3  -4  -2  424.59   44.70
  -3  -4   2  299.19   44.38
   3  -4  -2  444.86   45.73
   3   4  -2  391.32   45.35
   3   4  -2  485.47   46.15
  -3   4   2  494.35   45.14
   2  -4  -2  786.30   82.49
  -2   4   2  953.98   82.99
   2   4  -2  768.76   83.61
   2  -4  -2  807.17   83.56
  -2  -4   2  610.00   82.33
   2   4  -2  738.14   83.14
   1   4  -2  593.26   59.09
  -1  -4   2  490.99   57.82
   1  -4  -2  515.05   58.71
   1   4  -2  557.83   58.64
   0   4  -2   15.45    5.63
   0   4  -2    9.00    4.76
   0   4  -2   17.50    5.46
   0  -4  -2    8.64    5.05
   0  -4  -2   12.32    4.27
   1   4   2  240.04   27.13
  -1   4  -2  235.88   28.25
  -1   4  -2  243.40   28.46
  -1  -4  -2  281.08   27.42
  -1  -4  -2  235.10   27.87
  -1   4  -2  199.95   27.56
   2   4   2  763.54   85.46
  -2   4  -2  793.27   86.91
  -2  -4  -2  666.80   85.57
  -2   4  -2  786.27   86.71
  -2  -4  -2  708.29   85.96
  -2   4  -2  962.21   86.64
  -2  -4  -2  919.64   85.78
   3   4   2   19.72    5.28
  -3   4  -2   10.10    5.99
  -3   4  -2   18.56    6.61
  -3   4  -2   11.96    5.48
  -3  -4  -2   18.69    5.28
  -3  -4  -2   20.50    4.69
   4   4   2  719.26   82.60
  -4   4  -2  750.48   84.34
  -4   4  -2  726.90   84.05
  -4  -4  -2  736.57   83.00
  -4  -4  -2  864.06   82.93
   5   4   2  296.74   35.51
  -5   4  -2  305.62   37.14
  -5   4  -2  317.99   37.52
  -5  -4  -2  297.29   35.67
  -5  -4  -2  368.48   35.82
   6   4   2   63.04    9.22
  -6   4  -2   51.31   10.75
  -6   4  -2   64.80   11.64
  -6  -4  -2   62.47    8.80
  -6   4  -2   44.51    9.55
   7   4   2  111.72   13.61
  -7   4  -2  109.41   15.85
  -7   4  -2   90.38   14.16
  -7  -4  -2  122.41   13.39
   8   4   2  279.52   30.35
  -8   4  -2  338.37   33.65
  -8   4  -2  218.46   30.84
  -8  -4  -2  270.82   30.22
  -8  -4  -2  239.18   30.13
   9   4   2   54.24    9.93
  -9   4  -2   63.96   12.77
  -9   4  -2   58.24   10.25
  -9  -4  -2   41.72    8.69
  10   4   2   10.95    7.05
 -10   4  -2   25.49    8.01
 -10  -4  -2   15.10    7.09
 -10   4  -2   18.35    9.41
  11   4   2    9.27    7.18
 -11  -4  -2    7.01    5.61
 -11   4  -2    8.54    6.97
 -11   4  -2   12.37    9.39
 -11  -4  -2    9.85    6.11
 -11  -4  -2   -5.86    5.15
 -11   4  -2    2.28    4.88
  12   4   2  215.54   26.73
 -12  -4  -2  222.44   26.42
 -12   4  -2  260.82   28.01
 -12  -4  -2  197.30   26.64
 -12  -4  -2  238.08   27.84
 -12   4  -2  252.37   30.19
 -12  -4  -2  197.14   25.25
 -12   4  -2  208.13   25.67
 -13  -4  -2   40.83    8.59
 -13   4  -2   32.87    8.01
 -13  -4  -2   28.35    7.64
 -13   4  -2   30.13    9.14
 -13  -4  -2   26.20    8.84
 -13   4  -2   51.09   12.36
 -13  -4  -2   39.71    9.78
 -14  -4  -2    8.62    7.90
 -14  -4  -2    8.37    7.50
 -14   4  -2    6.17   10.34
  14  -4   2    2.59    8.00
 -14  -4  -2   -3.98    7.42
 -14   4  -2    9.79    6.13
 -14  -4  -2   24.34    8.11
 -14   4  -2   14.82    8.06
 -14  -4  -2   -0.91    6.30
 -15  -4  -2  387.88   44.96
 -15  -4  -2  395.35   46.06
 -15   4  -2  523.27   49.77
 -15  -4  -2  413.51   44.65
 -15   4  -2  382.48   45.35
 -15  -4  -2  333.49   44.99
 -15  -4  -2  366.55   44.15
  15  -4   2  356.82   45.51
 -16   4  -2   -6.52   10.63
 -16  -4  -2    4.35    8.60
 -16  -4  -2    6.17    8.01
 -16  -4  -2    3.02    6.83
  16  -4   2    3.18    7.70
 -16  -4  -2   -4.28    7.06
 -16   4  -2   -1.38    6.93
 -16  -4  -2   -1.96    7.24
  16  -4   2   -4.22    9.09
 -17  -4  -2    2.98    7.40
  17  -4   2    5.42    8.16
 -17  -4  -2    8.67    9.20
 -17  -4  -2    4.96    7.10
  17  -4   2    4.32    9.78
 -18  -4  -2   20.17    8.36
  18  -4   2   33.73    9.93
 -18  -4  -2   28.65   10.56
 -18  -4  -2   34.43    9.46
  18  -4   2   30.51   11.89
  19  -4   2   40.63   10.63
 -19  -4  -2   37.65   10.58
 -19  -4  -2   29.51    9.01
  19  -4   2   31.64   12.52
  20  -4   2    9.77   11.50
 -20  -4  -2   22.86    9.56
  20  -4   2   31.78    9.69
  21  -4   2   41.16   12.67
 -21  -4  -2   41.64   10.34
  21  -4   2   42.99   10.03
  22  -4   2   23.40   11.89
  22  -4   2   42.20    9.76
  23  -4   2   11.12    9.45
 -23  -4  -2   13.75    6.83
  23  -4   2   13.44    6.83
  24  -4   2   -2.93    8.05
 -24  -4  -2    3.74    5.12
 -25  -4  -2   20.06    5.59
  25  -4   2   28.69    7.91
  26  -5  -2   17.88    3.65
  26   5  -2    6.51    4.23
  25  -5  -2   74.99    8.45
  25   5  -2   74.40    9.55
  24  -5  -2   -6.49    5.23
 -24  -5   2    8.48    5.86
  24   5  -2    3.11    6.96
  23   5  -2  139.60   19.73
  23  -5  -2  144.08   18.36
 -23  -5   2  152.20   18.18
  22  -5  -2   16.84   10.88
  22   5  -2   22.98   10.32
  22  -5  -2   14.15    7.36
 -22  -5   2    8.91    6.87
  21  -5  -2   17.43   11.91
  21   5  -2   28.58   11.24
 -21  -5   2   19.00    8.04
  21  -5  -2   27.65    8.41
  20  -5  -2   28.55   14.14
  20  -5  -2   42.89    9.77
  20   5  -2   45.11   12.83
  20  -5  -2   26.79    8.93
  20  -5  -2   29.23   10.04
 -20  -5   2   35.69    9.27
  19  -5  -2   21.99   15.02
  19  -5  -2   23.84    9.52
  19   5  -2   10.07   11.01
  19  -5  -2   29.76   10.25
  19  -5  -2   19.29    8.81
 -19  -5   2   15.98    8.53
  18  -5  -2   35.25   14.65
  18  -5  -2   32.50   10.19
  18   5  -2   38.23   12.30
  18  -5  -2   26.14   10.41
  18  -5  -2    5.90    7.89
 -18  -5   2   32.03    8.73
  17  -5  -2   61.18   16.65
  17  -5  -2   81.93   12.99
  17   5  -2   59.03   13.95
  17  -5  -2   59.83   11.85
  17  -5  -2   58.10   11.49
 -17  -5   2   47.26   11.38
  16  -5  -2   16.22   13.18
  16  -5  -2   -8.75    9.15
  16  -5  -2   -0.97    8.06
 -16  -5   2   16.57    8.12
  16  -5  -2   15.51    7.27
  16  -5  -2   -0.68    8.88
 -16  -5   2    6.90    7.66
  16   5  -2    7.29   10.00
  15  -5  -2   56.76   14.37
  15  -5  -2   17.04   10.55
  15  -5  -2   41.48   10.34
 -15  -5   2   38.42   10.31
  15  -5  -2   57.43   10.25
  15  -5  -2   47.15   10.23
 -15  -5   2   55.55   10.48
  15   5  -2   38.21   11.57
  14  -5  -2   19.89    6.81
 -14  -5   2   25.82    7.99
  14   5  -2   16.35    8.81
  14  -5  -2    5.85    9.20
  14  -5  -2   27.52   12.33
  14  -5  -2   18.92    8.21
  14  -5  -2   17.25    8.27
 -14  -5   2   10.04    8.53
 -14  -5   2   11.82    9.03
  13   5  -2  703.04   77.88
 -13  -5   2  707.97   77.71
  13   5  -2  666.23   77.84
  13  -5  -2  760.53   80.44
  13  -5  -2  696.63   78.30
  13  -5  -2  813.91   78.04
  13  -5  -2  830.79   79.00
 -13  -5   2  592.23   77.85
 -13  -5   2  600.01   78.11
 -12  -5   2   -1.81    5.83
  12   5  -2    3.78    6.98
  12  -5  -2    2.10    7.11
  12  -5  -2    7.72    9.29
  12  -5  -2   -1.04    8.35
  12   5  -2    5.15    7.25
  12  -5  -2   -0.88    6.23
  12  -5  -2    0.69    5.50
  12  -5  -2    4.70    7.47
 -12  -5   2    5.48    7.48
 -12  -5   2   -2.42    7.53
  11   5  -2  864.34   79.32
  11  -5  -2  796.66   81.23
  11  -5  -2  693.86   79.13
  11  -5  -2  610.71   78.87
  11   5  -2  671.42   79.11
  11  -5  -2  684.77   78.09
  11  -5  -2  875.14   79.27
  11  -5  -2  890.05   80.37
 -11  -5   2  561.77   78.66
 -11  -5   2  646.75   79.36
  10  -5  -2 1029.51   94.37
 -10  -5   2  704.69   92.69
  10   5  -2  778.59   93.12
  10  -5  -2 1054.53   95.35
  10  -5  -2  763.98   93.07
  10  -5  -2  897.08   93.29
 -10  -5   2  888.60   93.70
   9  -5  -2  146.59   17.03
  -9  -5   2   85.99   14.85
   9  -5  -2  121.38   16.14
   9   5  -2   78.79   16.21
   9  -5  -2  127.80   15.85
  -9  -5   2  131.30   16.46
   8   5  -2   11.87    7.45
   8  -5  -2   42.65    9.15
  -8  -5   2   14.33    6.31
   8  -5  -2   21.30    7.62
   8   5  -2   19.63    8.93
   8  -5  -2   15.06    7.52
   7   5  -2   84.52   13.73
  -7  -5   2   71.90   12.42
   7  -5  -2   96.03   13.63
   7   5  -2   79.96   15.30
   7  -5  -2   99.87   13.43
   6  -5  -2    5.37    5.90
   6   5  -2    7.54    6.07
  -6  -5   2    2.79    4.71
   6  -5  -2   11.40    6.54
   5  -5  -2  295.40   35.26
  -5  -5   2  269.22   35.14
   5  -5  -2  370.95   36.72
   5   5  -2  260.48   35.81
   5   5  -2  348.10   37.42
  -5   5   2  385.10   36.09
   4  -5  -2  518.20   55.99
   4  -5  -2  587.49   57.49
   4   5  -2  523.80   56.93
   4   5  -2  581.20   58.04
  -4   5   2  635.98   56.80
   3  -5  -2   15.07    5.63
  -3   5   2   15.62    6.59
   3   5  -2   12.40    6.84
   3  -5  -2   14.07    6.74
   3   5  -2   19.86    6.75
  -3  -5   2   10.42    4.89
  -2   5   2  838.61   77.33
   2   5  -2  768.04   78.46
  -2  -5   2  595.53   76.57
   2  -5  -2  733.84   78.03
   2   5  -2  668.43   77.40
  -1   5   2  929.81   93.55
   1   5  -2  771.56   94.27
   1  -5  -2  758.68   94.01
   1   5  -2  963.51   94.30
   0   5  -2  484.22   56.95
   0   5  -2  493.34   57.11
   0  -5  -2  484.20   56.70
   0   5  -2  555.72   56.60
  -1   5  -2 2087.54  240.93
  -1   5  -2 2090.82  240.88
  -1  -5  -2 1921.96  240.21
  -1  -5  -2 2394.87  239.79
  -1   5  -2 2670.34  240.88
  -2   5  -2  298.95   34.47
  -2   5  -2  294.88   34.33
  -2   5  -2  274.37   33.55
  -2  -5  -2  308.73   32.75
  -2  -5  -2  261.32   33.31
   3   5   2  755.03   86.61
  -3   5  -2  766.17   88.23
  -3   5  -2  759.60   88.16
  -3   5  -2  987.85   88.23
  -3  -5  -2  863.77   86.80
  -3  -5  -2  687.95   87.06
   4   5   2 2113.88  230.00
  -4   5  -2 2100.32  231.93
  -4   5  -2 2188.72  231.85
  -4  -5  -2 1889.07  230.27
  -4  -5  -2 2464.86  230.32
  -4  -5  -2 2104.66  230.53
   5   5   2  475.61   52.96
  -5   5  -2  428.03   54.84
  -5   5  -2  500.61   54.97
  -5  -5  -2  493.50   52.97
  -5  -5  -2  474.08   53.22
   6   5   2  203.83   25.17
  -6   5  -2  166.07   26.72
  -6   5  -2  219.01   27.41
  -6  -5  -2  248.02   25.38
   7   5   2  582.46   57.96
  -7   5  -2  457.11   59.46
  -7   5  -2  502.58   59.92
  -7   5  -2  471.64   58.81
  -7  -5  -2  537.34   57.78
   8   5   2  215.97   24.94
  -8   5  -2  171.79   25.75
  -8  -5  -2  206.48   24.75
  -8   5  -2  198.46   27.22
  -8   5  -2  231.60   27.38
  -9   5  -2  106.33   17.25
  -9   5  -2  111.89   18.10
   9   5   2  122.92   15.62
  -9  -5  -2  102.25   13.68
  -9   5  -2   87.62   14.12
  -9   5  -2  110.04   16.65
  -9  -5  -2  128.29   15.33
  -9  -5  -2  103.50   13.65
  10  -5   2   10.84    5.65
 -10  -5  -2   11.47    6.56
  10   5   2    8.15    7.47
 -10  -5  -2    2.44    5.17
 -10   5  -2    7.79    5.87
 -10   5  -2   -1.39    7.78
 -10  -5  -2    6.96    6.31
 -10  -5  -2    4.38    6.02
 -10   5  -2   -5.65    9.12
 -10   5  -2   12.05    9.65
  11  -5   2    7.04    6.28
 -11  -5  -2    6.01    6.89
  11   5   2    3.85    7.62
 -11   5  -2    3.56    5.92
 -11  -5  -2   -0.66    5.42
 -11   5  -2   -2.90    7.85
 -11  -5  -2   -9.46    7.10
 -11  -5  -2   -1.36    6.67
 -11   5  -2    1.99   10.20
 -11   5  -2    3.62    8.73
  12  -5   2   22.16    8.02
 -12  -5  -2   24.90    8.52
 -12   5  -2   23.64    7.89
 -12  -5  -2   39.19    7.93
 -12   5  -2   34.63   10.25
 -12   5  -2   35.40   12.09
 -12  -5  -2   25.12    8.69
 -12  -5  -2   46.97   10.00
 -12   5  -2   34.01   11.54
  13  -5   2    3.84    6.96
 -13  -5  -2    3.18    7.50
 -13   5  -2    0.92    6.31
 -13  -5  -2    6.10    6.93
 -13   5  -2   -1.54    8.47
 -13  -5  -2   14.73    8.38
 -13   5  -2   10.83    9.61
 -13   5  -2    3.92    8.56
 -13  -5  -2   17.74    8.61
  14  -5   2   -0.99    7.44
 -14  -5  -2    4.83    7.54
 -14   5  -2    6.27    7.38
 -14  -5  -2   -6.51    9.13
 -14   5  -2   15.63   11.35
 -14   5  -2    4.03    9.74
 -14  -5  -2    6.10    7.66
 -14  -5  -2   17.16    8.16
 -15   5  -2  451.10   46.62
 -15  -5  -2  376.91   42.92
 -15  -5  -2  323.66   41.61
 -15  -5  -2  360.02   41.54
 -15   5  -2  352.83   42.60
 -15  -5  -2  324.12   40.90
 -16  -5  -2   42.12   10.03
  16  -5   2   36.30    9.31
 -16  -5  -2   27.44   10.85
 -16  -5  -2   32.13    9.89
  16  -5   2   32.43   12.00
 -17  -5  -2   46.89   11.02
  17  -5   2   42.87   10.74
 -17  -5  -2   42.99   11.45
 -17  -5  -2   40.15   10.39
  17  -5   2   50.32   12.77
 -18  -5  -2  290.07   31.99
  18  -5   2  246.14   32.03
 -18  -5  -2  264.70   32.13
 -18  -5  -2  280.24   31.83
  18  -5   2  225.21   33.30
 -19  -5  -2  135.39   18.57
  19  -5   2  136.00   19.34
 -19  -5  -2  117.77   19.02
 -19  -5  -2  175.94   19.42
  19  -5   2  128.69   20.98
 -20  -5  -2   19.39    8.88
  20  -5   2   24.52    8.72
 -20  -5  -2   12.13    7.15
  20  -5   2   36.21   11.80
 -21  -5  -2  193.40   23.20
  21  -5   2  194.55   23.50
 -21  -5  -2  168.98   22.40
  21  -5   2  200.94   25.18
 -22  -5  -2   13.49    6.88
  22  -5   2    3.07    6.36
  22  -5   2    1.12    8.83
 -23  -5  -2   40.33    8.68
  23  -5   2   69.88    9.35
  23  -5   2   49.89   11.22
  24  -5   2    2.63    4.13
  24  -5   2   -0.82    6.12
 -24  -5  -2   -2.21    4.46
 -24   5  -2    8.91    4.23
 -25  -5  -2    0.78    2.97
  25   6  -2    0.90    3.76
 -24  -6   2    3.40    3.61
  24   6  -2   -0.61    5.29
 -24  -6   2   -4.78    4.07
  24  -6  -2   -2.13    3.32
 -23  -6   2   55.00    8.25
  23   6  -2   56.72    9.63
 -23  -6   2   40.13    8.42
  23  -6  -2   53.58    8.17
  22   6  -2   44.88   10.14
  22  -6  -2   21.00    6.58
 -22  -6   2   34.01    7.47
  22  -6  -2   34.82    7.53
  21   6  -2   19.46    9.62
  21  -6  -2    6.31    5.87
 -21  -6   2   -0.74    6.21
  21  -6  -2    7.47    6.88
  20   6  -2   29.27   11.32
  20  -6  -2   20.84    7.12
  20  -6  -2   21.10    8.77
 -20  -6   2   17.15    8.07
  20  -6  -2   24.50    8.47
  19  -6  -2  100.73   19.78
  19   6  -2  108.50   17.28
  19  -6  -2   89.47   13.78
  19  -6  -2   81.11   14.42
 -19  -6   2  104.44   14.68
  19  -6  -2   87.06   14.56
  18  -6  -2   50.56   16.41
  18   6  -2   56.28   13.68
  18  -6  -2   29.56   10.91
  18  -6  -2   56.50   10.24
 -18  -6   2   46.93   10.83
  18  -6  -2   57.17   11.60
  17  -6  -2    1.83   14.03
  17   6  -2    3.80   10.87
  17  -6  -2    3.33    9.55
  17  -6  -2    9.83    7.15
 -17  -6   2    4.89    8.18
  17  -6  -2   -2.79    8.56
  16  -6  -2    7.50   14.39
  16   6  -2    7.53   10.26
  16  -6  -2   -0.68    9.54
  16  -6  -2   -2.70    6.55
 -16  -6   2   10.01    8.70
  16  -6  -2   -2.86    8.30
  15  -6  -2   -5.65   14.07
  15   6  -2    1.22    9.75
  15  -6  -2    8.12    9.42
 -15  -6   2   -1.01    7.27
  15  -6  -2    7.69    8.95
  14  -6  -2   48.07   10.31
  14   6  -2   45.67   11.52
 -14  -6   2   47.54    9.46
  14  -6  -2   43.02   11.00
  14  -6  -2   38.98   14.14
  14   6  -2   36.72   11.54
  14  -6  -2   18.08    8.55
 -14  -6   2   19.61    9.48
 -14  -6   2   12.45    9.57
  13  -6  -2  162.72   16.88
  13  -6  -2  153.11   17.51
  13   6  -2  124.33   17.91
 -13  -6   2  123.12   16.92
  13   6  -2  142.59   19.10
  13  -6  -2  145.63   21.88
  13  -6  -2   96.04   17.54
  13   6  -2   98.56   18.96
  13  -6  -2  119.80   17.69
 -13  -6   2   81.46   16.94
 -13  -6   2   87.63   17.50
  12  -6  -2   15.79    7.73
  12  -6  -2   17.11    7.05
  12   6  -2   19.84    8.64
 -12  -6   2   19.66    7.75
  12  -6  -2   10.29   11.05
  12   6  -2   12.79    9.02
  12  -6  -2   18.08    9.70
  12   6  -2   10.30    9.38
  12  -6  -2   17.61    8.37
 -12  -6   2   27.76    9.59
 -12  -6   2   11.75    9.14
  11  -6  -2  616.48   59.57
  11  -6  -2  652.56   60.40
  11   6  -2  679.74   60.70
 -11  -6   2  452.44   59.55
  11   6  -2  525.11   61.00
  11  -6  -2  576.42   62.61
  11  -6  -2  554.53   60.54
  11  -6  -2  583.70   61.07
 -11  -6   2  457.32   60.20
  11   6  -2  420.51   60.97
 -11  -6   2  398.09   60.04
  10  -6  -2  202.03   24.32
  10  -6  -2  271.22   25.56
  10   6  -2  297.84   25.87
 -10  -6   2  166.05   24.39
  10   6  -2  210.57   26.65
  10  -6  -2  210.82   25.68
  10  -6  -2  226.55   26.32
 -10  -6   2  145.25   24.79
  10   6  -2  166.28   26.02
 -10  -6   2  178.79   25.71
   9  -6  -2   12.94    6.00
   9  -6  -2   27.98    6.97
   9   6  -2   20.28    6.85
   9  -6  -2   12.00    8.45
   9   6  -2   12.03    9.32
   9   6  -2   15.89    8.50
   9   6  -2   18.01    8.40
   9  -6  -2   26.84    8.44
  -9  -6   2   16.40    7.16
  -9  -6   2   13.62    7.88
   8  -6  -2  166.73   18.79
   8   6  -2  170.24   18.80
   8  -6  -2  143.23   20.29
  -8  -6   2  118.29   18.78
   8   6  -2  160.23   20.37
  -8  -6   2  172.33   20.06
   8   6  -2  116.00   19.48
   8   6  -2  115.02   21.44
   8  -6  -2  140.50   19.11
   7   6  -2   24.38    8.72
   7  -6  -2   48.06   10.04
  -7  -6   2   28.70    8.10
   7   6  -2   58.39   10.66
   7   6  -2   37.84   12.62
   7  -6  -2   40.10    8.90
  -6  -6   2  109.14   16.74
   6   6  -2  131.03   18.09
   6  -6  -2  154.53   17.37
  -5  -6   2 1021.26  143.50
   5  -6  -2 1721.90  145.92
   5   6  -2 1320.77  144.79
   5   6  -2 1647.95  146.80
   5  -6  -2 1361.14  143.77
  -4   6   2  226.75   23.78
   4   6  -2  208.23   24.86
   4  -6  -2  230.08   24.60
  -4  -6   2  147.28   22.06
   4   6  -2  166.91   23.02
  -3   6   2  361.00   37.98
   3   6  -2  305.87   38.83
   3  -6  -2  326.57   38.63
   3   6  -2  309.62   38.07
  -2   6   2   14.80    8.20
   2   6  -2    8.91    8.41
   2   6  -2    1.94    6.30
  -1   6   2 1880.52  174.92
   1   6  -2 1591.23  175.95
   1  -6  -2 1668.13  175.73
   1   6  -2 1354.42  174.71
   0   6   2  707.11   75.44
   0   6  -2  675.09   76.75
   0  -6  -2  602.84   75.98
   0   6  -2  746.59   76.13
   1   6   2  184.97   21.46
  -1  -6  -2  164.52   22.08
  -1   6  -2  147.42   21.51
  -1   6  -2  173.70   22.73
  -1   6  -2  174.42   22.43
  -2   6  -2 1439.72  162.02
  -2  -6  -2 1487.50  162.20
  -2  -6  -2 1621.68  161.21
  -2   6  -2 1386.15  162.65
  -2   6  -2 1452.16  162.93
  -3  -6  -2   96.43   13.14
  -3  -6  -2  111.76   15.06
  -3   6  -2   96.49   15.65
  -3   6  -2   78.63   14.83
  -4  -6  -2   69.12   12.06
  -4  -6  -2   65.77   10.73
  -4   6  -2   60.41   13.40
  -4   6  -2   79.90   13.53
  -5  -6  -2 1569.66  153.18
  -5  -6  -2 1363.95  153.41
  -5   6  -2 1424.25  155.44
  -5   6  -2 1223.09  154.85
  -6  -6  -2  365.00   40.62
  -6   6  -2  357.08   43.30
  -6   6  -2  334.72   42.94
  -7   6  -2  354.08   46.11
  -7   6  -2  340.48   45.76
   7   6   2  426.59   44.38
  -7   6  -2  352.21   45.42
  -7  -6  -2  337.08   43.54
  -7  -6  -2  410.19   42.81
   7  -6   2  414.06   43.28
  -8   6  -2   39.21   12.05
  -8   6  -2   43.51   12.95
   8  -6   2   37.98    9.67
  -8  -6  -2   27.14    7.95
   8   6   2   48.82   10.20
  -8   6  -2   37.00   10.64
  -8  -6  -2   44.05    9.12
  -8  -6  -2   48.68    7.64
  -9   6  -2   80.38   14.74
  -9   6  -2   45.91   12.61
   9  -6   2   16.94    7.89
  -9  -6  -2   36.91    9.11
   9   6   2   79.48   11.74
  -9  -6  -2   45.83    8.31
  -9   6  -2   43.33   11.38
  -9  -6  -2   51.45    9.89
  -9  -6  -2   45.64    9.23
  -9  -6  -2   52.55    8.67
  10  -6   2  133.32   21.10
  10   6   2  212.51   23.07
 -10  -6  -2  153.22   21.82
 -10  -6  -2  213.91   21.26
 -10   6  -2  181.35   24.32
 -10  -6  -2  132.62   21.59
 -10   6  -2  173.73   25.24
 -10   6  -2  192.08   26.01
  11  -6   2    0.92    6.59
 -11  -6  -2    5.37    7.05
 -11  -6  -2   -3.63    6.40
 -11   6  -2    5.15    8.73
 -11   6  -2    4.05    8.98
 -11   6  -2   15.25   11.45
 -11  -6  -2   10.42    8.08
  12  -6   2   -2.84    7.44
 -12  -6  -2   13.26    8.52
 -12  -6  -2   -4.63    7.35
 -12   6  -2    1.76    8.41
 -12  -6  -2  -10.11    7.51
 -12   6  -2   -4.51   10.60
 -12  -6  -2   15.30    7.77
 -12   6  -2   14.62    9.95
  13  -6   2   44.47   11.68
 -13  -6  -2   54.82   11.55
 -13  -6  -2   68.24   11.60
 -13   6  -2   51.60   12.75
 -13   6  -2   70.40   14.82
 -13  -6  -2   66.28   12.43
 -13  -6  -2   49.98   12.39
 -13   6  -2   69.44   15.77
 -14  -6  -2   35.50    9.28
 -14  -6  -2    9.67    9.00
 -14  -6  -2   15.61    8.60
  14  -6   2   13.72    8.76
 -15  -6  -2  226.74   27.75
  15  -6   2  187.97   26.76
 -15  -6  -2  218.26   27.75
 -15  -6  -2  238.21   27.64
  15  -6   2  236.47   27.61
 -16  -6  -2   15.82    9.17
  16  -6   2    0.96    7.96
 -16  -6  -2    2.11    9.08
 -16  -6  -2   17.70    8.72
  16  -6   2    8.70    8.24
 -17  -6  -2  157.54   18.85
  17  -6   2  129.34   18.36
 -17  -6  -2  130.16   18.66
 -17  -6  -2  128.08   18.20
  17  -6   2  107.10   17.80
  18  -6   2   97.53   16.15
 -18  -6  -2  104.25   16.02
 -18  -6  -2  153.13   17.03
 -18  -6  -2  100.93   16.65
 -19  -6  -2  102.33   15.46
  19  -6   2  127.20   16.43
 -19  -6  -2  133.88   16.34
 -19  -6  -2   89.52   16.07
 -20  -6  -2  129.85   17.25
 -20  -6  -2  127.92   16.92
  20  -6   2  131.77   17.50
  21  -6   2   30.57   10.40
 -21  -6  -2   44.76    7.63
  21  -6   2   33.10    7.92
 -21  -6  -2   25.66    7.70
 -22  -6  -2    2.03    4.29
  22  -6   2   -1.87    5.10
 -22  -6  -2    9.31    5.38
  23  -6   2   19.53    5.08
 -23  -6  -2   17.01    5.05
  24  -6   2   11.41    3.57
 -24  -6  -2    9.71    3.53
 -24  -6  -2   12.89    3.43
 -23  -7   2    2.46    3.51
  23   7  -2   -6.05    4.97
 -23  -7   2   -3.40    3.69
  23  -7  -2   -4.51    3.19
  23  -7  -2    2.77    2.74
 -22  -7   2   43.12    6.45
  22   7  -2   26.44    7.58
 -22  -7   2   28.88    6.33
  22  -7  -2   32.26    6.03
  22  -7  -2   20.87    5.24
 -21  -7   2   62.90    9.33
  21  -7  -2   60.53    8.43
  21   7  -2   40.12   10.47
 -21  -7   2   56.35    9.18
  21  -7  -2   49.40    8.79
  20   7  -2   -0.96    8.57
  20  -7  -2   14.34    7.39
 -20  -7   2   -1.40    6.06
  20  -7  -2    4.41    6.30
  19   7  -2   -9.61    9.31
  19  -7  -2   15.09    7.89
 -19  -7   2    5.50    7.11
  19  -7  -2   14.90    7.48
  18   7  -2   22.95   10.88
  18  -7  -2   47.77   10.25
 -18  -7   2   20.60    8.51
  18  -7  -2   42.77   10.03
  17   7  -2   -7.23   10.62
  17  -7  -2   18.19    9.56
 -17  -7   2   11.95    7.91
  17  -7  -2    0.83    8.52
  16   7  -2   54.16   14.06
  16  -7  -2   70.17   13.10
 -16  -7   2   80.29   12.60
  16  -7  -2   80.84   13.37
  15   7  -2   11.07   10.90
  15  -7  -2   -7.75    9.24
 -15  -7   2    1.00    7.57
  15  -7  -2   -8.20    8.14
  14   7  -2  155.80   21.81
 -14  -7   2  112.49   20.06
  14  -7  -2  166.88   20.84
  14  -7  -2  185.55   20.25
  13   7  -2  162.45   23.13
  13   7  -2  141.93   21.35
 -13  -7   2  135.95   20.16
  13  -7  -2  191.47   20.99
  13  -7  -2  148.55   19.73
  12  -7  -2  233.49   26.25
  12  -7  -2  288.30   25.84
  12   7  -2  306.28   27.75
 -12  -7   2  213.16   25.82
  12   7  -2  232.56   28.62
  12  -7  -2  180.56   26.21
  12   7  -2  135.27   26.84
  12  -7  -2  207.35   26.61
 -12  -7   2  188.28   26.60
 -12  -7   2  123.09   25.64
  11  -7  -2  205.42   22.10
  11  -7  -2  175.62   21.22
  11   7  -2  253.95   23.18
 -11  -7   2  149.17   21.47
  11   7  -2  182.68   24.19
  11  -7  -2  164.24   22.27
  11   7  -2  164.14   23.68
  11  -7  -2  149.77   22.20
 -11  -7   2  127.29   21.59
 -11  -7   2  117.02   21.92
  10  -7  -2   17.88    7.36
  10  -7  -2   26.63    8.14
  10   7  -2   23.93    8.77
  10   7  -2   21.18   11.06
  10  -7  -2   14.76    8.44
  10   7  -2   11.81    9.51
  10  -7  -2   33.13    9.42
 -10  -7   2    7.48    7.45
 -10  -7   2    3.95    8.24
   9  -7  -2  106.60   14.20
   9  -7  -2  142.11   15.33
   9   7  -2  143.15   15.78
   9   7  -2   74.96   16.13
   9  -7  -2   78.30   15.34
  -9  -7   2   87.35   15.24
  -9  -7   2   84.72   15.83
   9   7  -2  110.51   17.62
   9   7  -2   82.06   18.07
   9  -7  -2   89.58   15.24
   8   7  -2  385.15   55.20
   8  -7  -2  457.03   52.30
   8   7  -2  462.60   54.13
   8  -7  -2  510.79   53.50
  -8  -7   2  365.65   52.18
   8   7  -2  426.99   53.49
  -8  -7   2  417.68   52.82
   7  -7  -2    6.74    7.94
   7   7  -2    4.20    6.35
   7   7  -2   -7.18   10.00
   7   7  -2    2.17   10.61
   7   7  -2   13.70    8.18
   7  -7  -2    1.23    7.15
  -7  -7   2   -3.11    6.29
  -7  -7   2   10.71    7.52
   6   7  -2   68.12   11.10
  -6  -7   2   64.47   12.67
   6   7  -2   66.50   11.11
   6   7  -2   83.79   14.24
   6   7  -2   58.48   12.27
   6  -7  -2   82.67   12.91
  -6  -7   2   62.33   11.33
  -6  -7   2   65.61   12.20
   5   7  -2    9.48    8.60
   5   7  -2    6.16    5.91
   5   7  -2    2.48    6.99
   5  -7  -2    8.23    7.30
   5  -7  -2   10.14    7.61
   5   7  -2   12.13    6.20
  -5  -7   2    8.40    7.39
   4   7  -2  332.73   42.91
  -4  -7   2  411.19   44.62
   4   7  -2  479.88   43.53
   4   7  -2  369.71   44.92
   4  -7  -2  428.25   45.40
   4   7  -2  290.54   43.67
   4   7  -2  395.35   46.03
  -3  -7   2   49.63    9.99
   3   7  -2   40.46    8.70
   3   7  -2   38.71    8.64
  -3   7   2   62.27   11.93
   3   7  -2   31.75    9.72
   3   7  -2   57.26   11.56
   2   7  -2  246.22   34.09
  -2  -7   2  267.51   35.37
  -2   7   2  377.13   36.29
   2   7  -2  252.17   34.13
   2  -7  -2  317.77   33.81
   2  -7  -2  363.90   37.15
   2   7  -2  315.12   35.85
   2   7  -2  391.30   38.14
   1   7  -2  192.77   24.27
  -1  -7   2  196.75   25.58
  -1   7   2  253.80   26.31
   1   7  -2  169.48   24.00
   1  -7  -2  207.90   23.54
   1  -7  -2  207.45   26.93
   1   7  -2  213.44   25.89
   1   7  -2  236.80   27.90
   0   7   2  621.62   56.52
   0   7  -2  357.27   54.49
   0  -7  -2  583.43   57.56
   0   7  -2  506.17   56.35
   0   7  -2  619.00   58.38
   0  -7   2  522.57   56.03
   0   7  -2  467.44   54.79
   1   7   2  504.17   48.92
  -1   7  -2  415.65   49.10
  -1  -7  -2  431.23   49.42
  -1   7  -2  418.87   50.06
   1  -7   2  409.23   48.43
  -1   7  -2  387.08   47.34
   2   7   2  939.23   81.44
  -2  -7  -2  834.40   82.07
  -2   7  -2  774.71   82.67
   2  -7   2  654.69   80.52
  -2   7  -2  607.59   79.49
  -3   7  -2    9.81   10.56
   3   7   2   17.63    8.94
  -3  -7  -2   11.96    6.31
  -3  -7  -2    2.56    7.68
  -3  -7  -2   16.89    4.75
   3  -7   2    1.09    6.82
  -3   7  -2   18.84    6.23
  -4   7  -2  142.30   21.57
   4   7   2  174.74   20.82
  -4  -7  -2  159.27   20.72
  -4  -7  -2  146.46   18.89
  -4  -7  -2  154.69   17.77
   4  -7   2  151.83   18.85
  -4   7  -2  117.81   18.45
   4  -7   2  142.74   19.89
  -5  -7  -2    9.09    4.81
  -5  -7  -2   18.86    8.22
  -5  -7  -2   -1.84    5.82
  -5   7  -2    7.03    8.83
  -5   7  -2    1.79    8.85
  -5   7  -2   -0.85    6.08
   5  -7   2    7.94    7.65
   5  -7   2   -4.77    8.08
  -6  -7  -2  175.78   20.05
  -6  -7  -2  158.90   21.20
  -6   7  -2  155.73   23.78
  -6   7  -2  159.34   24.12
   6  -7   2  169.24   21.18
  -7  -7  -2   10.78    5.66
  -7   7  -2   10.73    9.02
  -7  -7  -2    9.18    6.57
  -7   7  -2    5.71    9.82
  -7   7  -2   11.83    9.57
   7  -7   2    7.16    9.06
  -8  -7  -2   76.31   10.81
   8  -7   2   63.87   11.42
   8  -7   2   83.01   13.45
  -8  -7  -2   56.70   11.37
  -8   7  -2   62.72   13.93
  -8   7  -2   68.39   15.36
  -8   7  -2   81.65   15.77
  -9  -7  -2  210.04   30.62
   9  -7   2  332.40   31.82
   9  -7   2  206.21   30.45
   9   7   2  311.31   33.65
  -9  -7  -2  336.04   30.93
  -9   7  -2  294.39   34.73
  -9  -7  -2  214.22   30.92
  -9  -7  -2  204.44   30.94
  -9   7  -2  334.18   35.66
  -9   7  -2  324.39   36.24
  10  -7   2   11.73   11.10
  10  -7   2   18.32    8.06
 -10  -7  -2   12.67    7.60
 -10  -7  -2   30.54    7.87
 -10   7  -2    9.72    9.35
 -10  -7  -2    7.33    7.08
 -10   7  -2    6.37    9.65
 -10  -7  -2    1.56    7.12
 -10   7  -2   13.50   11.35
  11  -7   2 1041.78   93.32
  11  -7   2  638.05   92.21
 -11  -7  -2  727.24   92.97
 -11  -7  -2  923.66   92.57
 -11   7  -2  971.86   96.77
 -11   7  -2 1016.47   98.25
 -11   7  -2  940.67   97.14
 -11  -7  -2  780.45   94.49
 -12  -7  -2   99.29   16.00
 -12  -7  -2  121.18   15.63
  12  -7   2   98.51   15.88
 -13  -7  -2   80.29   14.38
 -13  -7  -2  101.78   14.04
  13  -7   2   69.51   13.75
 -14  -7  -2   68.95   12.30
  14  -7   2   35.53    9.41
 -14  -7  -2   48.29   10.77
  14  -7   2   52.11   11.35
  15  -7   2  253.82   30.43
 -15  -7  -2  276.36   30.92
 -15  -7  -2  278.58   31.01
  15  -7   2  212.10   29.58
  16  -7   2    5.25    8.38
 -16  -7  -2    5.59    8.27
 -16  -7  -2    1.95    7.79
 -16  -7  -2    2.97    8.42
  16  -7   2    4.22    6.94
  17  -7   2   15.69    7.87
 -17  -7  -2   12.19    8.24
 -17  -7  -2   13.71    8.13
 -17  -7  -2    6.37    8.10
  17  -7   2    0.81    7.06
  18  -7   2   32.70    8.31
 -18  -7  -2   19.01    8.19
 -18  -7  -2   39.17    8.56
 -18  -7  -2   28.66    8.72
  18  -7   2   25.95    7.96
 -19  -7  -2   29.40    7.60
 -19  -7  -2   27.86    7.44
  19  -7   2   10.53    6.78
 -19  -7  -2   20.78    7.11
 -20  -7  -2   11.39    6.38
 -20  -7  -2   22.55    6.26
  20  -7   2   25.15    6.57
 -21  -7  -2    3.47    4.71
 -21  -7  -2   -2.50    4.47
  21  -7   2    7.63    4.91
 -22  -7  -2    7.80    3.80
  22  -7   2   -1.36    3.74
  23  -7   2   -1.75    2.47
  22  -8  -2    2.12    2.62
 -22  -8   2   10.07    3.25
  21  -8  -2    3.12    3.60
 -21  -8   2    1.37    3.85
  21   8  -2   -1.79    4.89
  20  -8  -2  157.55   16.75
  20  -8  -2  168.45   16.62
 -20  -8   2  164.65   17.07
  19  -8  -2    3.86    5.63
  19   8  -2   11.30    7.42
 -19  -8   2    4.46    5.78
  19   8  -2   13.64    7.42
  19  -8  -2   10.52    6.48
  18  -8  -2   38.15    8.24
  18   8  -2   16.29    9.42
  18  -8  -2   36.62    8.22
 -18  -8   2   45.42    8.71
  17  -8  -2   36.00    8.58
  17   8  -2   12.54    9.48
  17  -8  -2   15.11    8.20
 -17  -8   2   33.46    8.57
  16  -8  -2   33.09    8.66
  16   8  -2   27.65   10.56
  16  -8  -2   25.99    9.00
 -16  -8   2   20.70    8.40
  15  -8  -2   11.23    8.21
  15  -8  -2    1.98    6.57
  15   8  -2   10.28    9.98
  15  -8  -2   -1.14    8.46
 -15  -8   2    5.50    7.85
  14  -8  -2    5.58    6.88
  14  -8  -2   14.28    8.13
  14   8  -2   -8.09   10.09
 -14  -8   2    5.74    7.47
  13  -8  -2  332.00   37.12
  13  -8  -2  311.48   36.45
  13   8  -2  390.50   38.61
 -13  -8   2  262.13   36.77
  12   8  -2   76.90   16.22
  12  -8  -2   60.86   11.32
  12  -8  -2   69.46   11.38
  12   8  -2   32.58   12.29
  11   8  -2   37.46   13.79
  11  -8  -2   27.66    9.02
  11  -8  -2   25.28    9.18
  11   8  -2   65.38   11.62
  10   8  -2  436.15   51.60
  10  -8  -2  416.19   48.35
  10  -8  -2  427.07   48.05
  10   8  -2  340.77   48.66
  10   8  -2  542.45   49.79
   9   8  -2   14.09    8.65
   9   8  -2   18.85   12.58
   9   8  -2    6.28    8.37
   9  -8  -2    8.99    7.50
   9   8  -2    5.10    7.63
   9  -8  -2   16.91    7.31
  -9  -8   2   16.57    8.87
   8   8  -2  164.85   19.39
   8   8  -2  135.72   22.59
   8   8  -2  139.34   24.26
   8  -8  -2  149.09   18.46
   8   8  -2  142.54   19.26
   8   8  -2  109.65   19.46
   8  -8  -2  148.89   19.68
  -8  -8   2  120.68   19.85
   7   8  -2 1252.23  106.40
   7   8  -2 1076.87  108.70
   7   8  -2  972.75  110.94
   7   8  -2 1046.30  106.37
   7  -8  -2  875.41  106.27
   7   8  -2  813.09  106.67
  -7  -8   2  780.23  106.07
   6   8  -2    7.13    6.87
   6   8  -2   17.93   11.30
   6   8  -2   10.36   13.47
   6   8  -2    9.45    7.25
  -6  -8   2    1.44    9.58
   6   8  -2   -1.48    7.63
   6  -8  -2   14.28    7.64
  -6  -8   2    1.32    8.23
   5  -8  -2  215.27   28.29
   5   8  -2  318.82   29.07
   5   8  -2  231.01   30.95
   5  -8  -2  234.87   27.52
  -5  -8   2  261.15   30.67
   5   8  -2  247.96   28.57
   5  -8  -2  238.60   29.95
   5   8  -2  230.11   29.66
  -5  -8   2  158.87   28.60
   4   8  -2  360.22   40.14
   4   8  -2  324.09   42.24
   4  -8  -2  354.31   39.37
   4   8  -2  342.84   40.28
  -4  -8   2  369.16   42.12
   4  -8  -2  399.04   42.69
   4   8  -2  272.55   40.84
   4   8  -2  406.01   43.98
   3   8  -2   -1.65    6.19
   3  -8  -2   -3.59    5.49
   3   8  -2   -2.74    7.58
   3  -8  -2    7.49    7.78
   3   8  -2   -1.85    9.16
   3   8  -2    4.41    7.11
  -3  -8   2   -1.33    8.48
  -2   8   2  396.82   40.20
   2   8  -2  231.37   37.45
   2  -8  -2  412.60   40.97
   2   8  -2  286.89   39.04
   2   8  -2  378.84   41.73
  -2  -8   2  343.26   39.62
   2   8  -2  371.15   38.29
  -1   8   2  194.13   23.59
   1   8  -2  146.55   22.66
   1  -8  -2  210.06   24.54
   1   8  -2  180.84   24.65
  -1  -8   2  149.14   23.08
   1   8  -2  161.13   21.51
   0   8   2   -3.42    9.17
   0   8  -2    4.11    7.21
   0  -8  -2    4.64    8.82
   0   8  -2   16.30    9.31
   0  -8   2    6.27   10.07
   0   8  -2   -0.88    6.73
   1   8   2   70.84   14.00
  -1  -8  -2   79.58   14.03
  -1   8  -2   63.10   13.64
   1  -8   2   74.45   13.62
  -1   8  -2   55.84   11.12
   2   8   2  340.59   37.04
  -2  -8  -2  294.04   37.34
  -2   8  -2  308.82   38.61
   2  -8   2  287.82   36.85
  -2   8  -2  295.22   35.56
   3   8   2   28.10   10.33
  -3  -8  -2    1.46    8.17
  -3   8  -2   14.99    9.93
   3  -8   2    6.11    9.10
   3  -8   2    8.65    8.91
  -3   8  -2   17.59    7.64
  -4  -8  -2  100.42   15.93
   4   8   2  136.92   18.23
  -4  -8  -2  106.43   17.42
  -4   8  -2  107.42   19.14
  -4   8  -2  114.64   16.36
   4  -8   2  124.05   16.74
  -5  -8  -2  748.24   87.41
   5   8   2 1110.60   90.09
  -5  -8  -2  838.19   88.14
  -5   8  -2  855.71   91.20
   5  -8   2  901.68   87.40
   5  -8   2  587.22   86.87
   6   8   2   -6.23    9.36
  -6  -8  -2    1.07    5.87
  -6   8  -2    2.02    8.38
  -6   8  -2   -2.03    8.87
   6  -8   2   -3.33    9.86
   6  -8   2    0.89    6.89
   7   8   2   15.37   10.18
   7  -8   2   16.49   10.71
   7  -8   2    2.70    7.30
  -7  -8  -2    3.36    6.08
  -7   8  -2  -12.41   10.63
  -7   8  -2   -4.18    9.83
   8   8   2  481.63   46.34
   8  -8   2  503.69   44.15
   8  -8   2  282.35   42.75
   8   8   2  479.91   46.66
  -8   8  -2  442.31   48.02
  -8  -8  -2  293.91   43.68
  -8  -8  -2  328.54   43.70
  -8   8  -2  434.31   47.95
  -9  -8  -2    2.85    7.04
   9  -8   2    1.45   11.24
   9  -8   2   -2.74    7.68
   9   8   2    4.58   10.50
 -10  -8  -2    7.36    6.88
  10   8   2   10.67   10.70
  10  -8   2   13.32   12.11
  10  -8   2   -0.91    8.22
  11  -8   2   13.54    9.10
 -11  -8  -2   18.56    8.27
 -11  -8  -2    8.31    7.52
 -12  -8  -2   40.51   10.53
  12  -8   2   56.82   11.09
 -13  -8  -2   62.33   11.51
  13  -8   2   45.90    9.33
  13  -8   2   48.44   11.25
 -14  -8  -2  187.61   24.44
  14  -8   2  181.40   23.20
  14  -8   2  214.92   24.47
 -15  -8  -2  188.38   21.99
  15  -8   2  156.09   20.63
 -15  -8  -2  184.68   21.86
  15  -8   2  152.75   21.16
 -16  -8  -2   77.02   11.42
  16  -8   2   47.29    9.57
 -16  -8  -2   56.58   10.75
  16  -8   2   80.59   11.35
 -17  -8  -2  308.19   35.29
  17  -8   2  274.44   34.63
 -17  -8  -2  331.17   35.44
  17  -8   2  318.97   35.12
  18  -8   2   24.40    6.48
 -18  -8  -2   34.94    7.61
 -18  -8  -2   40.77    7.44
  18  -8   2   31.24    7.46
 -19  -8  -2   26.20    5.97
  19  -8   2   22.66    5.52
  19  -8   2   14.02    5.72
  20  -8   2   64.45    8.96
 -20  -8  -2   67.71    9.13
  21  -8   2   10.09    3.39
  21   8   2   13.29    4.44
 -20  -9   2    7.59    3.08
  20  -9  -2    5.96    3.62
  20  -9  -2   14.19    3.39
 -19  -9   2    5.83    4.07
  19  -9  -2   16.07    4.37
  19  -9  -2    6.49    3.63
 -18  -9   2   10.62    4.65
  18  -9  -2   -0.66    4.84
  18  -9  -2   -2.26    4.47
  18   9  -2   -2.03    5.67
 -17  -9   2   17.07    5.72
  17  -9  -2   16.57    5.95
  17   9  -2    7.17    8.51
  17   9  -2    7.05    7.19
  17  -9  -2    8.84    5.37
 -16  -9   2   -0.68    5.87
  16  -9  -2    5.04    6.25
  16   9  -2   -6.11    7.58
  16  -9  -2   -1.17    5.53
  15  -9  -2   11.89    7.24
  15  -9  -2   16.69    6.88
  15  -9  -2   17.10    6.48
  15   9  -2   14.20    8.67
  14  -9  -2    1.95    7.26
  14  -9  -2    5.56    6.92
  14   9  -2   12.03    9.21
  14  -9  -2    7.00    6.56
  13   9  -2   13.54    9.61
  13  -9  -2   17.05    7.71
  13   9  -2   28.08    9.80
  13  -9  -2   17.48    7.20
  12   9  -2   32.62   10.20
  12  -9  -2   12.42    7.17
  12  -9  -2    7.89    7.30
  12   9  -2    1.06    9.08
  11   9  -2   58.78   12.24
  11   9  -2   89.04   17.64
  11   9  -2   49.21   12.16
  11  -9  -2   54.00   10.85
  10   9  -2   48.63   10.73
  10   9  -2   26.38   13.15
  10  -9  -2   13.37    8.32
  10   9  -2   13.86    9.80
   9   9  -2   35.47   10.26
   9   9  -2   30.35   13.76
   9   9  -2   25.33   10.45
   9  -9  -2   25.91    8.85
   8   9  -2    1.98    8.40
   8   9  -2   -1.79   12.14
   8  -9  -2   -7.58    7.00
   8  -9  -2    7.32    7.75
   8   9  -2   10.40    9.32
   7   9  -2    1.78   12.71
   7  -9  -2    5.82    6.80
   7   9  -2    3.07    7.94
   7  -9  -2    4.44    7.44
   6  -9  -2   54.97   11.24
   6   9  -2   78.84   17.33
   6   9  -2   89.49   13.42
  -6  -9   2   81.67   15.66
   5  -9  -2   59.17   11.41
   5   9  -2   59.91   15.28
  -5  -9   2   33.57   13.34
   5   9  -2   79.21   12.42
   4  -9  -2    9.70    8.52
   4   9  -2   -8.29   11.39
  -4  -9   2   -6.01   11.10
   4   9  -2   -0.98    7.88
   3  -9  -2   12.08    8.50
  -3  -9   2   20.63   11.44
   3   9  -2   36.83    9.51
   2   9  -2   36.30   10.82
   2  -9  -2   71.64   13.21
   2  -9  -2   48.66   11.41
   2   9  -2   72.46   11.54
  -2  -9   2   46.15   14.28
   1  -9  -2  244.92   33.40
   1  -9  -2  276.84   32.15
   1   9  -2  294.18   32.14
  -1  -9   2  224.70   33.18
   0  -9  -2   19.94    9.97
   0  -9  -2   14.80    9.16
   0   9   2    6.54   10.66
   0   9  -2   26.29    9.01
   0  -9   2   33.27   11.63
  -1  -9  -2    6.59    8.93
  -1  -9  -2   27.27    9.79
   1   9   2   11.79   10.88
   1  -9   2    8.25   10.08
   1  -9   2    6.82   10.69
  -1   9  -2    7.89    8.51
  -2  -9  -2  225.03   28.46
  -2   9  -2  244.80   28.50
   2  -9   2  216.21   28.07
  -3  -9  -2    1.99    7.81
   3  -9   2    0.65   10.22
  -3   9  -2   16.38    9.61
  -4  -9  -2   39.95   10.07
   4  -9   2   22.23   11.73
  -5  -9  -2   17.11    8.06
   5  -9   2   16.58   10.98
   6  -9   2   45.76   12.17
   6   9   2   77.94   14.76
   7  -9   2   22.49   11.86
   7   9   2   10.86    8.54
   7  -9   2    0.89    7.73
   7   9   2   17.47   11.91
  -8  -9  -2   -1.35    6.81
   8  -9   2    2.75   11.60
   8   9   2    1.88    7.70
   8  -9   2   20.89    8.12
   8   9   2   17.34   12.85
  -9  -9  -2   21.81    7.77
   9   9   2   23.27   12.25
   9  -9   2   20.05   12.21
   9   9   2   23.47    9.45
   9  -9   2   20.65    8.47
  10   9   2   39.26   12.82
  10  -9   2   32.61    9.13
  10   9   2    3.02    8.49
  11   9   2  -11.59   11.57
  11   9   2    3.08    8.59
  11  -9   2   -4.03    7.61
 -12   9  -2   18.19    8.42
  12  -9   2   13.10    8.20
  12   9   2    8.25    9.14
 -13  -9  -2    1.66    6.59
  13   9   2   10.17    8.68
  13  -9   2    8.75    7.34
 -14  -9  -2   -4.68    6.35
  14   9   2    1.96    8.52
  14  -9   2   -3.45    6.75
 -15  -9  -2    8.57    6.02
 -15  -9  -2    9.28    6.27
  15   9   2    3.68    8.15
  15  -9   2    6.34    6.27
 -16  -9  -2   -1.27    5.25
  16  -9   2    2.01    4.05
 -16  -9  -2   -1.91    5.52
  16  -9   2    7.39    5.47
  16   9   2   -7.52    7.05
  17  -9   2    6.27    3.84
 -17  -9  -2   15.97    5.11
 -17  -9  -2    8.78    4.82
  17   9   2   11.00    6.61
  17  -9   2    4.52    4.88
  18  -9   2   18.61    4.36
  18   9   2   27.71    6.51
  18  -9   2   25.39    5.21
  19  -9   2   18.28    3.68
  19  -9   2   21.67    4.22
  19   9   2   20.01    5.15
  18 -10  -2    2.18    2.56
  18 -10  -2    3.52    2.47
  17 -10  -2   71.65    7.81
  17  10  -2   46.54    8.51
  17 -10  -2   87.28    7.83
  17 -10  -2   35.51    7.64
  17  10  -2   33.77    9.46
  16 -10  -2   18.87    4.41
  16  10  -2    9.34    5.56
  16 -10  -2   22.03    4.87
  16 -10  -2   13.14    4.99
  16  10  -2   17.32    8.05
  15 -10  -2   -0.45    4.18
  15 -10  -2    8.02    4.14
  15  10  -2   14.93    6.51
  15 -10  -2    1.95    4.82
  15 -10  -2    6.17    4.89
  14  10  -2   36.95    9.57
  14 -10  -2   55.32    8.22
  14 -10  -2   64.50    8.45
  14 -10  -2   55.58    8.36
  14 -10  -2   40.35    8.43
  13  10  -2   14.42    7.81
  13 -10  -2   16.47    5.84
  13 -10  -2   10.59    5.99
  13 -10  -2    0.58    5.83
  12  10  -2   13.45    8.00
  12 -10  -2    4.22    6.09
  12 -10  -2    3.68    6.14
  11 -10  -2   79.19   11.16
  11  10  -2   96.07   13.27
  11 -10  -2   53.45   10.74
  10 -10  -2  134.26   14.87
  10  10  -2  127.35   16.26
  10  10  -2  154.44   20.38
   9 -10  -2   89.94   14.08
   9  10  -2  107.01   15.74
   9  10  -2  110.96   19.22
   8  10  -2   31.40   10.13
   8 -10  -2   14.39    8.11
   8  10  -2   10.00   11.98
   7 -10  -2  146.88   20.29
   7  10  -2  180.23   21.67
   7  10  -2  166.30   24.67
   6  10  -2   10.84    8.89
  -6 -10   2    1.47   11.23
   6 -10  -2    6.27    7.48
   6 -10  -2   27.34    7.96
   6  10  -2    5.02   11.18
   5 -10  -2   24.96    8.82
   5  10  -2   50.20   10.98
  -5 -10   2   32.68   12.96
   5 -10  -2   38.89    9.45
   5  10  -2   18.12   12.06
   4 -10  -2  309.16   35.18
   4 -10  -2  245.22   34.10
   4  10  -2  359.17   36.15
  -4 -10   2  322.25   37.88
   3 -10  -2   18.29    9.51
   3  10  -2   13.78    9.41
   2 -10  -2    8.99    9.52
   2  10  -2   17.75    9.81
   1 -10  -2   93.93   14.93
  -1 -10   2   66.94   14.92
   1  10  -2   92.13   14.63
   0 -10  -2   17.49    9.81
   0  10  -2   15.96    9.39
   0 -10   2   12.68   11.24
  -1 -10  -2   13.27    9.47
   1 -10   2   17.08   11.01
  -1  10  -2   21.17    9.68
  -2 -10  -2  371.79   43.17
   2 -10   2  346.14   42.39
  -2  10  -2  400.49   43.47
   3 -10   2   33.97   11.75
  -3 -10  -2   21.11    9.16
   3  10   2   22.10   12.40
   4 -10   2   45.85   12.54
  -4 -10  -2   36.43   10.05
   4  10   2   55.21   14.29
   5 -10   2  293.62   33.19
  -5 -10  -2  254.41   32.43
   5  10   2  291.52   35.88
   6 -10   2   28.66   12.45
   6  10   2   27.84   12.30
  -7 -10  -2   84.11   11.80
   7  10   2   62.06   16.12
   7 -10   2   77.26   15.12
   8  10   2  269.55   29.89
   8 -10   2  227.50   27.27
   8  10   2  282.70   27.39
   9  10   2    1.40   10.57
   9  10   2   10.50    7.43
   9 -10   2    9.48    6.69
  10  10   2   -2.65   10.11
  10 -10   2   -4.84    6.18
  10  10   2   -7.00    7.52
 -11  10  -2   49.79   10.98
  11  10   2   57.56   11.88
  11  10   2   42.22    9.98
  11 -10   2   42.23    8.92
 -12  10  -2    8.08    7.09
  12  10   2   15.01    7.79
  12 -10   2   17.51    6.49
  12  10   2   16.63    9.47
  13  10   2   25.25    7.98
  13 -10   2   28.01    6.53
 -14 -10  -2   74.57   10.13
  14 -10   2   65.33    9.80
  14  10   2   66.10   10.89
 -15 -10  -2    3.01    4.09
  15 -10   2    2.25    4.29
  15  10   2    1.94    5.41
 -16 -10  -2    5.45    3.47
  16  10   2   -0.55    4.49
  16 -10   2    0.77    3.60
  17  10   2   34.05    6.06
  17 -10   2   37.34    5.45
  15  11  -2    3.72    5.24
  15  11  -2    0.88    3.33
  15 -11  -2    1.90    2.46
  14  11  -2   51.52    9.29
  14  11  -2   35.84    7.02
  14 -11  -2   37.54    5.64
  13 -11  -2    3.58    3.54
  13  11  -2    4.82    5.37
  13 -11  -2    7.45    3.76
  12 -11  -2   -4.81    4.11
  12  11  -2    1.33    5.88
  12 -11  -2   -5.73    4.22
  11 -11  -2   85.61   10.63
  11  11  -2   82.92   12.03
  11 -11  -2   71.93   10.12
  10  11  -2   29.85    8.11
  10 -11  -2   35.55    6.85
   9 -11  -2    4.85    5.52
   9  11  -2    4.81    7.20
   8 -11  -2  135.18   17.18
   8  11  -2  146.67   18.75
   7 -11  -2   43.17    8.53
   7  11  -2   47.60   10.21
   7  11  -2   47.31   12.87
   6  11  -2   27.26   11.31
   6 -11  -2   21.19    7.04
   6  11  -2   28.59    8.62
   6 -11  -2   25.84    7.10
   5  11  -2    6.77   10.62
   5 -11  -2    5.36    6.16
  -5 -11   2   -1.67    9.13
   5  11  -2    0.88    7.95
   5 -11  -2   11.30    6.86
  -4 -11   2    5.64    9.75
   4  11  -2    8.88    8.21
   4 -11  -2    5.52    6.18
   4 -11  -2   -1.52    7.19
  -3 -11   2    0.57    9.76
   3  11  -2   -8.06    8.15
   3 -11  -2    0.63    6.18
   3 -11  -2    0.81    7.65
  -2 -11   2   18.20   10.19
   2 -11  -2   10.13    6.82
   2  11  -2   28.01    9.20
   2 -11  -2    9.29    8.28
  -1  11   2   25.14   10.94
  -1 -11   2   25.56   10.94
   1  11  -2   35.46   10.22
   1 -11  -2   26.91    9.14
   0  11   2   55.96   13.42
   0 -11   2   50.79   12.44
   0 -11  -2   49.98   10.93
   1  11   2   86.31   15.98
   1 -11   2   75.56   14.01
  -1 -11  -2   95.66   14.25
   2  11   2    7.03   10.70
   2 -11   2   20.52   10.03
  -2 -11  -2   11.01    8.02
   3  11   2   61.80   12.93
   3 -11   2   43.76   11.23
  -3 -11  -2   28.27    9.25
   4  11   2   55.61   13.08
   4 -11   2   40.36   11.19
  -4 -11  -2   28.04    9.04
   5  11   2   -1.36   10.00
   5 -11   2    3.69    9.49
  -5 -11  -2    2.79    6.12
   6  11   2   32.94   11.42
   6 -11   2    3.09    9.60
   7  11   2   25.21   10.89
   7 -11   2   25.99    9.66
  -8  11  -2   46.32   10.91
   8  11   2   67.76   12.90
  -9  11  -2   12.74    7.48
   9  11   2    6.60    8.43
 -10  11  -2   -0.83    6.37
  10  11   2   20.00    8.05
 -11  11  -2   -4.41    5.61
  11  11   2    9.75    7.51
  11 -11   2    2.25    3.84
 -12  11  -2   -2.54    4.56
  12  11   2    2.27    6.21
  12 -11   2    5.27    3.76
  13 -11   2   -1.43    3.28
 -13 -11  -2    3.37    3.47
  14 -11   2   49.41    5.80
  14 -11   2   36.95    5.62
 -14 -11  -2   32.03    5.62
  11 -12  -2   40.77    6.14
  11  12  -2   53.04    7.43
  10 -12  -2    1.97    2.93
  10  12  -2    8.24    4.29
   9 -12  -2    5.68    3.26
   9  12  -2    2.82    4.94
   8 -12  -2    6.93    3.77
   8  12  -2    9.07    5.42
   7 -12  -2   21.69    5.13
   7  12  -2   36.33    7.48
   6  12  -2   15.27    6.51
   6 -12  -2    9.97    4.43
   5  12  -2   10.28    6.10
   5 -12  -2   -6.28    4.47
  -5 -12   2    2.09    5.04
   5 -12  -2   -3.41    4.48
   4 -12  -2   55.13    8.61
   4 -12  -2   51.31    8.97
   3 -12  -2    6.64    4.42
   3 -12  -2   11.51    5.76
  -2 -12   2    8.55    7.31
   2 -12  -2   17.59    6.34
  -1 -12   2  117.58   14.51
   1 -12  -2   96.48   14.16
   0 -12   2   18.04    8.18
   0 -12  -2   32.95    7.66
   0  12   2   45.57   10.11
   1 -12   2    6.39    7.42
  -1 -12  -2   -5.64    5.87
   1  12   2   -1.04    7.83
   2 -12   2   -1.68    7.30
   2  12   2    2.11    8.16
  -2 -12  -2    6.16    4.59
  -2 -12  -2    6.07    5.58
  -3  12  -2   -1.70    5.96
   3  12   2    2.11    7.73
   3 -12   2   -2.05    6.88
  -3 -12  -2    5.73    5.48
  -4  12  -2   26.74    7.18
   4  12   2   17.54    8.54
   4 -12   2    5.58    7.05
   4 -12   2    7.61    5.18
  -4 -12  -2   13.22    5.40
  -5  12  -2   65.37    9.25
   5  12   2   66.73   10.78
  -6  12  -2   12.26    5.76
   6 -12   2    4.49    4.10
  -7  12  -2    2.86    5.08
   7  12   2   -3.51    7.02
   7 -12   2   -5.16    3.85
  -8  12  -2   67.95    8.01
   8  12   2   68.77    9.39
  -9  12  -2   16.91    5.14
   9  12   2   19.82    6.39
 -10  12  -2   17.11    4.56
  10  12   2   31.96    5.95
   3 -13  -2   26.12    4.06
  -3 -13   2   10.64    3.61
   2 -13  -2    4.81    2.94
   2  13  -2    4.11    5.00
  -2 -13   2   -1.06    3.26
   2 -13  -2    3.75    3.00
   1 -13  -2    1.35    2.58
   1  13  -2    5.00    5.65
  -1 -13   2    2.18    3.22
   1 -13  -2    0.36    3.06
   0 -13   2   27.49    4.57
   0 -13   2   18.82    5.01
   0 -13  -2   30.61    5.09
   1 -13   2   24.98    4.03
   1 -13   2   11.93    4.17
  -1 -13  -2   21.55    4.34
   2 -13   2    3.81    2.62
   2 -13   2    3.63    3.08
   3 -13   2   46.05    6.07
  27   0  -3   -6.39    6.12
 -27   0   3   -2.11    4.67
  26   0  -3    0.69    6.81
  26   0  -3   15.06    6.62
 -26   0   3   -5.33    5.98
  25   0  -3   11.91    7.41
  25   0  -3   -5.81    7.30
 -25   0   3   -4.78    7.41
  24   0  -3    2.65    7.39
  24   0  -3   -1.90    8.24
 -24   0   3   15.52    9.28
 -23   0   3   -4.05    9.47
  23   0  -3   -0.99    7.63
 -22   0   3   11.94   10.18
  22   0  -3   12.81    8.63
 -21   0   3    7.93   10.20
  21   0  -3   -2.23    8.57
 -20   0   3  -12.68    9.84
  20   0  -3    7.91    8.16
 -19   0   3    3.44    9.42
  19   0  -3    2.23    7.76
 -18   0   3    3.36    8.72
 -18   0   3    1.39    7.46
  18   0  -3   -3.24    7.23
  18   0  -3    5.63    6.72
  17   0  -3    3.07    6.54
  17   0  -3    7.61    7.58
  16   0  -3   -4.15    7.61
  16   0  -3   -7.69    6.29
  15   0  -3    2.94    7.15
  15   0  -3   -3.78   12.27
  15   0  -3   -0.89    4.92
  14   0  -3    3.71    6.68
  14   0  -3    3.53   11.91
  13   0  -3   -4.35    7.05
  13   0  -3    5.71   10.81
  12   0  -3   -4.93    6.48
  12   0  -3    1.49   10.51
  11   0  -3   -0.76    6.37
  11   0  -3    2.70   10.12
  11   0  -3    2.52    4.17
  10   0  -3   -1.42    5.90
  10   0  -3   -0.60    9.13
  10   0  -3   -3.85    3.80
   9   0  -3    3.33    4.17
   9   0  -3   -1.31    5.57
   9   0  -3   11.68    8.72
   9   0  -3   -5.21    3.19
   8   0  -3   -1.28    3.92
   8   0  -3    1.20    5.07
   8   0  -3   -5.60    7.74
   8   0  -3   -3.27    2.84
   7   0  -3    3.69    3.80
   7   0  -3    1.62    4.10
   7   0  -3    0.70    2.30
   7   0  -3   -1.23    6.34
   6   0  -3   -2.38    3.57
   6   0  -3   -1.44    3.95
   6   0  -3    0.59    2.08
   6   0  -3   -1.65    2.98
   6   0  -3    1.44    5.48
   5   0  -3   -0.57    3.17
   5   0  -3   -0.42    3.41
   5   0  -3    1.11    2.64
   5   0  -3    2.54    5.22
   4   0  -3    1.12    2.83
   4   0  -3    1.11    3.46
   4   0  -3   -0.35    2.83
   3   0  -3    0.57    2.73
   3   0  -3   -1.44    2.29
   3   0  -3    1.06    3.18
   2   0  -3    0.71    2.01
   2   0  -3    0.55    5.44
   2   0  -3   -0.57    2.64
   2   0  -3   -1.49    2.99
   2   0  -3   -1.59    1.72
   1   0  -3   -4.03    3.06
   1   0  -3    0.38    2.33
   1   0  -3    0.74    2.23
   1   0  -3    1.73    4.90
   1   0  -3    0.39    2.14
   1   0  -3    2.81    2.89
   1   0  -3    2.11    1.39
   0   0  -3    1.16    2.98
   0   0  -3    1.31    2.67
   0   0  -3    2.60    2.55
   0   0  -3    0.77    2.02
   0   0  -3   -1.12    4.50
   0   0  -3    3.31    2.32
  -1   0  -3    0.58    2.69
  -1   0  -3   -2.01    2.16
  -1   0  -3   -1.85    2.49
  -1   0  -3   -0.80    2.46
  -1   0  -3    2.68    2.37
  -2   0  -3    1.16    2.81
  -2   0  -3    0.83    2.45
  -2   0  -3   -1.96    2.49
  -2   0  -3    1.46    2.20
  -3   0  -3   -0.58    2.90
  -3   0  -3    0.98    1.87
  -3   0  -3   -1.72    2.78
  -3   0  -3    1.05    2.98
  -3   0  -3   -0.66    1.86
  -4   0  -3   -1.03    3.06
  -4   0  -3   -0.58    3.23
  -4   0  -3   -2.22    2.75
  -4   0  -3   -2.87    2.78
  -5   0  -3    1.73    3.66
  -5   0  -3    2.54    3.26
  -5   0  -3   -2.29    2.92
  -5   0  -3   -1.12    2.28
  -5   0  -3   -0.57    2.89
  -6   0  -3    1.42    2.89
  -6   0  -3    1.30    3.88
  -6   0  -3   -0.69    3.71
  -7   0  -3   -0.49    2.84
  -7   0  -3    0.74    4.65
  -7   0  -3    3.76    3.91
  -8   0  -3    0.84    4.83
  -8   0  -3    0.90    5.68
  -8   0  -3    4.08    4.70
  -9   0  -3   -1.87    5.92
  -9   0  -3   -3.95    5.95
  -9   0  -3   -1.38    4.10
  -9   0  -3   -3.51    4.77
 -10   0  -3    1.04    6.11
 -10   0  -3    6.61    7.47
 -10   0  -3   -2.32    4.32
 -10   0  -3    2.83    5.01
 -11   0  -3    1.15    6.05
 -11   0  -3    2.43    7.38
 -11   0  -3   -0.86    4.69
 -11   0  -3    1.01    5.36
 -12   0  -3   -3.24    5.68
 -12   0  -3    1.26    6.07
  12   0   3    0.84    5.18
 -12   0  -3    0.94    5.25
 -12   0  -3    5.32    8.59
 -13   0  -3   -3.43    5.81
  13   0   3    0.92    5.76
 -13   0  -3    6.31    5.33
 -13   0  -3    1.01    5.56
 -13   0  -3   -4.31    7.88
 -13   0  -3   -2.16    4.54
 -13   0  -3    4.08    7.75
  14   0   3   -4.99    6.06
 -14   0  -3  -10.53    6.45
 -14   0  -3    6.57    6.24
 -14   0  -3    2.29    4.60
 -14   0  -3    4.62    8.52
 -14   0  -3   -1.45    7.72
  15   0   3   -1.08    6.36
 -15   0  -3    4.61    8.34
 -15   0  -3   -3.26    8.65
 -15   0  -3    4.04    6.66
 -15   0  -3   -4.66    6.57
 -16   0  -3   -3.24    8.22
 -16   0  -3   17.44    9.75
 -16   0  -3   -6.30    7.72
 -16   0  -3    3.67    6.84
 -17   0  -3   -6.68    9.33
 -17   0  -3   -3.60    9.24
 -17   0  -3    6.48    7.56
 -17   0  -3    1.28    6.58
 -18   0  -3    1.09    8.83
 -19   0  -3    2.17    9.05
 -19   0  -3   -2.19    7.73
 -20   0  -3   -8.47   10.00
 -20   0  -3   -9.65    7.93
 -21   0  -3   -1.01    9.43
 -21   0  -3   -7.14    7.84
 -22   0  -3   -0.93    8.52
 -22   0  -3   -8.47    7.75
 -23   0  -3    1.66    7.44
  23   0   3   -9.69   12.07
 -23   0  -3   -0.84    6.98
 -24   0  -3   -9.32    6.69
  24   0   3    1.24   10.08
 -24   0  -3    6.45    5.78
  25   0   3   11.75    8.98
  26   0   3    8.75    6.92
 -26   0  -3    0.45    3.35
  27   1  -3   18.30    7.28
  27  -1  -3   25.18    6.95
 -27   1   3   22.84    5.60
 -27  -1   3   30.44    5.81
  27   1  -3   25.17    6.14
  26   1  -3    2.82    6.89
  26  -1  -3   13.25    7.19
  26   1  -3    9.40    6.55
 -26   1   3    2.57    5.63
 -26  -1   3   11.94    5.83
  26  -1  -3    3.83    5.20
  25  -1  -3   32.93    8.81
  25   1  -3   24.35    9.16
 -25   1   3   25.00    8.29
 -25  -1   3   40.52    8.70
  25  -1  -3   36.04    8.22
  24  -1  -3  154.17   25.87
 -24   1   3  271.91   27.48
 -24  -1   3  255.14   27.19
  24  -1  -3  260.83   27.16
  24   1  -3  180.85   26.88
  23  -1  -3   33.53   10.62
  23   1  -3   45.79   13.41
  23  -1  -3   88.64   13.03
 -23   1   3   88.01   13.23
 -23  -1   3   89.47   13.55
  22   1  -3   16.16   10.68
  22  -1  -3   28.50    9.63
 -22   1   3    5.47    9.99
 -22  -1   3   22.49    9.66
  21  -1  -3  123.29   19.49
 -21  -1   3  135.65   19.73
 -21   1   3  153.97   20.24
  20  -1  -3    4.62    8.64
  20   1  -3    1.08    7.97
 -20  -1   3    2.18    8.85
 -20   1   3   -4.70    9.29
  19  -1  -3    2.29    8.33
 -19   1   3    7.05    9.61
 -19  -1   3    1.08    8.54
  19   1  -3    6.43    7.61
  18  -1  -3   44.08   11.50
  18   1  -3   64.95   12.77
  18  -1  -3  100.85   13.70
  18   1  -3   93.57   13.25
 -18  -1   3   83.67   13.69
 -18   1   3   63.03   14.00
  18   1  -3  128.06   18.65
 -18   1   3   79.46   13.65
  17  -1  -3   36.20   10.81
  17   1  -3   68.21   11.72
  17   1  -3   60.85   12.27
  17  -1  -3   69.73   11.70
  17   1  -3   72.53   11.17
  17   1  -3   77.25   16.70
  16  -1  -3  154.70   22.78
  16   1  -3  149.21   22.76
  16  -1  -3  203.01   23.10
  16   1  -3  204.82   22.96
  16   1  -3  183.17   23.61
  16   1  -3  215.87   26.44
  15   1  -3   25.38    8.14
  15  -1  -3   12.95    7.84
  15   1  -3   12.75    7.08
  15  -1  -3   26.67    6.98
  15   1  -3   11.26    5.62
  15   1  -3    9.37   13.78
  14  -1  -3   87.23   13.82
  14   1  -3   97.26   14.22
  14   1  -3   78.23   13.30
  14  -1  -3   93.73   12.94
  14   1  -3   91.78   12.78
  14   1  -3  127.33   18.71
  13  -1  -3   -9.76    7.19
  13   1  -3    4.47    6.89
  13   1  -3    0.87    5.25
  13   1  -3    3.59   12.20
  12  -1  -3  454.55   49.77
  12   1  -3  414.56   49.20
  12   1  -3  468.37   50.83
  11  -1  -3 1291.50  128.36
  11   1  -3 1054.30  127.61
  11   1  -3 1255.74  128.57
  10  -1  -3  452.55   46.74
  10   1  -3  349.56   45.72
  10   1  -3  437.19   47.15
  10  -1  -3  459.49   46.52
   9   1  -3 1481.16  214.50
   9  -1  -3 2328.02  215.30
   9   1  -3 1957.84  214.57
   9   1  -3 2099.22  214.73
   9  -1  -3 2124.28  214.62
   9   1  -3 2207.62  215.10
   8  -1  -3   21.62    5.66
   8  -1  -3   35.33    6.61
   8   1  -3   23.32    5.67
   8   1  -3   21.06    4.69
   8   1  -3   23.91    9.38
   8   1  -3   17.91    9.22
   8  -1  -3   22.92    7.23
   7   1  -3 1865.36  206.69
   7  -1  -3 2149.11  206.91
   7   1  -3 1791.44  205.97
   7  -1  -3 2069.22  206.52
   7   1  -3 1859.49  206.13
   7  -1  -3 1923.91  205.95
   7   1  -3 1920.12  206.23
   6  -1  -3 3921.73  424.37
   6   1  -3 4041.22  424.63
   6  -1  -3 4152.30  424.87
   6   1  -3 3062.66  424.74
   6  -1  -3 4033.23  424.58
   6   1  -3 3948.94  424.62
   6  -1  -3 5045.68  425.71
   6   1  -3 4137.98  425.36
   5  -1  -3   15.79    4.72
   5  -1  -3   10.12    3.75
   5   1  -3   13.07    4.70
   5   1  -3   22.69    4.29
   5  -1  -3   14.26    3.36
   5   1  -3   13.03    7.12
   5   1  -3   12.93    5.86
   4   1  -3  577.76   66.99
   4   1  -3  533.66   67.58
   4  -1  -3  609.63   66.88
   4  -1  -3  637.98   67.16
   4   1  -3  572.93   67.09
   4  -1  -3  808.32   68.14
   4   1  -3  690.97   67.98
   4  -1  -3  626.84   67.00
   3   1  -3 1381.91  172.90
   3  -1  -3 1602.29  172.26
   3  -1  -3 1547.10  172.38
   3   1  -3 1508.75  172.16
   3  -1  -3 2022.18  173.23
   3   1  -3 1939.10  173.37
   3  -1  -3 1701.26  172.16
   3  -1  -3 1508.21  171.86
   2   1  -3   20.84    5.55
   2   1  -3   35.02    5.94
   2  -1  -3   38.07    5.73
   2  -1  -3   34.69    4.60
   2  -1  -3   26.74    4.69
   2  -1  -3   30.41    4.99
   2   1  -3   22.03    6.32
   2  -1  -3   41.42    4.82
   1   1  -3  276.27   32.48
   1   1  -3  372.02   32.63
   1  -1  -3  294.05   31.23
   1  -1  -3  382.80   32.06
   1   1  -3  276.59   31.63
   1  -1  -3  279.96   31.65
   1  -1  -3  273.85   31.67
   1   1  -3  211.65   31.13
   1  -1  -3  371.90   32.38
   1  -1  -3  379.87   31.88
   1   1  -3  228.53   31.27
   0   1  -3  376.81   41.53
   0  -1  -3  399.93   40.23
   0  -1  -3  498.52   40.97
   0   1  -3  346.01   40.56
   0   1  -3  272.62   40.05
   0  -1  -3  383.09   40.70
   0  -1  -3  366.07   40.65
   0  -1  -3  533.71   41.13
   0   1  -3  289.83   40.17
   0   1  -3  405.38   41.18
   0  -1  -3  477.47   41.26
  -1   1  -3  122.79   14.99
  -1  -1  -3  158.44   15.16
  -1  -1  -3  139.46   15.34
  -1   1  -3  127.43   15.42
  -1  -1  -3  142.77   15.34
  -1   1  -3  135.33   15.37
  -1   1  -3  112.54   14.54
  -1   1  -3  116.98   14.73
  -1  -1  -3  134.16   15.08
  -1  -1  -3  123.98   15.10
  -1  -1  -3  137.55   14.88
  -1   1  -3  118.76   15.84
  -2  -1  -3  269.26   23.79
  -2   1  -3  199.77   23.64
  -2   1  -3  178.71   23.05
  -2   1  -3  198.71   23.52
  -2  -1  -3  246.24   24.03
  -2   1  -3  220.48   24.08
  -2  -1  -3  181.42   23.42
  -2   1  -3  222.06   24.47
  -2   1  -3  191.37   23.42
  -2  -1  -3  232.25   23.79
  -2  -1  -3  220.26   23.52
  -3  -1  -3 1476.53  128.78
  -3   1  -3 1236.57  128.31
  -3   1  -3 1227.61  128.56
  -3  -1  -3 1048.40  127.81
  -3   1  -3 1058.56  128.08
  -3  -1  -3 1234.02  128.14
  -3  -1  -3 1310.56  128.00
  -3  -1  -3 1120.63  127.46
  -3   1  -3 1227.84  128.80
  -4   1  -3 1979.64  223.63
  -4   1  -3 2206.25  223.79
  -4  -1  -3 2377.01  224.07
  -4   1  -3 1845.54  223.59
  -4   1  -3 1945.05  223.51
  -4  -1  -3 2212.35  223.46
  -4  -1  -3 2208.95  223.17
  -4  -1  -3 1972.24  222.84
  -4   1  -3 2162.48  223.98
  -5  -1  -3 1786.63  169.68
  -5   1  -3 1455.63  169.47
  -5   1  -3 1673.64  169.81
  -5   1  -3 1491.88  169.64
  -5  -1  -3 1590.97  169.77
  -5   1  -3 1491.44  169.46
  -5  -1  -3 1691.92  169.27
  -5  -1  -3 1622.18  168.87
  -5  -1  -3 1414.61  168.72
  -5   1  -3 1659.95  169.65
  -6   1  -3  342.18   43.46
  -6  -1  -3  442.73   43.31
  -6  -1  -3  351.30   42.85
  -6   1  -3  430.68   44.07
  -6   1  -3  339.08   43.52
  -6  -1  -3  402.31   44.00
  -6   1  -3  346.47   43.65
  -6  -1  -3  533.57   44.16
  -7   1  -3  380.11   45.40
  -7   1  -3  388.39   44.95
  -7  -1  -3  432.48   44.48
  -7  -1  -3  375.01   44.32
  -7   1  -3  425.93   45.49
  -7   1  -3  404.81   45.20
  -7  -1  -3  377.94   45.14
  -7  -1  -3  437.47   45.19
  -7   1  -3  402.59   45.31
  -8   1  -3  634.32   68.01
  -8   1  -3  644.84   67.53
  -8  -1  -3  534.83   66.69
  -8  -1  -3  661.73   67.88
  -8   1  -3  587.73   67.42
  -8  -1  -3  647.91   67.66
  -8   1  -3  619.41   67.88
  -9   1  -3  267.00   31.86
  -9   1  -3  282.43   31.02
  -9  -1  -3  227.12   30.09
  -9  -1  -3  273.53   31.20
  -9   1  -3  278.30   31.07
  -9  -1  -3  267.60   31.21
  -9   1  -3  282.50   31.55
 -10   1  -3  190.90   22.38
 -10  -1  -3  183.90   22.45
 -10   1  -3  165.80   21.00
 -10  -1  -3  149.49   20.45
 -10   1  -3  189.84   21.42
 -10  -1  -3  189.89   21.84
 -10   1  -3  147.39   21.54
 -10  -1  -3  168.81   21.68
 -11   1  -3    8.52    6.95
 -11  -1  -3   -3.65    7.07
 -11   1  -3    2.75    5.58
 -11  -1  -3    0.86    4.58
 -11  -1  -3    3.22    5.70
 -11   1  -3    5.92    5.02
 -11  -1  -3    5.61    6.47
 -11   1  -3    3.54    6.99
 -12   1  -3    3.97    7.58
 -12  -1  -3   17.37    8.40
 -12  -1  -3    8.63    6.87
 -12   1  -3   -1.28    7.20
 -12  -1  -3    9.51    6.04
 -12  -1  -3    5.70    6.42
 -13   1  -3  474.39   56.22
 -13  -1  -3  545.08   58.74
 -13   1  -3  546.74   58.87
 -13  -1  -3  554.31   59.35
 -13  -1  -3  528.16   56.68
 -13   1  -3  522.13   59.06
 -13   1  -3  474.75   56.82
 -13  -1  -3  510.89   57.53
 -13  -1  -3  492.99   56.99
 -13  -1  -3  520.23   58.08
 -14  -1  -3   58.98   11.20
  14  -1   3   39.68    9.86
 -14  -1  -3   59.69   10.05
 -14   1  -3   59.98   10.00
 -14  -1  -3   34.73    9.66
 -14   1  -3   48.14   12.43
 -14  -1  -3   64.95    9.48
 -14  -1  -3   51.39   12.39
 -14   1  -3   60.52   12.22
 -14  -1  -3   53.15   11.91
  15  -1   3  222.31   29.51
 -15  -1  -3  226.67   31.21
 -15   1  -3  271.24   31.82
 -15   1  -3  224.72   29.71
 -15   1  -3  253.31   29.60
 -15  -1  -3  274.82   30.05
 -15  -1  -3  246.24   30.14
 -15  -1  -3  265.68   32.10
 -15  -1  -3  232.30   28.81
 -15   1  -3  274.11   32.35
 -16   1  -3 1124.02  116.63
  16  -1   3  909.73  116.31
 -16   1  -3 1195.07  118.69
 -16  -1  -3 1139.40  118.32
 -16   1  -3 1023.68  116.73
 -16   1  -3 1012.00  116.32
 -16  -1  -3 1068.54  116.49
 -16  -1  -3 1079.22  117.06
 -16  -1  -3 1039.14  115.85
 -16   1  -3 1197.84  119.03
 -17   1  -3    2.11    6.92
  17  -1   3   -5.03    7.10
 -17   1  -3    1.69    7.95
 -17  -1  -3    1.63    7.74
 -17  -1  -3    5.39    8.05
 -17   1  -3    3.22    7.62
 -17   1  -3   -6.38    6.55
 -17  -1  -3   -9.21    7.29
 -17   1  -3   -9.06    9.63
 -17  -1  -3   10.81    6.69
 -18   1  -3   15.00    7.85
 -18   1  -3    5.44    8.71
 -18  -1  -3   -2.17    8.33
 -19   1  -3  633.02   68.13
 -19   1  -3  559.98   67.88
 -19  -1  -3  625.00   68.13
 -20   1  -3   16.56    8.52
 -20   1  -3   -2.11    9.13
 -20  -1  -3   13.52    9.55
 -21   1  -3    5.87    7.61
 -21  -1  -3   16.58    8.95
 -21   1  -3   18.00    9.19
 -21  -1  -3    0.98    8.92
 -22   1  -3  274.68   31.25
 -22  -1  -3  265.70   31.63
  22  -1   3  244.16   34.02
 -22  -1  -3  246.86   31.38
 -22   1  -3  271.19   31.67
 -23  -1  -3   36.65    8.70
  23  -1   3   36.52   12.79
 -23   1  -3   35.43    9.19
 -23  -1  -3   29.50    9.18
 -24  -1  -3    8.76    6.03
  24   1   3   30.75   11.01
  24  -1   3   24.57   10.07
 -24  -1  -3   11.62    6.72
 -25  -1  -3   17.84    5.68
  25   1   3   41.33   10.29
  25  -1   3   28.41    9.47
 -26   1  -3    5.11    3.65
 -26  -1  -3    7.05    3.24
 -26  -1  -3    8.92    3.78
  26   1   3   14.77    7.16
  26  -1   3   18.36    7.12
  27  -2  -3    0.97    5.13
  27   2  -3    4.55    5.92
  27   2  -3    4.40    4.89
 -27  -2   3    4.67    3.54
  27  -2  -3    3.74    3.74
  26   2  -3   12.44    7.46
  26  -2  -3    0.61    6.29
  26   2  -3   17.99    6.75
 -26  -2   3    7.66    5.02
  26  -2  -3   20.41    5.86
  25  -2  -3   11.49    7.63
  25   2  -3   30.47    9.12
 -25  -2   3   27.06    6.95
  25  -2  -3   25.07    7.46
  24  -2  -3   13.09    7.83
  24   2  -3    4.01    9.16
 -24   2   3    9.89    7.48
 -24  -2   3   14.51    7.47
  24  -2  -3   20.42    8.34
  23  -2  -3   56.14   11.99
  23   2  -3   72.06   13.98
 -23  -2   3   79.36   12.48
 -23   2   3   58.22   11.90
  23  -2  -3   79.64   13.11
  22  -2  -3   24.38   10.13
  22   2  -3   53.26   13.24
 -22   2   3   59.84   11.41
 -22  -2   3   59.08   11.39
  22  -2  -3   51.71   11.60
  21  -2  -3   39.96   10.51
  21   2  -3   59.81   12.94
 -21   2   3   47.23   11.64
 -21  -2   3   34.03   10.78
  21  -2  -3   47.47   12.02
 -20   2   3    3.41    9.26
 -20  -2   3    5.99    7.74
  20  -2  -3    1.15    8.72
  20   2  -3   18.42   10.93
  20  -2  -3   -6.32    8.69
 -19   2   3   49.43   11.97
 -19  -2   3   31.07    9.76
  19   2  -3   45.71   11.53
  19  -2  -3   44.92   11.33
  18  -2  -3    6.74    8.01
  18   2  -3    5.73    8.17
 -18  -2   3    0.99    7.37
 -18   2   3   -1.14    8.02
  18  -2  -3    5.84    7.25
  18   2  -3   -2.49    7.36
  18   2  -3   -2.61   15.09
 -18   2   3   -6.69    9.07
  17   2  -3   -7.18    8.33
  17  -2  -3   -5.66    7.73
  17   2  -3   16.42   15.79
  17   2  -3   14.80    7.96
  17  -2  -3   -2.16    7.46
  16  -2  -3   21.83    8.14
  16   2  -3   18.20    8.56
  16   2  -3    8.73    7.73
  16  -2  -3   17.30    7.11
  16   2  -3   38.62   15.81
  15  -2  -3    4.16    7.11
  15  -2  -3    2.85    5.38
  15   2  -3   10.30    7.19
  15  -2  -3    2.19    6.13
  15  -2  -3    3.24    5.83
  15   2  -3   14.79   14.59
  14  -2  -3    8.86    7.31
  14  -2  -3    8.79    5.89
  14   2  -3    6.28    6.29
  14  -2  -3    3.09    5.52
  14  -2  -3    9.23    5.41
  14   2  -3   19.07   14.34
  13  -2  -3   19.61    7.75
  13   2  -3   16.10    6.72
  13   2  -3   13.65   13.35
  12  -2  -3  364.09   39.35
  12   2  -3  318.29   38.82
  11  -2  -3  465.49   49.82
  11   2  -3  421.99   49.34
  10  -2  -3   80.79   12.14
  10   2  -3   78.88   11.40
  10  -2  -3   76.25   11.58
  10   2  -3   90.67   15.22
   9   2  -3  218.67   32.97
   9  -2  -3  360.96   33.94
   9   2  -3  302.54   33.14
   9  -2  -3  312.80   33.44
   9   2  -3  294.05   34.21
   8   2  -3 2405.54  227.24
   8  -2  -3 2400.55  227.38
   8  -2  -3 1598.70  226.92
   8  -2  -3 2589.91  227.49
   8   2  -3 1767.96  227.13
   7  -2  -3   41.75    7.49
   7   2  -3   27.65    7.19
   7  -2  -3   28.30    7.10
   7  -2  -3   64.03    7.91
   7   2  -3   51.01    9.65
   6   2  -3  141.91   21.62
   6   2  -3  185.03   22.13
   6  -2  -3  205.81   21.81
   6   2  -3  185.62   22.39
   6  -2  -3  183.98   21.70
   6  -2  -3  218.61   21.68
   6  -2  -3  189.46   22.30
   5   2  -3   87.62   15.97
   5   2  -3  148.63   16.54
   5   2  -3  153.11   17.08
   5  -2  -3  136.18   15.88
   5  -2  -3  127.98   15.56
   5  -2  -3  119.49   15.75
   5  -2  -3  154.12   15.95
   5  -2  -3  168.35   17.06
   4   2  -3 1012.77  137.81
   4   2  -3 1326.74  137.10
   4  -2  -3 1192.75  136.85
   4   2  -3 1188.63  137.91
   4  -2  -3 1415.84  137.24
   4  -2  -3 1225.41  137.20
   4  -2  -3 1311.38  137.41
   4  -2  -3 1636.36  138.45
   3  -2  -3   58.04    7.62
   3  -2  -3   47.89    6.38
   3   2  -3   43.88    7.59
   3  -2  -3   40.05    6.04
   3   2  -3   51.26    7.65
   3  -2  -3   43.39    6.35
   3  -2  -3   47.64    6.32
   3  -2  -3   34.47    6.53
   3   2  -3   39.54    7.57
  -2   2   3  609.58   59.77
   2   2  -3  479.50   61.15
   2  -2  -3  613.29   60.02
   2  -2  -3  563.99   59.72
   2   2  -3  580.02   61.09
   2  -2  -3  510.45   59.90
   2  -2  -3  561.30   60.20
   2  -2  -3  553.47   60.34
   2   2  -3  453.21   60.02
   2  -2  -3  687.88   61.14
   2   2  -3  493.90   60.17
  -1   2   3 1241.55  127.75
   1   2  -3 1192.55  129.49
   1   2  -3 1208.80  128.94
   1  -2  -3 1372.61  128.04
   1  -2  -3 1283.01  127.75
   1   2  -3 1030.63  127.85
   1  -2  -3 1212.50  128.30
   1  -2  -3 1146.49  128.29
   1   2  -3  933.73  127.94
   1  -2  -3 1557.46  129.18
   1   2  -3 1121.18  128.17
   0   2  -3  138.92   15.70
   0   2  -3  121.09   14.83
   0   2  -3  105.14   13.83
   0  -2  -3  147.89   14.13
   0   2  -3  102.65   13.86
   0  -2  -3  121.55   14.19
   0  -2  -3  133.50   14.28
   0   2  -3   91.09   13.73
   0  -2  -3  159.64   14.30
   0   2  -3  102.74   13.90
  -1   2  -3   -0.84    3.91
  -1   2  -3   -1.80    3.81
  -1   2  -3    1.58    2.77
  -1   2  -3    0.38    2.27
  -1  -2  -3    3.22    2.34
  -1   2  -3   -0.50    2.77
  -1  -2  -3   10.57    3.26
  -1  -2  -3    1.39    2.94
  -1  -2  -3    1.92    2.53
  -1   2  -3    2.22    2.51
  -1   2  -3   -1.18    3.24
  -2   2  -3   47.41    8.79
  -2   2  -3   53.77    7.94
  -2  -2  -3   55.62    7.27
  -2   2  -3   42.85    7.06
  -2  -2  -3   65.39    8.00
  -2   2  -3   45.35    7.84
  -2  -2  -3   52.30    7.52
  -2   2  -3   58.74    7.73
  -2   2  -3   72.81    8.66
  -2  -2  -3   86.69    8.45
  -3  -2  -3  184.75   17.99
  -3   2  -3  158.37   18.98
  -3   2  -3  129.69   17.99
  -3  -2  -3  192.65   18.79
  -3   2  -3  122.66   18.20
  -3  -2  -3  158.50   18.30
  -3  -2  -3  146.96   17.96
  -3   2  -3  168.42   19.26
  -4   2  -3   66.37   10.95
  -4   2  -3  102.73   12.31
  -4   2  -3   75.05   11.14
  -4   2  -3   80.49   11.54
  -4  -2  -3   84.97   11.45
  -4   2  -3   76.43   11.47
  -4  -2  -3   94.28   11.21
  -4  -2  -3   96.09   10.98
  -4  -2  -3  101.56   10.66
  -4   2  -3   96.38   12.28
  -5   2  -3 2701.13  321.74
  -5   2  -3 3012.75  322.53
  -5  -2  -3 3348.09  322.35
  -5   2  -3 2734.12  321.93
  -5   2  -3 3009.28  321.96
  -5   2  -3 2777.01  321.94
  -5  -2  -3 3217.39  321.64
  -5  -2  -3 3023.77  321.27
  -5  -2  -3 3172.97  321.25
  -5   2  -3 3007.94  322.18
  -6   2  -3  625.61   69.09
  -6  -2  -3  665.54   68.44
  -6  -2  -3  560.43   67.93
  -6   2  -3  620.63   69.54
  -6  -2  -3  644.47   69.15
  -6   2  -3  552.61   68.75
  -6  -2  -3  800.00   68.92
  -6   2  -3  587.74   68.79
  -7   2  -3    5.16    5.54
  -7  -2  -3    5.95    3.61
  -7  -2  -3    6.35    3.80
  -7   2  -3    5.74    5.12
  -7   2  -3    8.27    5.69
  -7   2  -3    7.21    4.85
  -7  -2  -3   11.19    5.21
  -7   2  -3   -0.82    5.00
  -7  -2  -3    1.32    3.77
  -8   2  -3   42.32    8.38
  -8   2  -3   37.45    7.56
  -8  -2  -3   32.76    6.42
  -8  -2  -3   26.51    6.08
  -8   2  -3   43.80    7.69
  -8  -2  -3   27.79    7.55
  -8   2  -3   30.73    8.34
  -8   2  -3   40.88    7.93
  -8  -2  -3   42.01    7.22
  -9   2  -3   28.24    7.52
  -9   2  -3   12.80    6.07
  -9  -2  -3   14.92    5.57
  -9  -2  -3   26.81    7.05
  -9   2  -3   27.54    6.70
  -9   2  -3   21.14    7.41
  -9  -2  -3   28.90    6.65
  -9   2  -3   26.21    7.15
 -10   2  -3  581.47   62.54
 -10   2  -3  558.42   61.99
 -10  -2  -3  488.44   61.11
 -10  -2  -3  584.67   62.63
 -10   2  -3  687.22   63.90
 -10   2  -3  571.01   62.42
 -10  -2  -3  499.33   61.69
 -11   2  -3  118.72   16.25
 -11   2  -3  130.43   16.55
 -11  -2  -3   78.29   14.82
 -11   2  -3  126.15   15.54
 -11  -2  -3   83.21   14.14
 -11  -2  -3  142.22   16.22
 -12   2  -3    4.78    4.48
 -12   2  -3    7.50    5.05
 -12  -2  -3    2.98    4.99
 -12   2  -3   -1.34    7.88
 -12   2  -3    9.15    7.04
 -12  -2  -3   10.66    6.97
 -12   2  -3   11.43    6.54
 -12  -2  -3    2.97    5.41
 -12  -2  -3    6.26    6.02
 -12  -2  -3    8.52    6.63
 -13   2  -3  248.38   28.43
 -13   2  -3  246.49   28.95
 -13  -2  -3  234.70   28.72
 -13   2  -3  287.71   31.63
 -13  -2  -3  263.54   30.46
 -13   2  -3  297.31   31.41
 -13   2  -3  248.20   29.61
 -13  -2  -3  203.98   28.65
 -13  -2  -3  205.00   29.17
 -13  -2  -3  291.38   30.95
 -13  -2  -3  239.98   29.29
 -14   2  -3  138.21   19.15
 -14   2  -3  155.49   19.99
 -14  -2  -3  178.14   20.01
 -14   2  -3  164.14   22.52
 -14   2  -3  174.94   21.98
 -14  -2  -3  154.23   21.30
 -14   2  -3  146.30   20.33
 -14  -2  -3  126.22   19.82
 -14  -2  -3  149.39   20.67
 -14  -2  -3  196.69   22.11
 -14  -2  -3  164.86   20.45
 -15   2  -3   28.45    7.77
 -15   2  -3   27.27    7.01
 -15  -2  -3   24.87    7.69
 -15   2  -3   29.68   10.52
 -15   2  -3   39.38   10.76
 -15   2  -3   26.75    8.17
 -15  -2  -3   36.38    8.45
 -15  -2  -3   34.71    8.97
 -15  -2  -3   27.32    9.11
 -15  -2  -3   44.51    9.90
 -16  -2  -3  353.85   41.39
 -16  -2  -3  379.57   40.52
 -16   2  -3  359.80   40.02
  16  -2   3  286.16   40.19
 -16   2  -3  395.68   42.49
 -16   2  -3  359.85   40.12
 -16  -2  -3  321.68   39.98
 -16  -2  -3  312.87   40.33
 -16   2  -3  352.69   42.27
 -16  -2  -3  333.75   39.54
 -17  -2  -3  164.72   20.74
 -17   2  -3  160.92   20.08
  17  -2   3  122.83   20.29
 -17   2  -3  151.52   21.75
 -17  -2  -3  116.45   19.93
 -17   2  -3  143.91   20.22
 -17   2  -3  165.33   20.54
 -17  -2  -3  147.97   20.41
 -17  -2  -3  165.99   20.06
 -17   2  -3  157.82   22.48
 -18  -2  -3   50.70   10.22
 -18   2  -3   34.40    9.51
 -18  -2  -3   29.62   10.48
 -18   2  -3   36.18   10.17
 -18  -2  -3   31.88   10.43
 -19   2  -3   31.75    9.17
 -19  -2  -3   28.58   10.25
 -19   2  -3   38.92   10.30
 -19  -2  -3   46.87   10.97
 -20   2  -3    3.05    7.88
 -20  -2  -3    9.94    8.77
  20  -2   3   10.18   12.18
 -21   2  -3   51.74   11.47
 -21  -2  -3   63.84   12.28
  21  -2   3   75.85   15.31
 -22   2  -3   -0.87    7.57
 -22  -2  -3    4.18    7.29
  22  -2   3    5.30   10.78
 -22  -2  -3    3.74    7.83
 -23  -2  -3   48.19    9.37
  23  -2   3   51.14   12.66
 -23  -2  -3   33.13    9.12
  24  -2   3    3.26    8.57
 -24  -2  -3    6.34    5.82
  25  -2   3    7.48    7.93
  25   2   3   14.73    8.85
 -25  -2  -3    3.42    4.48
 -25   2  -3    1.15    4.73
 -26  -2  -3    8.05    3.65
 -26   2  -3   12.24    3.80
 -26   2  -3    5.45    3.33
  26  -2   3    6.07    5.82
  26   2   3    6.38    5.82
  27  -3  -3    4.06    3.18
  27   3  -3    6.48    4.25
  26  -3  -3   21.44    6.93
  26  -3  -3   33.00    6.39
 -26  -3   3   23.87    5.27
  26   3  -3   42.82    7.81
  25  -3  -3   19.31    7.54
  25  -3  -3   11.66    6.07
 -25  -3   3   11.91    5.00
  25   3  -3   13.21    7.99
  24  -3  -3   42.34   10.20
  24  -3  -3   57.42   10.13
 -24  -3   3   50.64    9.06
  24   3  -3   61.86   11.94
  23  -3  -3   48.08   11.43
  23  -3  -3   69.79   12.30
 -23  -3   3   57.55   10.20
  22  -3  -3    8.52    8.30
  22  -3  -3    8.06    9.40
  22   3  -3   28.33   11.25
 -22  -3   3   12.84    7.19
  21  -3  -3  143.30   24.57
  21  -3  -3  257.04   26.31
  21   3  -3  245.94   27.39
 -21  -3   3  185.36   24.32
  20  -3  -3    4.25    8.76
  20  -3  -3    1.11    8.83
  20   3  -3   11.37   11.42
 -20  -3   3    8.94    7.60
  19  -3  -3   -4.37    9.40
 -19  -3   3   -3.64    7.44
  19   3  -3   -5.02   10.80
  18  -3  -3   61.45   13.76
  18  -3  -3   53.66   12.39
 -18  -3   3   78.10   12.17
 -18  -3   3   80.80   12.32
  18  -3  -3   93.27   14.06
  18   3  -3   72.16   14.48
  17  -3  -3    2.16    7.93
  17  -3  -3   -0.64    7.83
 -17  -3   3    2.86    6.94
  17   3  -3    3.50    8.63
  17  -3  -3   -4.72    7.57
  17  -3  -3    9.77    9.54
  17  -3  -3   -9.41    8.84
  17  -3  -3   -7.52    8.06
 -17  -3   3   -8.01    6.76
  17   3  -3    1.36   15.53
  16  -3  -3   54.57   12.49
  16  -3  -3   59.24   12.91
  16  -3  -3   44.02   11.31
  16  -3  -3   72.81   11.84
  16  -3  -3   69.08   11.93
  16  -3  -3   82.34   11.38
  16   3  -3   52.72   12.34
  16   3  -3  101.29   19.16
  15  -3  -3  424.68   54.95
  15  -3  -3  453.70   55.21
  15  -3  -3  391.80   54.96
  15  -3  -3  555.92   55.14
  15  -3  -3  570.80   55.35
  15  -3  -3  498.83   53.89
  15   3  -3  443.48   54.80
  15   3  -3  620.36   57.62
  14  -3  -3   -6.15    8.42
  14  -3  -3   -1.94    8.06
  14  -3  -3    4.25    7.26
  14  -3  -3   -1.71    5.97
  14  -3  -3   -4.53    6.15
  14   3  -3   -0.94    6.39
  14  -3  -3   11.82    6.29
  14   3  -3   12.52   14.54
  13  -3  -3   24.05    6.61
  13  -3  -3   16.84    5.61
  13   3  -3   19.89    6.84
  13  -3  -3   21.07    6.56
  13  -3  -3    8.64    8.81
  13  -3  -3   19.11    8.25
  13  -3  -3   17.11    8.18
  13   3  -3   11.51   13.92
  13  -3  -3   12.22    7.68
  12  -3  -3   16.90    8.36
  12  -3  -3   38.24    8.99
  12   3  -3   15.24   13.35
  12  -3  -3   21.35    7.75
  11  -3  -3    8.17    7.28
  11  -3  -3   20.28    7.27
  11   3  -3   11.17   12.26
  11  -3  -3   10.11    6.61
  10  -3  -3    2.23    6.47
  10  -3  -3   13.08    6.78
  10   3  -3   -3.84   11.39
  10  -3  -3   16.52    6.60
   9  -3  -3   21.51    6.71
   9   3  -3   13.05    6.29
   9  -3  -3   15.81    7.03
   9   3  -3   10.93   10.12
   9  -3  -3   15.47    6.69
   8  -3  -3   21.64    6.50
   8   3  -3   14.66    6.94
   8  -3  -3   35.90    7.73
   8   3  -3   19.33    9.79
   8  -3  -3   23.67    6.83
   7   3  -3  273.04   39.50
   7  -3  -3  381.02   39.40
   7  -3  -3  333.90   38.98
   7  -3  -3  369.00   39.57
   7   3  -3  390.79   39.61
   6   3  -3  503.07   61.64
   6  -3  -3  624.93   61.12
   6  -3  -3  565.90   60.68
   6   3  -3  616.53   61.01
   6  -3  -3  542.99   61.14
   6  -3  -3  630.65   61.26
   6   3  -3  383.29   61.16
   5  -3  -3   18.09    5.28
   5  -3  -3   22.90    5.38
   5   3  -3   20.81    7.62
   5  -3  -3   24.92    5.34
   5   3  -3   13.37    6.71
   5  -3  -3   13.30    4.96
   4  -3  -3  759.73   84.96
   4   3  -3  644.73   84.94
   4   3  -3  825.48   84.73
   4   3  -3  679.58   85.74
   4  -3  -3  902.33   85.01
   4  -3  -3  835.09   84.65
   3   3  -3 1540.84  154.50
   3  -3  -3 1400.23  154.74
   3  -3  -3 1499.44  154.91
   3   3  -3 1145.90  154.79
   3   3  -3 1345.99  155.15
   3   3  -3 1397.97  155.87
   3  -3  -3 1521.64  154.45
   3  -3  -3 1582.04  154.77
   2  -3  -3  881.87   98.66
   2  -3  -3  944.31   99.02
   2   3  -3  739.91   98.86
   2   3  -3  838.96   99.16
   2   3  -3  900.91   99.99
   2  -3  -3 1077.49   98.90
   2  -3  -3  985.49   98.49
  -1   3   3   46.46    6.12
   1   3  -3   31.46    6.31
   1  -3  -3   37.68    5.68
   1  -3  -3   47.59    6.48
   1   3  -3   39.30    6.64
   1   3  -3   23.94    7.54
   0   3   3  126.99   13.00
   0   3  -3  114.89   14.72
   0  -3  -3  115.73   13.53
   0   3  -3   90.62   13.17
   0   3  -3   90.48   13.37
   1   3   3  474.38   51.54
  -1  -3  -3  560.95   51.66
  -1   3  -3  481.67   52.86
  -1   3  -3  448.82   52.25
  -1  -3  -3  489.54   52.23
  -1   3  -3  368.51   51.69
  -1   3  -3  468.53   52.35
  -1   3  -3  504.85   53.03
   2   3   3 1218.26  131.84
  -2   3  -3 1155.99  132.77
  -2  -3  -3 1420.36  131.92
  -2   3  -3 1245.65  133.18
  -2   3  -3 1166.27  132.67
  -2  -3  -3 1475.80  132.82
  -2   3  -3 1146.32  132.62
  -2  -3  -3 1281.75  132.58
  -2   3  -3  973.16  131.97
  -3  -3  -3 2442.76  242.86
  -3   3  -3 2199.21  244.29
  -3   3  -3 2018.39  243.65
  -3  -3  -3 2648.97  244.01
  -3   3  -3 1951.30  243.64
  -3  -3  -3 2281.70  243.52
  -4   3  -3  529.61   65.61
  -4   3  -3  583.71   66.42
  -4  -3  -3  651.71   65.78
  -4   3  -3  635.62   66.58
  -4   3  -3  555.40   65.62
  -4  -3  -3  607.38   65.26
  -4  -3  -3  604.51   65.06
  -5   3  -3  680.86   74.20
  -5   3  -3  641.33   73.49
  -5  -3  -3  657.32   73.30
  -5   3  -3  710.82   74.00
  -5   3  -3  577.05   73.23
  -5  -3  -3  702.91   72.97
  -5  -3  -3  686.66   72.56
  -6   3  -3 2120.55  234.60
  -6  -3  -3 2452.13  234.22
  -6   3  -3 2001.57  233.94
  -6   3  -3 2059.83  233.84
  -6  -3  -3 2222.82  233.18
  -7   3  -3  626.40   67.62
  -7  -3  -3  658.50   66.68
  -7   3  -3  556.39   66.51
  -7   3  -3  587.85   66.43
  -7  -3  -3  644.27   65.69
  -7  -3  -3  539.46   65.20
  -8   3  -3   47.33    9.47
  -8  -3  -3   48.77    9.49
  -8   3  -3   64.70   10.96
  -8  -3  -3   52.95    8.54
  -8   3  -3   64.54   10.18
  -8  -3  -3   52.84    8.47
  -9   3  -3  643.81   73.26
  -9  -3  -3  684.41   73.58
  -9   3  -3  747.64   75.16
  -9   3  -3  699.66   73.57
  -9  -3  -3  589.16   72.29
 -10   3  -3  193.04   24.08
 -10   3  -3  183.26   24.11
 -10  -3  -3  161.14   22.87
 -10   3  -3  241.15   26.29
 -10  -3  -3  205.35   24.51
 -11   3  -3  536.32   58.89
 -11  -3  -3  453.00   58.33
 -11  -3  -3  505.95   58.90
 -11   3  -3  640.47   61.07
 -11   3  -3  555.59   60.28
 -11  -3  -3  535.63   59.66
 -11   3  -3  662.06   62.80
 -11  -3  -3  605.80   61.07
 -11  -3  -3  497.76   59.32
 -12  -3  -3   61.80   12.17
 -12   3  -3  104.93   15.78
 -12  -3  -3   90.39   13.47
 -12   3  -3   79.44   11.05
 -12   3  -3   91.06   11.68
 -12  -3  -3   60.89   10.80
 -12  -3  -3   74.76   11.49
 -12   3  -3   91.80   13.56
 -12  -3  -3   43.90   11.38
 -12   3  -3   79.88   12.51
 -12  -3  -3   80.45   11.25
 -13  -3  -3   29.39    9.02
 -13  -3  -3   36.30    9.56
 -13   3  -3   33.00   10.77
 -13   3  -3   32.93    7.82
 -13   3  -3   34.79    7.42
 -13  -3  -3   19.27    7.09
 -13   3  -3   42.67    9.85
 -13  -3  -3   28.02    8.06
 -13   3  -3   20.59    8.21
 -13  -3  -3   17.32    7.41
 -14  -3  -3  158.81   25.37
 -14  -3  -3  202.91   25.31
 -14   3  -3  199.19   23.93
 -14  -3  -3  202.23   24.53
 -14   3  -3  209.52   26.53
 -14   3  -3  210.79   25.53
 -14  -3  -3  188.81   25.37
 -14  -3  -3  214.10   24.58
 -15   3  -3    6.46    5.89
 -15  -3  -3    6.70    7.00
 -15   3  -3    4.75    8.04
 -15  -3  -3    2.68    6.81
 -15   3  -3    8.98    7.19
 -15  -3  -3   -2.15    8.10
 -15  -3  -3    3.05    7.76
 -16  -3  -3  169.66   22.89
 -16  -3  -3  187.50   23.77
  16  -3   3  174.36   22.46
 -16   3  -3  203.35   24.55
 -16   3  -3  159.00   20.98
 -16  -3  -3  145.59   21.49
 -16  -3  -3  146.26   22.56
 -16  -3  -3  197.37   22.50
 -17  -3  -3   39.08    9.62
 -17  -3  -3   25.72    8.93
 -17  -3  -3   38.91   10.80
  17  -3   3   49.57   12.15
 -18  -3  -3  147.75   19.06
 -18  -3  -3  132.91   19.03
 -18  -3  -3  144.27   19.87
  18  -3   3  124.73   20.53
 -19  -3  -3  254.56   26.49
  19  -3   3  182.56   27.81
 -19  -3  -3  180.63   26.10
 -19  -3  -3  207.47   25.74
  20  -3   3   -6.96   10.85
 -20  -3  -3    1.87    8.47
 -20  -3  -3   11.93    8.33
  21  -3   3   17.26   11.12
 -21  -3  -3    2.53    7.77
 -21  -3  -3    3.35    6.93
  22  -3   3  207.64   26.74
 -22  -3  -3  206.84   23.88
 -22  -3  -3  178.80   23.77
 -23  -3  -3   -4.32    5.94
 -23  -3  -3    5.35    6.11
 -23   3  -3    6.87    6.30
  23  -3   3    7.84    9.12
 -24  -3  -3   21.11    6.29
 -24   3  -3   23.66    6.14
  24  -3   3   11.82    8.26
 -25   3  -3   56.69    8.65
 -25  -3  -3   62.73    8.75
  25  -3   3   63.70   10.59
  25   3   3   72.17   11.69
 -25   3  -3   54.51    8.70
  26   4  -3    8.06    5.13
  26  -4  -3    6.18    3.74
 -26  -4   3    6.25    4.19
  25  -4  -3   42.85    8.86
  25   4  -3   68.62   10.38
  25  -4  -3   52.23    8.53
  24  -4  -3   -2.64    6.95
  24   4  -3    7.99    8.17
  24  -4  -3    3.44    6.00
  23  -4  -3  389.91   40.29
  23   4  -3  486.81   42.20
  22  -4  -3   82.15   16.04
  22  -4  -3  123.90   18.73
  22   4  -3  126.07   18.72
  22  -4  -3  124.11   16.21
  21  -4  -3  -19.94   12.99
  21  -4  -3   -1.94    8.64
  21   4  -3   -1.22   11.42
  21  -4  -3    6.79    8.21
 -21  -4   3   12.35    7.37
  20  -4  -3  335.55   38.98
  20  -4  -3  215.82   35.16
  20  -4  -3  305.08   35.82
  20   4  -3  344.16   37.46
 -20  -4   3  338.57   35.73
  20  -4  -3  306.17   35.45
  19  -4  -3  375.60   49.32
  19  -4  -3  272.21   46.12
  19  -4  -3  471.20   47.30
  19   4  -3  432.18   48.20
 -19  -4   3  437.25   46.66
  19  -4  -3  471.73   46.92
  18  -4  -3   52.55   15.51
  18  -4  -3   42.95   12.22
  18  -4  -3   38.79   11.05
  18  -4  -3   67.02   11.82
 -18  -4   3   33.32    9.40
  18   4  -3   51.19   12.91
  18  -4  -3   44.70   10.86
  17  -4  -3   42.14   13.95
  17  -4  -3   27.30   10.77
  17  -4  -3   29.42    9.44
  17  -4  -3   39.48   10.12
 -17  -4   3   22.47    8.56
  17   4  -3   21.12   10.77
 -17  -4   3    5.35    7.94
  17  -4  -3   37.32    9.76
  16  -4  -3  577.55   57.73
  16  -4  -3  595.82   57.85
  16  -4  -3  597.59   56.74
  16   4  -3  487.72   57.99
 -16  -4   3  559.86   57.47
  16  -4  -3  444.25   57.55
  16  -4  -3  623.50   61.22
  16  -4  -3  385.55   57.07
  16  -4  -3  387.33   57.35
 -16  -4   3  420.58   57.54
  16   4  -3  620.33   60.40
  15  -4  -3   71.53   11.15
  15  -4  -3   53.79   10.27
  15   4  -3   48.12   11.13
  15  -4  -3   45.05    9.40
  15  -4  -3   33.35   10.77
  15  -4  -3   40.39   11.22
  15  -4  -3   67.34   14.76
  15  -4  -3   35.04   11.50
 -15  -4   3   41.61   10.30
  14  -4  -3   12.02    7.07
  14  -4  -3    6.16    7.19
  14  -4  -3   12.99    6.31
  14   4  -3   17.77    7.93
  14  -4  -3   13.60    9.12
  14  -4  -3   13.60   10.63
  14  -4  -3   12.65    7.98
  14  -4  -3   12.61    8.90
  14  -4  -3    2.37    7.21
  14   4  -3   -4.80   14.39
  13  -4  -3  232.52   22.81
  13  -4  -3  194.59   21.34
  13  -4  -3  180.35   21.14
  13   4  -3  144.56   21.63
  13  -4  -3  151.87   22.72
  13  -4  -3  143.93   22.41
  13  -4  -3  212.24   25.69
  13  -4  -3  153.37   22.52
  13  -4  -3  177.66   22.84
  13   4  -3  167.06   25.48
  12  -4  -3  421.31   40.32
  12  -4  -3  354.69   39.20
  12  -4  -3  320.49   38.85
  12   4  -3  250.25   39.21
  12  -4  -3  382.76   40.60
  12  -4  -3  402.32   42.60
  12  -4  -3  316.38   40.37
  12  -4  -3  341.49   40.71
  12  -4  -3  429.19   41.42
  12   4  -3  387.56   42.05
 -11  -4   3  241.58   31.60
  11  -4  -3  267.51   30.87
  11   4  -3  211.76   30.39
  11  -4  -3  306.96   32.23
  11   4  -3  278.38   32.87
  11  -4  -3  293.70   31.64
  11  -4  -3  309.30   33.52
  11  -4  -3  294.41   32.01
  11  -4  -3  235.53   31.45
  10  -4  -3   36.31    8.89
 -10  -4   3   27.28    7.42
  10   4  -3   14.75   11.60
  10  -4  -3   21.80    7.90
  10  -4  -3   32.87    8.63
   9  -4  -3  152.53   17.39
  -9  -4   3   94.69   15.42
   9   4  -3  149.80   18.57
   9   4  -3   88.01   16.68
   9  -4  -3  156.07   17.25
   9  -4  -3  124.06   16.40
   8  -4  -3   58.68    9.99
  -8  -4   3   42.59    8.54
   8   4  -3   58.19   12.30
   8   4  -3   49.56   10.52
   8  -4  -3   65.43   10.26
   8  -4  -3   55.70    9.46
   7  -4  -3  138.90   17.89
   7   4  -3  152.78   18.68
   7   4  -3  102.09   18.29
   7  -4  -3  157.11   18.08
   7  -4  -3  144.77   17.40
   6  -4  -3  727.56   73.34
   6   4  -3  525.80   72.93
   6   4  -3  508.10   73.56
   6  -4  -3  785.17   73.14
   6  -4  -3  742.69   72.60
   5  -4  -3  245.11   28.20
   5   4  -3  187.89   28.11
   5   4  -3  199.45   29.32
   5  -4  -3  295.38   28.39
   5  -4  -3  269.46   27.83
   4   4  -3   31.39    8.02
   4  -4  -3   37.94    7.20
   4  -4  -3   46.53    7.64
   4   4  -3   27.35    9.65
   4  -4  -3   44.05    7.14
   4   4  -3   41.83    8.38
   3   4  -3  111.85   17.32
   3  -4  -3  136.69   14.98
   3   4  -3   90.10   15.34
   3  -4  -3  108.89   15.02
   3  -4  -3  122.61   15.31
   3   4  -3  133.21   16.45
  -3   4   3  154.45   15.43
   2  -4  -3  187.46   21.64
   2  -4  -3  193.31   22.09
   2   4  -3  176.29   22.34
   2   4  -3  152.50   23.45
   2  -4  -3  191.81   21.48
   2   4  -3  201.99   22.97
   1  -4  -3  434.72   43.85
   1   4  -3  378.04   43.73
   1   4  -3  342.70   44.70
   1   4  -3  388.27   44.15
   0   4  -3  588.94   69.07
   0  -4  -3  605.81   67.96
   0   4  -3  534.37   67.76
   0   4  -3  635.98   68.53
   0   4   3  703.86   67.52
  -1   4  -3  651.31   81.45
  -1  -4  -3  739.09   80.79
  -1   4  -3  670.40   80.67
  -1   4  -3  752.39   81.34
  -1   4  -3  774.45   81.82
   1   4   3  813.08   80.24
  -2   4  -3  502.61   63.93
   2   4   3  579.64   62.85
  -2   4  -3  631.51   65.08
  -2   4  -3  545.78   63.98
  -2   4  -3  486.78   63.24
  -2   4  -3  546.95   63.75
  -2  -4  -3  713.72   63.22
  -2  -4  -3  584.78   63.56
   3   4   3 1518.77  160.45
  -3   4  -3 1458.34  161.65
  -3  -4  -3 1552.72  161.25
  -3   4  -3 1537.09  162.43
  -3   4  -3 1192.95  160.70
  -3  -4  -3 1790.32  160.73
  -3   4  -3 1365.99  161.35
  -3  -4  -3 1508.90  161.12
   4   4   3  786.45   84.91
  -4   4  -3  757.17   86.61
  -4   4  -3  748.41   86.12
  -4  -4  -3  785.49   85.71
  -4   4  -3  769.52   86.00
  -4  -4  -3  818.35   85.55
   5   4   3   29.86    7.95
  -5   4  -3   33.46    8.93
  -5   4  -3   44.82   10.13
  -5  -4  -3   58.14    8.50
  -5   4  -3   41.97    8.51
  -5  -4  -3   51.78    8.26
   6   4   3 1502.01  167.99
  -6   4  -3 1566.23  170.18
  -6   4  -3 1566.64  169.59
  -6  -4  -3 1663.82  169.19
  -6   4  -3 1467.94  169.04
  -6  -4  -3 1609.85  168.43
   7   4   3  343.95   39.94
  -7   4  -3  341.26   42.25
  -7  -4  -3  342.19   40.70
  -7   4  -3  342.36   41.32
  -7   4  -3  365.10   41.28
  -7  -4  -3  368.41   40.10
   8   4   3  124.95   16.36
  -8   4  -3  101.54   16.60
  -8  -4  -3  113.32   15.58
  -8  -4  -3  119.58   16.79
  -8   4  -3  123.95   17.42
  -8   4  -3  147.89   19.29
  -9   4  -3  341.10   42.74
  -9  -4  -3  374.65   42.91
  -9   4  -3  364.61   43.43
  -9   4  -3  397.00   44.73
 -10  -4  -3    7.42    5.56
 -10   4  -3    4.74    5.36
 -10  -4  -3   -2.26    5.85
 -10  -4  -3   13.76    6.05
 -10   4  -3   12.72    7.75
 -10  -4  -3    2.70    6.50
 -10   4  -3    7.10    9.45
 -10  -4  -3   14.02    7.43
 -11   4  -3    1.63    5.36
 -11  -4  -3   -2.02    5.84
 -11  -4  -3   12.46    6.72
 -11   4  -3   -1.31    6.83
 -11  -4  -3    5.80    6.99
 -11  -4  -3    2.68    7.12
 -11   4  -3   14.96    9.83
 -12   4  -3  535.67   62.79
 -12  -4  -3  506.95   62.44
 -12  -4  -3  562.19   63.45
 -12   4  -3  594.54   64.73
 -12   4  -3  688.74   67.59
 -12  -4  -3  604.35   64.99
 -12  -4  -3  598.74   63.74
 -13  -4  -3   -1.07    7.76
 -13   4  -3    2.03   10.46
 -13  -4  -3    5.94    7.00
 -13  -4  -3   -3.91    6.88
 -13   4  -3    3.43    6.23
 -13  -4  -3   20.31    7.74
  13   4   3    2.17    8.02
 -13   4  -3   15.18    8.54
 -13  -4  -3   13.20    6.26
 -14  -4  -3   16.57    9.16
 -14  -4  -3   21.45    8.37
 -14   4  -3   20.91   11.75
 -14   4  -3   15.66    7.60
 -14  -4  -3   17.46    7.80
 -14   4  -3   28.20    9.12
 -14  -4  -3   13.84    7.56
 -15  -4  -3   11.14    8.47
 -15  -4  -3   12.33    9.48
 -15   4  -3   31.93   12.05
 -15   4  -3   16.61    7.58
 -15  -4  -3   20.50    7.80
 -15   4  -3   28.50    8.41
 -15  -4  -3    9.21    7.78
 -16  -4  -3   77.69   12.57
  16  -4   3   49.66   12.85
 -16  -4  -3   71.61   13.71
 -16  -4  -3   82.34   13.11
 -16   4  -3   82.52   12.30
 -17  -4  -3  229.94   30.35
  17  -4   3  269.82   31.49
 -17   4  -3  246.85   29.98
 -17  -4  -3  234.30   31.08
 -17  -4  -3  295.01   31.32
 -18  -4  -3   81.18   12.41
  18  -4   3   65.04   13.10
 -18  -4  -3   67.21   14.02
 -18  -4  -3   98.97   14.14
  18  -4   3   56.59   14.74
  19  -4   3   19.73    8.96
 -19  -4  -3    9.83    9.65
 -19  -4  -3   30.18    9.29
  19  -4   3   23.52   11.37
  20  -4   3  160.71   20.78
 -20  -4  -3  153.31   20.62
 -20  -4  -3  157.93   20.54
  20  -4   3  140.35   22.45
  21  -4   3  119.63   17.30
  21  -4   3  123.86   19.36
 -21  -4  -3  112.15   17.17
 -21   4  -3  159.04   17.93
 -22  -4  -3   10.91    6.97
  22  -4   3   24.89   10.09
 -22   4  -3   22.54    7.18
  23  -4   3  149.21   19.26
 -23  -4  -3  116.90   16.81
 -23   4  -3  167.57   17.61
 -23  -4  -3  128.06   17.25
  24  -4   3   28.08    8.46
 -24  -4  -3   49.06    7.22
 -24   4  -3   39.53    6.77
 -24   4  -3   51.77    7.36
 -24  -4  -3   24.47    6.28
 -25  -4  -3   51.39    7.56
 -25   4  -3   58.99    7.79
  25  -5  -3   10.63    3.89
 -25  -5   3    6.06    4.40
  25   5  -3    7.90    5.64
  24  -5  -3    5.39    4.58
  24   5  -3    6.11    6.98
  23  -5  -3   56.53    9.28
  23   5  -3   54.65   11.72
 -23  -5   3   53.48    9.12
  22  -5  -3   45.01   11.67
  22  -5  -3   71.03   11.31
  22  -5  -3   71.58   11.21
 -22  -5   3   83.16   11.64
  21  -5  -3   53.44   12.10
  21  -5  -3   66.47   11.47
  21   5  -3   88.39   14.81
  21  -5  -3   64.35   11.18
 -21  -5   3   65.92   11.32
  20  -5  -3   88.28   17.99
  20  -5  -3  137.57   17.69
  20   5  -3  131.78   20.66
  20  -5  -3  146.06   17.86
 -20  -5   3  133.21   17.75
  19  -5  -3   20.03   10.20
  19  -5  -3    8.69   13.87
  19  -5  -3   12.67    9.17
  19   5  -3   24.31   12.72
  19  -5  -3   16.08    7.94
  19  -5  -3   19.10   10.06
 -19  -5   3   17.73    8.95
  18  -5  -3   61.03   14.59
  18  -5  -3   71.81   18.37
  18  -5  -3  102.81   14.92
  18   5  -3   75.23   16.26
  18  -5  -3   88.86   14.68
  18  -5  -3   86.83   13.83
 -18  -5   3  107.28   14.82
  17  -5  -3   36.19   16.21
  17  -5  -3   45.70   12.92
  17  -5  -3   56.77   11.69
  17   5  -3   50.18   13.66
  17  -5  -3   57.17   10.47
  17  -5  -3   60.88   11.74
 -17  -5   3   40.33   10.48
  16  -5  -3   17.29   10.82
  16  -5  -3   17.35   14.17
  16  -5  -3   25.73    9.42
  16   5  -3    7.56   10.61
  16  -5  -3   22.52    8.29
  16  -5  -3   27.12    9.98
 -16  -5   3   19.75    8.50
  15  -5  -3   -9.57   12.27
  15  -5  -3    4.56    9.91
  15  -5  -3    8.78    7.61
  15  -5  -3    8.78    9.06
  15  -5  -3   -2.96    8.29
  15  -5  -3    6.45    7.07
 -15  -5   3    1.34    7.62
  15   5  -3    2.42    9.37
  15  -5  -3   -8.03    8.56
 -15  -5   3    0.98    6.95
  14  -5  -3   14.90   12.51
  14  -5  -3   -1.23    7.99
  14  -5  -3    6.66    9.67
  14  -5  -3   20.62    9.77
  14  -5  -3   27.11    8.78
  14  -5  -3   33.69    8.28
  14  -5  -3   19.13    8.26
 -14  -5   3   15.26    8.24
  14   5  -3   21.78    9.93
  14  -5  -3   14.36    7.92
 -14  -5   3   24.06    7.76
  13   5  -3  137.41   18.96
  13  -5  -3  137.88   17.59
  13  -5  -3   77.47   18.00
  13  -5  -3  146.22   21.84
  13  -5  -3  147.05   19.51
  13  -5  -3  143.47   19.40
  13  -5  -3  221.70   19.67
  13  -5  -3  180.45   18.15
  13  -5  -3  151.82   19.56
 -13  -5   3   85.09   17.72
 -13  -5   3   95.75   18.83
  12   5  -3  254.15   37.79
  12  -5  -3  360.40   39.03
  12  -5  -3  461.02   42.88
  12  -5  -3  291.23   38.78
  12  -5  -3  316.36   38.79
  12  -5  -3  464.96   39.13
  12  -5  -3  382.25   37.90
  12  -5  -3  425.51   40.08
 -12  -5   3  216.28   37.73
 -12  -5   3  287.26   38.89
  11   5  -3   83.45   13.99
  11  -5  -3   89.02   14.73
  11  -5  -3  127.07   17.46
  11  -5  -3  123.62   15.87
  11  -5  -3  108.96   15.38
  11  -5  -3  116.13   13.60
  11  -5  -3  104.61   14.11
  11  -5  -3   93.53   15.16
 -11  -5   3   54.20   13.61
 -11  -5   3   80.74   14.78
  10   5  -3   30.50    9.79
  10   5  -3   68.67   11.93
  10  -5  -3   87.01   13.82
  10  -5  -3   59.27   11.56
  10   5  -3   23.74   11.72
  10  -5  -3   80.56   11.60
  10  -5  -3   51.31   11.60
  10  -5  -3   85.17   10.97
  10  -5  -3   78.34   10.20
  10   5  -3   63.55   12.55
  10  -5  -3   75.51   12.23
 -10  -5   3   50.06   10.62
 -10  -5   3   70.20   12.13
   9   5  -3  150.89   24.09
   9  -5  -3  257.64   24.88
   9   5  -3  170.40   25.54
   9  -5  -3  205.92   24.94
   9  -5  -3  190.89   24.42
   9  -5  -3  194.23   23.36
   9  -5  -3  212.22   25.20
   9   5  -3  145.65   24.80
   9   5  -3  246.24   24.24
   8   5  -3    4.82    7.08
   8  -5  -3    3.15    6.89
   8  -5  -3   -0.89    6.94
   8   5  -3    5.91    9.12
   8  -5  -3    7.83    6.79
   7  -5  -3  224.75   25.78
   7   5  -3  169.76   25.52
   7   5  -3  172.82   26.50
   7  -5  -3  247.07   25.80
   7  -5  -3  222.21   25.05
   6   5  -3    4.30    6.73
   6  -5  -3   16.96    6.38
   6   5  -3   -1.47    9.67
   6  -5  -3    2.34    6.15
   6  -5  -3    6.55    5.69
   5  -5  -3  416.79   47.94
   5   5  -3  394.50   48.35
   5   5  -3  346.61   49.41
   5  -5  -3  494.45   47.50
   4  -5  -3   54.73    8.51
   4   5  -3   55.67   12.58
   4   5  -3   30.08    8.80
   4  -5  -3   41.09    8.49
   4   5  -3   47.24   10.51
  -4   5   3   69.47    9.38
   3   5  -3  105.01   18.95
   3  -5  -3  140.31   16.77
   3  -5  -3  154.32   18.05
   3   5  -3   91.56   17.05
   3   5  -3  136.64   18.88
  -3   5   3  163.59   17.24
   2   5  -3  211.88   28.96
   2  -5  -3  227.92   27.65
   2   5  -3  182.79   26.88
   2   5  -3  222.05   28.13
  -2   5   3  290.98   27.13
   1  -5  -3  170.78   21.93
   1   5  -3  177.99   21.81
   1   5  -3  148.93   23.10
   1   5  -3  202.04   22.99
   0   5  -3   30.36    7.45
   0  -5  -3   30.96    7.37
   0   5  -3   15.24    8.89
   0   5  -3   21.06    7.70
  -1   5  -3   24.27    7.17
  -1  -5  -3   16.15    6.77
  -1   5  -3   10.73    7.79
  -1   5  -3   19.26    7.54
  -1   5  -3   12.58    8.20
  -2   5  -3  508.00   66.32
   2   5   3  600.35   64.86
  -2   5  -3  645.80   67.20
  -2   5  -3  574.57   66.42
  -2   5  -3  531.18   65.65
  -2  -5  -3  657.64   65.00
  -2  -5  -3  588.25   65.71
   3   5   3   71.38   11.42
  -3   5  -3   76.50   13.63
  -3   5  -3   74.80   12.67
  -3  -5  -3   84.96   10.92
  -3   5  -3   66.34   11.93
  -3  -5  -3   78.89   11.82
   4   5   3  138.31   17.99
  -4   5  -3  140.62   20.16
  -4   5  -3  134.93   19.56
  -4   5  -3  149.24   19.42
  -4  -5  -3  119.08   18.14
  -4  -5  -3  170.06   17.93
   5   5   3  870.22   89.03
  -5   5  -3  792.61   90.66
  -5   5  -3  808.72   91.43
  -5   5  -3  748.73   90.00
  -5  -5  -3  815.00   89.43
   6   5   3   40.17    8.69
  -6   5  -3   22.57    9.85
  -6   5  -3   24.39    9.95
  -6  -5  -3   16.08    6.94
  -6   5  -3   40.92    9.09
  -6  -5  -3   33.66    7.48
   7   5   3  124.96   16.53
  -7  -5  -3  122.42   16.36
  -7   5  -3  111.90   17.33
  -7   5  -3  123.16   18.61
  -7   5  -3  102.76   18.62
  -7  -5  -3  128.91   17.17
  -8   5  -3  112.09   16.89
  -8   5  -3  146.62   18.47
  -8  -5  -3   89.67   14.90
  -8  -5  -3  110.83   13.54
  -8   5  -3   78.27   13.46
  -8  -5  -3   83.90   13.74
   8   5   3   98.84   14.85
  -8  -5  -3   90.42   14.32
  -8   5  -3  122.00   16.76
  -8  -5  -3  107.72   13.15
  -9  -5  -3    8.53    6.22
  -9   5  -3    3.36    8.09
  -9   5  -3    5.74   10.77
  -9  -5  -3   13.43    7.30
  -9   5  -3    0.88    5.87
  -9  -5  -3   13.98    5.85
  -9  -5  -3   15.23    6.43
   9   5   3   17.21    8.42
  -9   5  -3   10.05    8.03
  -9  -5  -3   10.59    6.28
  -9  -5  -3   18.07    5.72
  10   5   3  375.94   38.40
 -10  -5  -3  312.50   37.61
 -10  -5  -3  340.08   36.95
 -10   5  -3  309.84   37.35
 -10   5  -3  375.41   39.93
 -10   5  -3  315.16   40.83
 -10   5  -3  367.22   40.64
 -10  -5  -3  339.14   39.07
 -10  -5  -3  241.80   37.05
  11  -5   3   11.34    6.92
 -11  -5  -3    8.39    7.11
  11   5   3    3.24    8.55
 -11   5  -3   10.26    7.05
 -11  -5  -3   11.10    6.66
 -11   5  -3   -1.52    8.31
 -11  -5  -3    3.00    7.01
 -11  -5  -3    8.77    7.29
 -11   5  -3   23.02   11.50
  12  -5   3  333.72   49.01
  12   5   3  443.02   50.08
 -12  -5  -3  456.08   50.04
 -12   5  -3  435.43   49.39
 -12  -5  -3  455.09   49.17
 -12   5  -3  468.89   51.57
 -12   5  -3  507.01   54.14
 -12  -5  -3  483.95   51.81
 -12  -5  -3  428.18   49.75
  13  -5   3  157.21   24.92
 -13  -5  -3  216.25   24.80
 -13   5  -3  190.43   24.63
  13   5   3  225.92   26.08
 -13  -5  -3  192.46   25.14
 -13   5  -3  197.97   26.52
 -13   5  -3  262.46   30.62
 -13  -5  -3  234.21   27.21
 -13  -5  -3  168.30   25.08
 -14  -5  -3   17.97    9.58
 -14   5  -3   24.86   12.78
 -14  -5  -3   17.65    8.55
 -14  -5  -3   13.22    8.74
 -14   5  -3   19.12    8.45
 -14  -5  -3   13.12    8.97
 -14   5  -3   37.92   10.16
 -14  -5  -3    9.39    7.81
 -15  -5  -3  139.97   21.38
 -15  -5  -3  182.51   22.54
 -15  -5  -3  163.92   21.83
 -15   5  -3  169.89   21.33
 -16  -5  -3   65.56   12.42
  16  -5   3   49.63   11.94
 -16  -5  -3   65.02   12.69
 -16  -5  -3   69.76   13.28
 -17  -5  -3    0.99    8.14
  17  -5   3   -5.33    8.66
 -17  -5  -3   12.54    8.61
 -17  -5  -3   22.34    9.88
 -18  -5  -3   30.19    8.92
  18  -5   3   33.04   10.38
 -18  -5  -3   31.98    9.74
 -18  -5  -3   24.99   10.26
 -19  -5  -3    0.83    6.92
  19  -5   3   13.65    7.98
 -19  -5  -3    0.93    7.91
 -19  -5  -3   -5.49    8.87
 -20  -5  -3   16.70    6.69
  20  -5   3   26.90    8.68
 -20  -5  -3   16.75    7.90
 -20  -5  -3   21.21    8.45
  21  -5   3   11.16    6.94
 -21  -5  -3   -4.36    6.23
 -21   5  -3   11.29    6.46
 -21  -5  -3    4.23    6.60
  22  -5   3    0.68    5.60
 -22  -5  -3    7.66    5.67
 -22   5  -3    4.15    5.64
  23  -5   3  204.82   21.71
 -23  -5  -3  176.81   21.28
 -23   5  -3  217.04   21.79
 -23  -5  -3  151.18   20.99
 -24  -5  -3    1.23    3.05
 -24  -5  -3    2.81    3.36
 -24   5  -3    4.34    3.36
 -24  -6   3   -0.41    3.34
  24   6  -3    2.39    5.37
 -24  -6   3   -4.89    3.98
  24  -6  -3    1.48    2.91
 -23  -6   3   57.69    8.03
  23   6  -3   46.48    9.42
  23  -6  -3   58.32    7.65
  23  -6  -3   34.56    7.34
  22   6  -3   -1.78    8.19
 -22  -6   3    1.87    5.50
  22  -6  -3    5.65    4.50
  22  -6  -3    2.74    5.23
  21   6  -3   11.22    9.73
 -21  -6   3    9.29    6.37
  21  -6  -3    9.13    5.55
  21  -6  -3    5.17    6.61
  20   6  -3   28.15   11.98
  20  -6  -3   40.13    8.37
 -20  -6   3   45.35    9.45
  20  -6  -3   38.27    9.21
  19  -6  -3   29.39    8.42
  19   6  -3   42.41   12.73
  19  -6  -3   37.03   10.57
 -19  -6   3   40.63    9.51
  19  -6  -3   52.88   10.45
  18   6  -3   63.21   14.41
  18  -6  -3   40.79   10.82
 -18  -6   3   32.19   10.28
  18  -6  -3   29.81   10.53
  17  -6  -3   15.05   10.43
  17   6  -3   20.61   11.94
  17  -6  -3   24.53    9.94
 -17  -6   3   31.69    9.20
  17  -6  -3   41.55   10.98
  16  -6  -3  -13.36    9.51
  16   6  -3   19.28   11.57
  16  -6  -3    1.32    9.16
 -16  -6   3   -1.97    7.77
  16  -6  -3    6.69    8.76
  15  -6  -3   10.15    9.30
  15   6  -3   30.26   12.13
  15  -6  -3   29.30    9.90
 -15  -6   3   18.02    8.62
  15  -6  -3   18.50    9.26
  15  -6  -3   11.74    7.99
  14  -6  -3   13.45   10.15
  14   6  -3   24.39   11.04
  14  -6  -3    2.64    8.67
 -14  -6   3   20.08    8.08
  14   6  -3   18.17   10.01
  14  -6  -3   40.72    9.31
 -14  -6   3    5.60    7.85
  14  -6  -3   39.99   10.25
  14  -6  -3   39.62    8.83
  13  -6  -3  380.65   35.51
  13  -6  -3  361.21   34.64
  13  -6  -3  267.80   33.83
  13   6  -3  330.21   36.00
 -13  -6   3  279.21   34.58
  13  -6  -3  231.37   34.82
  13  -6  -3  293.77   35.70
  13  -6  -3  346.83   36.25
  13   6  -3  250.87   36.79
 -13  -6   3  212.89   35.13
  12  -6  -3  548.37   49.78
  12  -6  -3  521.24   49.04
 -12  -6   3  408.71   48.96
  12   6  -3  475.29   49.95
  12  -6  -3  399.20   49.43
  12  -6  -3  392.89   49.61
  12  -6  -3  466.91   50.36
  12   6  -3  305.72   50.26
 -12  -6   3  341.92   49.74
  11  -6  -3   36.20    8.40
  11  -6  -3   48.12    9.39
  11   6  -3   14.60    9.58
  11   6  -3   39.85   11.35
  11  -6  -3   31.80    9.95
  11  -6  -3   51.47   10.67
  11   6  -3   15.40    9.96
  11  -6  -3   51.44   10.75
 -11  -6   3   22.16   10.03
  10  -6  -3   86.38   12.83
  10  -6  -3   73.03   12.16
  10   6  -3  121.00   14.30
  10   6  -3   71.09   13.99
  10  -6  -3   78.11   13.60
  10   6  -3   87.98   16.34
  10  -6  -3   70.76   13.42
  10   6  -3   67.72   14.58
  10  -6  -3   87.71   14.57
 -10  -6   3   82.97   14.46
   9   6  -3  270.34   35.41
   9  -6  -3  383.80   34.96
   9   6  -3  211.92   35.82
   9  -6  -3  280.37   34.34
   9   6  -3  275.50   34.08
   9  -6  -3  297.39   35.19
   9   6  -3  217.86   34.91
   9  -6  -3  342.44   34.23
   9  -6  -3  307.37   33.75
   8   6  -3  919.85  107.29
   8  -6  -3 1158.78  106.56
   8   6  -3  738.32  108.09
   8  -6  -3  977.06  106.17
   8   6  -3 1034.71  106.30
   8  -6  -3 1055.44  107.34
   8   6  -3  794.54  107.15
   8  -6  -3  980.40  105.72
   7   6  -3  152.46   23.46
   7  -6  -3  247.41   22.97
   7   6  -3  109.41   24.57
   7  -6  -3  177.40   22.61
   7   6  -3  243.09   23.01
   7   6  -3  119.12   22.93
   7  -6  -3  189.23   23.50
   7  -6  -3  183.56   21.84
   6   6  -3  384.99   49.66
   6  -6  -3  569.22   48.94
   6   6  -3  347.60   51.36
   6  -6  -3  423.79   48.45
   6   6  -3  532.24   49.00
   6  -6  -3  467.15   49.69
   6   6  -3  343.21   49.30
   6  -6  -3  370.93   47.87
   5   6  -3   11.87    7.50
   5  -6  -3   19.57    7.50
   5   6  -3   30.45    7.22
   5   6  -3   36.59    8.68
   5  -6  -3   41.92    7.66
   5   6  -3   29.86   11.97
  -4   6   3   94.43   13.13
   4   6  -3   93.03   13.62
   4  -6  -3   77.51   12.42
   4  -6  -3   72.70   13.68
   4   6  -3   91.04   15.22
   4   6  -3   48.33   14.74
  -3   6   3  108.93   13.77
   3   6  -3   70.61   13.34
   3  -6  -3   93.62   14.61
   3   6  -3   93.15   15.46
   3   6  -3   68.04   16.54
  -2   6   3  215.42   22.98
   2  -6  -3  192.26   23.87
   2   6  -3  150.53   22.82
   2   6  -3  175.22   24.55
   2   6  -3  183.13   26.17
  -1   6   3   26.03    8.02
   1   6  -3   17.72    7.63
   1  -6  -3   16.74    8.47
   1   6  -3   13.96    8.02
   1   6  -3    8.89    9.51
   0   6   3  607.04   58.62
   0  -6  -3  554.27   59.41
   0   6  -3  452.13   58.69
   0   6  -3  539.18   60.31
   0   6  -3  439.36   60.22
  -1   6  -3    2.28    6.58
  -1  -6  -3    9.29    7.63
  -1   6  -3    7.10    7.64
  -1   6  -3    1.67    8.09
  -2   6  -3   47.96   11.51
  -2  -6  -3   70.39   11.61
  -2   6  -3   65.61   13.31
  -2   6  -3   81.26   13.98
  -3  -6  -3  364.05   39.44
  -3  -6  -3  349.27   40.42
  -3   6  -3  313.46   41.44
  -3   6  -3  340.70   41.99
  -4   6  -3   -1.42    7.42
  -4  -6  -3    1.11    6.32
  -4  -6  -3   11.18    5.59
  -4   6  -3   13.56    9.49
  -4   6  -3   10.89    7.82
  -4  -6  -3    2.64    4.23
  -5   6  -3    4.85    7.90
  -5   6  -3   -7.10    9.22
  -5   6  -3   -1.48    7.22
  -5  -6  -3  -11.04    6.97
  -5  -6  -3    4.97    4.43
   5   6   3    7.78    7.20
  -6   6  -3  203.87   28.85
  -6   6  -3  215.23   29.62
  -6   6  -3  214.97   28.35
  -6  -6  -3  196.92   26.90
  -6  -6  -3  232.61   25.42
   6   6   3  228.54   26.78
  -7   6  -3   33.27   10.21
  -7   6  -3   42.78   12.52
  -7  -6  -3   29.83    6.69
  -7   6  -3   26.83    9.92
  -7  -6  -3   23.07    7.81
  -7  -6  -3   30.42    6.46
  -7  -6  -3   16.64    6.68
   7   6   3   30.25    9.64
  -8   6  -3   33.01   10.07
  -8  -6  -3   18.90    6.50
  -8   6  -3   16.32   10.44
  -8  -6  -3   18.51    8.01
  -8  -6  -3   14.19    7.11
   8   6   3   20.74    9.29
  -8   6  -3   11.41    8.44
  -8  -6  -3   24.10    7.28
  -8  -6  -3   23.29    6.43
  -9   6  -3   64.63   13.88
  -9   6  -3   76.50   16.08
  -9  -6  -3   54.66   11.95
  -9  -6  -3   78.80   10.55
  -9  -6  -3   43.45   10.39
   9   6   3   80.82   12.72
  -9  -6  -3   30.64   10.07
  -9   6  -3   83.93   13.91
  -9  -6  -3   60.03   10.15
 -10  -6  -3   17.03    7.51
  10   6   3   12.66    9.23
 -10  -6  -3   16.35    7.21
 -10   6  -3   10.35    8.42
 -10  -6  -3    9.14    6.96
 -10   6  -3    7.84    8.91
 -10   6  -3    4.41   10.71
  11  -6   3   -1.95    7.57
 -11  -6  -3    2.21    7.13
  11   6   3  -13.22    9.47
 -11  -6  -3   -2.37    7.40
 -11   6  -3   -1.74    8.43
 -11   6  -3   -6.03    9.18
 -11  -6  -3    1.57    7.46
 -11   6  -3   -4.55   11.55
 -12  -6  -3   24.94    9.69
 -12   6  -3   60.41   15.48
 -12  -6  -3   35.30   10.97
  12  -6   3   10.97    9.10
 -12  -6  -3   45.04    9.96
  12   6   3   75.73   12.19
 -12  -6  -3   26.73    9.54
 -12   6  -3   42.11   11.47
 -12   6  -3   38.55    9.39
 -13  -6  -3   -2.26    8.21
 -13  -6  -3   20.92    9.15
  13  -6   3    7.09    8.41
 -13  -6  -3   11.80    8.74
 -13   6  -3    7.85    7.14
 -14  -6  -3   11.14    8.77
 -14  -6  -3    8.95    9.36
 -14  -6  -3    2.17    9.23
 -14   6  -3   10.14    8.23
 -14  -6  -3   11.62    8.96
  14  -6   3    6.10    8.58
 -15  -6  -3   95.78   14.09
 -15  -6  -3   56.78   13.35
 -15  -6  -3   65.48   12.86
 -15   6  -3   72.45   12.97
  15  -6   3   73.23   13.47
 -16  -6  -3  131.60   17.99
  16  -6   3  126.85   17.95
 -16   6  -3  107.23   17.42
 -16  -6  -3  158.16   18.36
 -16  -6  -3   90.97   17.39
 -17  -6  -3   12.28    8.45
  17  -6   3    9.61    8.53
 -17  -6  -3   10.86    8.92
 -17   6  -3   14.44    7.66
 -17  -6  -3    5.83    9.05
 -18  -6  -3   41.04   10.07
  18  -6   3   40.15   10.55
 -18  -6  -3   53.23   10.84
 -18   6  -3   75.80   10.81
 -18  -6  -3   37.45   10.39
 -19  -6  -3   -1.51    6.14
  19  -6   3   -3.38    7.13
 -19  -6  -3   -0.83    6.98
 -19   6  -3   -7.82    6.57
 -19  -6  -3    3.97    7.15
  20  -6   3   86.68   12.14
 -20  -6  -3   71.48   11.21
 -20  -6  -3   96.53   12.12
 -20   6  -3   84.15   11.96
 -20  -6  -3   55.00   11.28
  21  -6   3   70.83   11.38
 -21  -6  -3   93.64   11.42
 -21   6  -3   81.84   11.28
 -21  -6  -3   66.32   10.87
  22  -6   3    3.31    4.34
 -22  -6  -3    1.39    4.39
 -22   6  -3    6.84    4.16
  23  -6   3   22.76    4.76
 -23  -6  -3   28.70    4.89
 -23  -6  -3   24.22    4.51
 -23  -7   3    3.87    3.30
  23   7  -3    4.35    4.50
 -23  -7   3    3.10    3.36
  23  -7  -3    3.16    2.99
  22   7  -3   42.83    9.32
 -22  -7   3   76.34    8.72
 -22  -7   3   50.08    8.28
  22  -7  -3   55.09    8.02
  21   7  -3   15.73    7.70
 -21  -7   3   16.95    5.91
  21  -7  -3   28.93    6.23
  20   7  -3   22.95    9.46
 -20  -7   3   28.25    7.48
  20  -7  -3   28.00    7.23
  19   7  -3   17.01   10.23
  19  -7  -3    8.71    7.79
 -19  -7   3   18.85    7.25
  19  -7  -3    2.03    6.87
  18   7  -3   26.40   11.32
  18  -7  -3   14.91    8.21
 -18  -7   3   -5.79    7.41
  18  -7  -3    6.01    7.95
  17   7  -3  158.57   22.45
  17   7  -3  157.54   22.81
  17  -7  -3  157.88   19.88
 -17  -7   3  147.48   20.33
  17  -7  -3  154.87   20.70
  16   7  -3   28.65   11.80
  16  -7  -3   34.91   10.07
 -16  -7   3   19.70    9.29
  16  -7  -3   40.75   10.22
  16  -7  -3   37.41    8.86
  15   7  -3    2.51   10.91
  15  -7  -3   -3.73    8.91
 -15  -7   3    6.82    7.73
  15  -7  -3    8.14    8.55
  15  -7  -3   10.42    7.75
  14   7  -3  109.37   17.75
  14  -7  -3  102.94   15.47
 -14  -7   3   86.91   15.44
  14  -7  -3  123.98   16.40
  14  -7  -3  116.23   15.65
  13   7  -3   64.12   12.98
  13  -7  -3   30.38   10.29
 -13  -7   3   30.32   10.21
  13  -7  -3   53.83   11.07
  13  -7  -3   62.01   10.53
  12   7  -3    2.34    9.35
 -12  -7   3   -4.04    7.34
  12  -7  -3   -1.90    7.64
  12  -7  -3    7.12    7.71
  11  -7  -3   30.05    9.23
  11  -7  -3   33.75   10.02
  11   7  -3   61.82   11.85
  11  -7  -3   31.60    9.85
  11   7  -3   42.04   12.76
  11   7  -3   47.28   11.39
  11  -7  -3   38.43   10.09
 -11  -7   3   27.91    9.91
  10  -7  -3 2073.97  189.72
  10  -7  -3 1816.93  188.92
  10   7  -3 2261.09  190.61
  10   7  -3 1808.62  191.37
  10  -7  -3 1649.70  189.48
  10  -7  -3 1732.90  190.28
  10   7  -3 1373.17  190.52
 -10  -7   3 1355.63  189.57
   9  -7  -3  117.22   15.69
   9   7  -3  167.57   17.50
   9   7  -3  126.74   19.15
   9   7  -3   78.35   20.09
   9  -7  -3  115.52   16.55
   9   7  -3   74.24   16.92
   9  -7  -3  128.91   17.59
  -9  -7   3   80.97   16.51
   8  -7  -3   46.70   10.06
   8   7  -3   87.71   12.08
   8   7  -3   59.45   14.09
   8  -7  -3   68.63   11.23
   8   7  -3   50.97   15.76
   8   7  -3   56.62   12.84
   8  -7  -3   51.39   11.34
  -8  -7   3   44.26   11.60
   7   7  -3 1720.58  196.82
   7   7  -3 1509.57  198.41
   7  -7  -3 1809.85  196.18
   7   7  -3 1474.64  196.12
   7  -7  -3 1757.13  194.67
   6   7  -3    5.82    9.26
   6   7  -3    2.32   12.10
   6   7  -3    9.90    7.28
   6   7  -3   11.51    8.13
   6  -7  -3   18.11    7.71
   6  -7  -3   11.11    6.43
   5   7  -3   77.52   14.18
   5   7  -3   48.27   15.66
   5  -7  -3   69.09   11.48
   5   7  -3   75.85   11.90
   5   7  -3   80.14   13.47
   5  -7  -3   69.20   11.12
   4  -7  -3  790.07   87.35
  -4   7   3  901.67   88.09
   4   7  -3  886.31   87.51
   4   7  -3  716.28   90.92
   4  -7  -3  792.21   86.35
   4   7  -3  585.91   87.48
   4   7  -3  918.19   90.79
   3   7  -3   11.55    6.30
  -3  -7   3   32.94    9.65
   3  -7  -3   28.72    7.53
   3   7  -3   17.58    7.31
  -3   7   3   17.64    9.02
   3  -7  -3   25.27    6.32
   3   7  -3    6.76   11.23
   3   7  -3   13.18    8.03
   3  -7  -3   26.59    9.68
   3   7  -3   35.52   11.68
  -2  -7   3   -1.15    7.26
   2   7  -3    0.76    5.43
   2  -7  -3    7.24    6.06
   2   7  -3    4.15    5.83
  -2   7   3    7.73    8.33
   2  -7  -3    2.83    4.89
   2   7  -3   15.44   11.59
   2   7  -3   -1.31    7.09
   2  -7  -3   12.70    8.27
   2   7  -3  -12.26    8.89
  -1  -7   3   82.43   13.83
   1   7  -3   64.35   11.71
   1  -7  -3   78.74   12.65
  -1   7   3   90.35   13.95
   1   7  -3  112.21   13.30
   1   7  -3   55.98   15.78
   1  -7  -3   81.00   11.18
   1   7  -3   79.85   14.09
   1  -7  -3   90.30   15.15
   1   7  -3   92.73   16.62
   0   7  -3  514.91   68.58
   0  -7   3  646.05   70.22
   0  -7  -3  661.96   69.64
   0   7   3  755.01   70.41
   0   7  -3  632.66   73.24
   0  -7  -3  656.10   68.45
   0   7  -3  538.90   70.29
   0  -7  -3  659.40   71.21
   0   7  -3  646.06   72.03
   1  -7   3  176.14   24.45
  -1   7  -3  174.68   23.17
  -1  -7  -3  178.64   23.68
   1   7   3  230.20   24.95
  -1   7  -3  195.10   27.35
  -1  -7  -3  200.68   22.70
  -1   7  -3  193.42   25.50
  -1  -7  -3  220.50   26.07
  -1   7  -3  199.01   26.66
   2  -7   3   33.63    8.62
  -2   7  -3   26.70    7.01
  -2  -7  -3   38.90    8.17
   2   7   3   29.76    9.67
  -2  -7  -3   12.43    5.77
  -2  -7  -3   20.20    8.85
  -2   7  -3   36.52   10.54
  -3   7  -3  441.52   52.75
  -3  -7  -3  473.07   49.94
  -3  -7  -3  438.49   51.14
  -3  -7  -3  488.95   49.07
   3  -7   3  438.44   50.70
  -3   7  -3  369.90   49.28
  -4   7  -3   -3.87    9.35
  -4   7  -3    1.82    8.46
  -4  -7  -3   13.78    6.59
  -4  -7  -3   10.34    7.33
   4  -7   3   -4.63    7.98
  -4  -7  -3    8.23    5.10
   5  -7   3  327.11   33.50
  -5   7  -3  285.27   36.05
  -5  -7  -3  243.32   33.98
  -5   7  -3  272.25   36.46
  -5   7  -3  309.22   37.47
  -5  -7  -3  275.45   32.28
   6  -7   3   24.80   10.17
  -6  -7  -3   35.34    6.86
  -6   7  -3   21.53   10.13
  -6  -7  -3   15.16    7.60
  -6   7  -3   34.79   11.37
  -6   7  -3   25.05   12.00
   7  -7   3  136.35   19.04
  -7  -7  -3  149.26   18.07
  -7  -7  -3  154.00   17.51
  -7   7  -3  136.19   20.94
  -7  -7  -3  114.72   18.90
  -7   7  -3  132.02   22.41
  -7   7  -3  107.46   21.56
  -8   7  -3  264.04   35.93
  -8   7  -3  250.63   34.64
  -8  -7  -3  208.95   30.73
  -8  -7  -3  341.97   31.64
  -8   7  -3  284.10   34.70
  -8  -7  -3  252.49   32.07
  -8  -7  -3  264.48   30.76
  -9  -7  -3  176.59   26.75
  -9  -7  -3  295.53   27.23
   9  -7   3  187.36   26.89
  -9   7  -3  262.59   30.81
  -9  -7  -3  186.82   27.11
  -9   7  -3  269.38   32.54
  -9   7  -3  251.97   31.56
 -10  -7  -3    2.14    7.38
  10  -7   3   24.82    8.94
 -10  -7  -3    2.32    7.33
 -10   7  -3   -3.89    9.04
 -10   7  -3   21.15    9.97
 -10   7  -3    9.39   11.94
 -11  -7  -3   83.53   14.73
 -11  -7  -3  107.98   15.11
  11  -7   3   71.57   14.65
 -12  -7  -3    7.77    8.56
 -12  -7  -3   13.35    8.33
  12  -7   3    0.97    8.76
 -13  -7  -3  139.44   18.59
 -13  -7  -3  129.28   17.98
  13  -7   3  112.65   17.76
 -14  -7  -3  209.22   24.93
  14  -7   3  168.95   24.72
 -14  -7  -3  213.70   25.54
 -14  -7  -3  198.67   25.37
  15  -7   3   90.16   14.02
 -15  -7  -3   70.16   13.58
 -15  -7  -3   98.07   14.72
 -15  -7  -3  118.63   14.88
  15  -7   3   68.82   13.46
  16  -7   3  139.61   18.05
 -16  -7  -3  136.92   18.03
 -16  -7  -3  117.51   17.91
 -16  -7  -3  137.68   18.50
  16  -7   3  125.91   17.95
  17  -7   3  262.31   28.63
 -17  -7  -3  201.13   28.16
 -17  -7  -3  240.79   28.78
 -17  -7  -3  272.02   28.88
  17  -7   3  225.29   28.50
 -18  -7  -3  120.55   16.58
 -18  -7  -3  150.51   17.11
 -18  -7  -3  119.73   16.44
  18  -7   3  116.05   16.39
 -19  -7  -3  171.59   21.13
 -19  -7  -3  199.39   21.46
 -19  -7  -3  161.76   21.04
  19  -7   3  168.46   21.25
 -20  -7  -3   70.65   11.04
 -20  -7  -3   97.43   11.46
  20  -7   3   80.93   11.35
 -21  -7  -3   19.86    4.93
  21  -7   3   16.25    4.97
 -22  -7  -3   13.57    3.57
  22  -7   3   22.52    4.18
 -21  -8   3    7.68    3.71
  21   8  -3    4.76    5.34
  21  -8  -3   13.46    3.79
 -20  -8   3    6.20    4.40
  20   8  -3    2.18    6.07
  20  -8  -3    3.06    4.17
  19   8  -3   -1.70    7.47
  19  -8  -3    9.89    5.64
 -19  -8   3   -3.61    5.21
  19  -8  -3    4.64    5.10
  18   8  -3   -2.13    9.12
  18   8  -3  -10.51    8.79
  18  -8  -3   -1.67    6.18
 -18  -8   3   12.97    6.21
  18  -8  -3    1.18    5.87
  17   8  -3   77.71   14.06
  17   8  -3   74.13   13.62
  17  -8  -3   67.20   10.95
 -17  -8   3   61.26   10.85
  17  -8  -3   62.87   10.88
  16   8  -3   -1.35   10.88
  16   8  -3   10.00   10.22
  16  -8  -3   -3.52    7.38
 -16  -8   3    0.82    6.84
  16  -8  -3    2.90    7.07
  15   8  -3  134.01   18.50
  15  -8  -3   97.36   15.19
 -15  -8   3   91.90   15.47
  15  -8  -3  121.84   15.84
  15  -8  -3  124.93   15.44
  14  -8  -3  177.31   23.86
 -14  -8   3  191.74   24.64
  14   8  -3  223.83   26.61
  14  -8  -3  208.26   24.32
  14  -8  -3  207.11   24.87
  13   8  -3   18.91   11.05
  13  -8  -3   17.27    8.41
  13  -8  -3   17.22    8.60
  13  -8  -3    4.35    7.91
  12   8  -3  163.84   21.70
  12  -8  -3  129.69   19.67
  12  -8  -3  160.04   19.69
  11   8  -3   97.56   14.84
  11  -8  -3   50.46   11.82
  10   8  -3   15.45   12.90
  10   8  -3   -7.82    9.39
  10  -8  -3   -6.20    8.06
   9   8  -3   25.81   13.01
   9   8  -3   42.27   10.79
   9   8  -3   26.06    9.49
  -9  -8   3   21.40   11.66
   9  -8  -3   37.51    9.06
   8   8  -3   20.51   12.63
   8   8  -3    4.20    8.70
   8   8  -3   -8.61    8.09
   8  -8  -3   -3.96    6.94
   8  -8  -3    8.61    7.51
  -8  -8   3   -3.05   10.87
   8   8  -3   11.73    8.46
   7   8  -3   42.91   10.06
  -7  -8   3   46.63   13.29
   7  -8  -3   47.02    9.89
   7   8  -3   68.15   11.39
   7   8  -3   72.35   14.73
   7   8  -3   57.06   16.75
   7   8  -3   28.13   10.48
  -7  -8   3   24.45   10.36
   6  -8  -3   30.50    8.47
   6   8  -3   33.55    8.98
  -6  -8   3   35.39   12.35
   6   8  -3   24.66   12.14
   6  -8  -3   16.78    7.73
   6   8  -3   40.89   15.42
   6   8  -3   30.47    9.42
  -6  -8   3    5.35    8.89
   5   8  -3   11.14   10.65
   5  -8  -3    2.08    6.13
   5   8  -3    2.70   12.34
   5  -8  -3   -4.68    7.33
   5   8  -3    4.81    7.61
   5   8  -3   -1.56    7.82
   5  -8  -3   -2.34    7.19
   5   8  -3   -1.83    6.71
  -5  -8   3    2.88   10.64
   4  -8  -3   -3.30    5.68
   4   8  -3    2.68   12.41
   4  -8  -3    5.80    8.02
   4   8  -3   -3.78    7.17
   4   8  -3   13.72    8.27
   4  -8  -3   -0.77    6.51
   4   8  -3   -0.90    6.97
  -4  -8   3    8.42   10.37
   3   8  -3   52.48   10.22
  -3  -8   3   61.57   13.17
   3  -8  -3   63.47   11.56
  -3   8   3   85.92   13.54
   3   8  -3   41.02   10.96
   3  -8  -3   51.88    8.99
   3   8  -3   31.46   14.57
   3   8  -3   48.17   11.58
   3   8  -3   37.04   13.86
   2   8  -3   38.98    9.54
  -2  -8   3   70.83   13.88
   2  -8  -3   42.32   10.67
  -2   8   3   56.80   12.20
   2   8  -3   52.75   10.90
   2  -8  -3   58.64    8.80
   2   8  -3   56.46   15.96
   2   8  -3   47.97   11.72
   2   8  -3   34.59   12.57
   1   8  -3   88.76   14.97
  -1  -8   3  107.52   17.43
   1  -8  -3  133.84   16.71
  -1   8   3  124.35   17.42
   1   8  -3  129.82   21.78
   1  -8  -3  105.27   14.20
   1   8  -3   92.82   16.69
   1   8  -3  125.43   19.75
   0   8  -3    8.94    7.29
   0  -8   3   16.78    9.88
   0  -8  -3   24.24    8.33
   0   8   3   27.20   10.02
   0   8  -3   16.89   11.18
   0  -8  -3   13.45    5.72
   0   8  -3   24.17    9.13
   0  -8  -3   13.07    7.78
   0   8  -3   40.50   12.02
  -1   8  -3   27.23    8.70
   1  -8   3   37.09   11.02
  -1  -8  -3   29.89    9.09
   1   8   3   33.15   10.90
  -1  -8  -3   33.06    6.97
  -1  -8  -3   39.70   10.31
  -1   8  -3   32.15   11.76
  -2   8  -3  329.51   42.06
  -2  -8  -3  401.83   39.56
   2   8   3  379.19   40.28
  -2  -8  -3  272.79   39.78
  -2  -8  -3  358.31   37.88
  -2   8  -3  287.31   38.51
   2  -8   3  314.56   40.05
  -3   8  -3   14.20   11.29
  -3  -8  -3   51.80   10.09
   3   8   3   61.83   12.27
  -3  -8  -3   29.34   10.29
  -3  -8  -3   52.46    8.59
  -3   8  -3   64.61   11.00
   3  -8   3   45.88   11.90
  -4   8  -3   47.26   13.37
  -4  -8  -3   56.07   10.39
   4   8   3   53.47   12.28
  -4  -8  -3   52.18   11.48
  -4  -8  -3   54.47    9.05
   4  -8   3   67.87   12.81
   4  -8   3   34.56   11.74
  -5   8  -3  117.21   19.99
  -5  -8  -3  121.39   16.34
   5   8   3  106.69   18.17
  -5  -8  -3   88.11   16.71
  -5  -8  -3  132.16   15.50
   5  -8   3  129.35   17.66
  -6   8  -3   21.21   11.28
  -6   8  -3   -2.24   11.22
   6   8   3    7.76   10.08
   6  -8   3    2.81   10.51
  -6  -8  -3   -4.17    6.63
  -6  -8  -3   10.20    6.56
  -7  -8  -3  129.80   14.76
   7  -8   3   92.73   16.66
   7  -8   3   76.80   14.66
  -7  -8  -3  102.76   14.26
  -8  -8  -3  131.93   15.99
   8  -8   3  126.57   18.54
   8  -8   3   89.61   16.08
  -8  -8  -3  112.26   15.56
  -9  -8  -3   16.97    7.79
   9  -8   3    9.34    8.44
 -10   8  -3   20.26   10.18
 -10  -8  -3   24.97    8.45
 -10  -8  -3    8.91    7.25
  10  -8   3   10.22    8.51
 -11   8  -3  115.81   16.18
 -11  -8  -3  112.67   15.30
 -11  -8  -3   93.67   15.34
  11  -8   3   91.54   15.56
 -12   8  -3    5.35    7.69
 -12  -8  -3   10.02    7.90
 -12  -8  -3    9.31    8.07
  12  -8   3   -4.47    9.03
 -13  -8  -3   -0.97    8.25
 -13  -8  -3    5.37    7.78
  13  -8   3   -0.86    8.25
 -14  -8  -3   -2.97    7.69
 -14  -8  -3    7.39    7.56
  14  -8   3   -4.54    6.10
 -14  -8  -3   -6.24    7.45
  14  -8   3   -0.82    7.92
 -15  -8  -3    4.27    6.82
  15  -8   3   -2.16    5.62
 -15  -8  -3   -0.84    7.41
  15  -8   3    4.63    7.35
 -16  -8  -3   -3.08    6.69
  16  -8   3    1.35    5.36
 -16  -8  -3   -4.62    6.52
  16  -8   3    6.39    6.94
 -17  -8  -3    9.46    6.12
  17  -8   3   17.93    6.01
 -17  -8  -3   27.48    6.92
  17  -8   3   15.13    6.69
  18  -8   3    4.98    4.90
 -18  -8  -3   -3.55    5.10
  18  -8   3    2.74    5.12
  19  -8   3   22.07    5.06
 -19  -8  -3   20.93    5.20
  20  -8   3    0.80    3.00
 -20  -8  -3    9.35    3.39
  20  -9  -3   77.47    9.44
  20  -9  -3   76.78    9.25
  19  -9  -3   13.05    4.29
 -19  -9   3   18.85    4.21
  19   9  -3    9.36    5.49
  19  -9  -3   11.32    3.76
  18  -9  -3   34.51    7.45
  18   9  -3   36.12    9.62
 -18  -9   3   59.22    7.61
  18   9  -3   29.53    8.53
  18  -9  -3   52.60    7.01
  18  -9  -3   51.21    7.25
  17  -9  -3   22.85    6.59
  17   9  -3   32.77   10.17
 -17  -9   3   31.03    6.15
  17   9  -3   12.14    7.92
  17  -9  -3   30.62    6.13
  17  -9  -3   22.60    5.85
  16   9  -3   77.18   14.15
  16   9  -3   55.78   11.39
  16  -9  -3   63.27    9.16
  16  -9  -3   51.85    9.22
  15   9  -3   10.70    8.43
  15  -9  -3   11.26    6.34
  15  -9  -3   10.30    6.28
  15  -9  -3   12.36    6.15
  14  -9  -3    3.60    6.51
  14   9  -3    9.24    9.19
  14  -9  -3    3.96    6.07
  14  -9  -3    5.66    6.29
  13  -9  -3  221.75   29.17
  13   9  -3  330.73   32.30
  13  -9  -3  240.53   29.86
  13  -9  -3  282.68   29.96
  12  -9  -3   -6.50    7.10
  12   9  -3   14.08   10.02
  12  -9  -3   16.87    7.86
  11  -9  -3   71.97   15.55
  11   9  -3  192.83   19.27
  11  -9  -3  150.53   16.52
  11   9  -3   88.72   16.35
  10  -9  -3  485.81   48.55
  10   9  -3  410.02   49.01
   9   9  -3   13.86   12.05
   9  -9  -3    6.32    7.43
   9   9  -3   23.61   10.23
   9   9  -3   12.96    8.82
   9  -9  -3    9.50    8.48
   8   9  -3    3.48   12.19
   8  -9  -3    6.14    7.34
   8   9  -3    9.52    9.56
   8   9  -3  -14.90    9.31
  -8  -9   3    4.64   12.65
   8  -9  -3   -1.50    7.91
   7   9  -3  462.95   56.06
   7  -9  -3  389.01   52.44
   7  -9  -3  486.81   53.08
   7   9  -3  404.80   53.35
  -7  -9   3  569.32   56.69
   6  -9  -3   49.31   10.64
   6   9  -3   64.49   15.43
   6  -9  -3   62.23   12.28
   6   9  -3  105.20   14.54
   6  -9  -3   55.68   11.73
   6   9  -3   85.30   13.04
  -6  -9   3   87.07   16.84
   5   9  -3  285.40   38.39
   5  -9  -3  257.22   34.48
   5  -9  -3  372.00   36.32
   5   9  -3  366.81   36.95
   5  -9  -3  273.25   35.07
   5   9  -3  321.49   36.04
  -5  -9   3  296.70   38.02
   4  -9  -3   78.82   11.35
   4  -9  -3   73.94   12.98
   4  -9  -3   76.21   11.96
   4   9  -3   48.52   11.92
  -4  -9   3   77.21   16.42
   3  -9  -3   14.09    6.44
   3  -9  -3    7.15    8.43
   3  -9  -3    7.08    7.26
  -3  -9   3   -2.97   11.54
   3   9  -3    6.78    8.15
   2  -9  -3  187.93   22.69
   2  -9  -3  190.47   24.63
   2   9  -3  192.34   24.36
  -2  -9   3  193.29   26.86
   1  -9  -3   75.39   11.18
   1  -9  -3   75.33   13.57
   1   9  -3   73.27   12.59
  -1  -9   3   71.25   15.83
   0  -9  -3    6.37    8.73
   0  -9  -3    6.58    5.76
   0   9  -3    6.91    8.52
   0  -9   3    2.80   11.18
   0  -9  -3    1.24    5.59
  -1   9  -3    1.00    8.04
   1  -9   3   -6.88   11.35
  -1  -9  -3    4.35    5.64
  -1  -9  -3   -5.23    8.93
   2  -9   3  193.30   25.90
  -2   9  -3  186.48   25.85
   2  -9   3  168.19   26.79
  -2  -9  -3  239.12   24.46
  -2  -9  -3  208.02   26.04
   3  -9   3   25.68   11.29
  -3  -9  -3   13.32    6.17
  -3  -9  -3    7.86    8.34
   4  -9   3   57.90   13.62
  -4  -9  -3   58.08    9.80
  -4  -9  -3   57.07   11.71
   5  -9   3 1058.57  105.18
  -5  -9  -3 1091.54  105.52
  -5  -9  -3 1150.34  104.80
   6  -9   3  169.58   19.98
  -6  -9  -3  156.78   17.28
  -6  -9  -3  135.12   17.31
   7  -9   3  113.24   18.59
   7  -9   3   76.70   16.17
   7   9   3  120.84   19.52
  -7  -9  -3  161.79   16.64
  -7  -9  -3  128.23   16.37
  -8  -9  -3  458.50   43.57
   8   9   3  443.70   46.71
   8  -9   3  460.64   44.69
  -9   9  -3   41.39   11.51
  -9  -9  -3   26.08    8.22
   9   9   3   49.14   12.20
   9  -9   3   35.76   12.53
   9  -9   3   14.59    8.73
 -10   9  -3   97.83   16.18
 -10  -9  -3  106.83   14.30
  10  -9   3   87.87   14.51
 -11   9  -3   95.73   14.01
 -11  -9  -3   65.55   12.17
  11  -9   3   82.62   12.92
 -12   9  -3   57.48   10.59
  12  -9   3   29.39    9.39
  12  -9   3   35.74    7.67
 -12  -9  -3   51.35    9.30
  13  -9   3   40.26    9.10
 -13  -9  -3   38.87    8.59
  13  -9   3   33.41    7.54
  14  -9   3   37.68    7.75
 -14  -9  -3   55.93    9.44
  14  -9   3   62.67    9.75
  15  -9   3    4.80    4.35
 -15  -9  -3    9.75    5.64
  15  -9   3   13.64    6.03
  16  -9   3    7.21    3.97
 -16  -9  -3    9.72    5.15
  16  -9   3    5.80    5.02
  17  -9   3   31.58    6.04
 -17  -9  -3   36.76    6.35
  17  -9   3   46.86    6.86
  18  -9   3    1.07    2.59
 -18  -9  -3    6.21    3.21
  18  -9   3    4.46    3.48
  17 -10  -3   -2.68    2.81
  17 -10  -3    1.89    3.23
  17  10  -3   -1.97    5.59
  17 -10  -3    4.59    2.60
  16 -10  -3   13.08    3.83
  16  10  -3    7.42    5.08
  16 -10  -3    2.30    4.03
  16  10  -3   11.51    7.07
  15 -10  -3   58.66    6.84
  15  10  -3   26.27    8.59
  15 -10  -3   27.37    7.00
  15  10  -3   72.11   11.62
  14 -10  -3   -4.16    4.55
  14  10  -3   -3.15    6.95
  14 -10  -3    5.58    5.20
  14  10  -3    1.12    8.95
  14 -10  -3    6.19    4.63
  13 -10  -3   38.34    6.72
  13  10  -3   23.78    9.04
  13 -10  -3   18.38    7.20
  13 -10  -3   46.64    7.31
  12 -10  -3  178.33   19.33
  12  10  -3  219.63   22.02
  12 -10  -3  204.11   20.12
  12  10  -3  154.36   20.71
  11  10  -3   23.25    8.51
  11 -10  -3   -3.12    6.10
  11  10  -3    5.90    7.05
  11 -10  -3   16.98    6.59
  10  10  -3   19.98    8.98
  10 -10  -3   -3.85    6.50
  10  10  -3   14.04    7.64
  10 -10  -3   23.39    7.24
   9 -10  -3   33.75    8.75
   9  10  -3   48.73   10.40
   9 -10  -3   51.30    9.65
   8 -10  -3   20.09    7.25
  -8 -10   3   15.20   11.70
   8  10  -3   25.79    8.74
   8 -10  -3   25.21    8.02
   7 -10  -3  105.19   16.98
   7  10  -3  165.47   19.34
  -7 -10   3  166.10   22.01
   7 -10  -3  145.19   18.01
   6 -10  -3   89.58   12.81
   6  10  -3   61.77   15.61
   6 -10  -3   64.33   11.61
   6  10  -3   80.31   13.50
  -6 -10   3  100.74   17.33
   6 -10  -3   95.04   12.77
   5 -10  -3    6.82    7.59
   5 -10  -3    9.26    6.04
   5 -10  -3    0.71    7.15
   5  10  -3    2.86    8.22
  -5 -10   3  -11.76   11.97
   4 -10  -3  231.86   25.78
   4 -10  -3  175.85   23.76
   4 -10  -3  188.26   24.50
   4  10  -3  243.62   26.14
  -4 -10   3  224.16   28.73
   3 -10  -3  204.97   23.57
   3 -10  -3  170.82   21.44
   3  10  -3  154.60   22.96
  -3 -10   3  207.37   26.16
   2 -10  -3   -0.98    9.04
   2  10  -3    5.85    8.52
  -2 -10   3   18.57   12.91
   1 -10  -3  335.59   33.86
  -1 -10   3  230.72   32.94
   1  10  -3  253.85   32.94
  -1 -10   3  304.22   35.71
   0 -10  -3   24.04    9.87
   0 -10   3   20.71   12.23
   0  10  -3    9.94    8.75
  -1 -10  -3   36.60   10.58
   1 -10   3   15.45   12.17
  -2 -10  -3    1.92    8.65
   2 -10   3   -5.12   11.18
  -3 -10  -3   66.27   12.10
   3 -10   3   44.56   13.90
  -4 -10  -3  124.79   16.09
   4 -10   3   92.39   17.41
  -5 -10  -3   84.54   12.22
   5 -10   3   68.37   14.15
  -5 -10  -3   64.14   11.00
   5  10   3   59.21   14.70
  -6  10  -3  568.74   61.62
  -6 -10  -3  523.90   59.42
   6  10   3  558.71   62.12
   6 -10   3  514.37   59.70
  -7  10  -3    4.79   10.28
  -7 -10  -3    1.80    6.29
   7  10   3   19.04   10.70
   7 -10   3   -0.61   10.90
   7 -10   3   -3.07    6.71
  -8  10  -3  104.58   16.10
  -8 -10  -3   85.06   13.19
   8  10   3  109.17   16.82
   8 -10   3  104.09   15.89
   8 -10   3   94.04   13.66
  -9  10  -3  312.58   30.23
  -9 -10  -3  262.12   27.71
   9  10   3  248.82   30.04
 -10  10  -3   17.80    8.50
 -10 -10  -3    9.48    6.05
  10  10   3   12.50    9.04
  10 -10   3    2.66    6.37
  11 -10   3   37.24    8.35
 -11 -10  -3   45.74    8.30
 -11  10  -3   46.01    9.62
  12 -10   3   24.02    6.90
 -12 -10  -3   28.19    6.99
 -12  10  -3   45.20    8.65
  13 -10   3    8.83    5.02
 -13 -10  -3   11.54    5.12
  14 -10   3   29.20    6.02
 -14 -10  -3   32.26    6.14
  15 -10   3   -3.23    3.97
 -15 -10  -3    8.35    3.93
  16 -10   3    1.36    3.06
 -16 -10  -3   -0.36    2.62
  14  11  -3  120.88   11.24
  14 -11  -3   46.37    7.32
  13  11  -3    9.87    6.80
  13 -11  -3    9.48    3.79
  12  11  -3   40.13    9.09
  12 -11  -3   33.00    5.15
  11 -11  -3   82.40    8.97
  11  11  -3   69.55    9.83
  10 -11  -3    2.17    4.53
  10  11  -3   15.69    6.18
  10 -11  -3   12.28    4.97
   9 -11  -3    5.48    4.63
   9  11  -3   15.20    7.08
   9 -11  -3   10.10    5.34
   8 -11  -3   16.71    5.87
   8  11  -3    6.83    7.13
   7 -11  -3  139.32   17.15
   7  11  -3  136.17   18.04
  -6 -11   3   14.61    9.91
   6  11  -3   24.32    8.10
   6 -11  -3   16.34    6.28
   6  11  -3   35.54   12.50
   6 -11  -3   17.84    6.68
   5 -11  -3   90.39   12.37
  -5 -11   3   76.28   13.78
   5  11  -3   92.09   13.19
   5 -11  -3   74.96   11.60
   4 -11  -3   39.26    9.02
  -4 -11   3   49.27   11.08
   4 -11  -3   34.07    7.72
   4  11  -3   44.00    9.89
   3 -11  -3   -3.08    7.14
  -3 -11   3    6.75    9.93
   3  11  -3    5.16    7.76
   2 -11  -3   82.82   13.70
  -2 -11   3   68.12   14.90
   2  11  -3  115.77   14.45
   1 -11  -3  171.28   21.80
  -1  11   3  181.55   23.71
  -1 -11   3  159.64   21.86
   0 -11  -3    3.31    7.65
   0  11   3    1.30    9.50
   0 -11   3   20.60   10.40
  -1 -11  -3   51.46   11.50
   1 -11   3   64.99   12.49
   1  11   3   88.04   14.70
  -2  11  -3   93.42   14.95
  -2 -11  -3   90.82   14.10
   2  11   3  129.79   17.36
   2 -11   3   78.25   15.04
   3 -11   3   12.81    9.67
  -3 -11  -3   14.99    7.20
  -3  11  -3    2.19    7.91
  -3 -11  -3   -4.60    5.58
   3  11   3   -1.29    9.72
   4  11   3   11.38   10.35
  -4 -11  -3  -12.57    6.49
   4 -11   3    0.52    9.25
  -4  11  -3    6.45    7.95
  -4 -11  -3   -3.76    5.28
  -4  11  -3  -14.37   10.92
  -5 -11  -3  240.00   32.19
   5 -11   3  273.09   32.76
  -5 -11  -3  310.78   32.15
  -5 -11  -3  233.54   31.91
  -5  11  -3  341.93   34.53
   5  11   3  322.60   35.23
  -5  11  -3  394.29   36.13
  -6  11  -3   19.98    8.55
  -6 -11  -3   -1.95    5.19
   6  11   3   13.99    9.55
   6 -11   3    1.97    8.72
  -7  11  -3   16.06    8.30
  -7 -11  -3   17.90    5.75
   7  11   3    4.40    8.52
   7 -11   3   35.08    8.71
  -8  11  -3   41.41    9.07
   8  11   3   45.87   10.16
  -8 -11  -3   30.25    6.61
  -9  11  -3   40.47    8.57
  -9 -11  -3   39.13    6.87
   9 -11   3   33.48    6.80
   9  11   3   39.86    9.66
 -10  11  -3   10.21    6.03
  10  11   3    3.28    6.73
  10 -11   3    1.36    4.22
 -11 -11  -3   21.07    5.81
  11 -11   3   30.32    5.54
 -12  11  -3    4.91    4.06
 -12 -11  -3   -2.12    3.44
  12 -11   3    2.91    3.27
 -13 -11  -3    0.36    2.82
  13 -11   3   -0.31    2.75
  10 -12  -3   29.20    4.40
   9  12  -3    8.02    5.69
   9 -12  -3   14.26    3.28
   9  12  -3    7.19    4.21
   8  12  -3   77.80    9.36
   8 -12  -3   52.08    7.84
   7 -12  -3   29.62    5.18
  -6 -12   3   48.99    8.63
   6 -12  -3   51.57    7.24
   5  12  -3   56.63   10.48
  -5 -12   3   29.11    7.82
   4 -12  -3   -1.96    4.56
   4  12  -3   -2.45    8.44
  -4 -12   3   -5.96    6.43
   3 -12  -3   44.37    8.49
  -3 -12   3   44.70    9.39
   2 -12  -3    2.78    5.04
   2  12  -3   -2.58    9.00
  -2 -12   3    9.46    6.77
   1 -12  -3    9.17    5.87
   1  12  -3   25.77   10.15
  -1  12   3   29.37    8.23
  -1 -12   3   25.54    7.57
   0  12   3  104.57   13.67
   0 -12  -3   66.94   11.12
   0 -12  -3   68.19   10.73
   0 -12   3   74.21   11.70
   1  12   3   11.59    7.45
   1 -12   3    1.21    6.93
  -1 -12  -3    1.14    5.24
  -1 -12  -3   -3.62    4.55
  -1  12  -3    9.74    8.58
   2  12   3   35.75    9.28
  -2 -12  -3   22.87    6.70
   2 -12   3   34.46    8.26
  -2 -12  -3   43.81    6.36
  -2 -12  -3   22.18    6.00
  -2  12  -3   49.61   10.23
  -3 -12  -3   62.70   11.09
   3 -12   3   73.60   11.84
  -3 -12  -3  107.20   11.11
  -3 -12  -3   63.74   10.82
  -3  12  -3  115.71   12.79
   3  12   3   95.80   13.70
  -3  12  -3  135.26   14.79
  -4  12  -3   13.69    6.77
   4 -12   3   12.26    6.20
  -4 -12  -3    7.01    4.20
   4  12   3   -0.92    6.90
  -4 -12  -3   12.15    4.14
  -4  12  -3   18.84    5.65
  -5  12  -3    7.69    5.04
   5  12   3    5.22    7.06
  -5 -12  -3    1.41    3.63
  -6  12  -3   43.03    6.79
  -6 -12  -3   31.81    4.88
   6  12   3   26.73    7.41
   7  12   3   15.49    6.17
  -7  12  -3    8.59    4.63
   8  12   3   31.31    7.43
  -8  12  -3   50.07    7.17
  -9 -12  -3    0.71    2.73
  -9  12  -3    9.78    3.98
  27   0  -4   13.57    6.22
 -27   0   4   16.77    4.50
  26   0  -4   16.95    7.54
 -26   0   4   27.62    6.74
  25   0  -4   42.91   10.27
  25   0  -4   47.58    9.28
 -25   0   4   65.01   10.25
  24   0  -4   28.67   10.22
  24   0  -4   46.91   10.04
  23   0  -4  103.35   19.96
  23   0  -4  154.78   20.60
  22   0  -4   16.14    9.30
 -22   0   4   19.84   11.08
  21   0  -4  129.47   19.91
 -21   0   4  152.64   21.38
  20   0  -4   16.35    9.61
 -20   0   4   20.69   11.08
  19   0  -4    4.66    9.17
 -19   0   4   11.08    9.67
  18   0  -4   76.50   12.66
  18   0  -4   48.04   11.24
  17   0  -4   30.59    9.01
  17   0  -4   27.01    8.78
  16   0  -4    6.20    6.66
  16   0  -4    6.85    7.97
  15   0  -4  597.32   74.55
  15   0  -4  842.37   76.08
  15   0  -4  631.98   74.25
  14   0  -4  397.31   47.33
  14   0  -4  359.49   46.35
  13   0  -4   58.19   13.65
  13   0  -4   39.59    9.42
  13   0  -4   28.64    7.09
  12   0  -4  329.61   37.39
  12   0  -4  274.19   35.88
  12   0  -4  337.30   37.21
  11   0  -4  980.90  104.00
  11   0  -4 1018.40  104.11
  11   0  -4  865.17  103.59
  10   0  -4 2967.35  262.78
  10   0  -4 2809.19  262.95
   9   0  -4 2668.36  251.80
   9   0  -4 1844.34  251.56
   9   0  -4 2613.53  252.11
   8   0  -4 2917.27  295.15
   8   0  -4 2905.41  295.47
   8   0  -4 2407.95  295.49
   7   0  -4 1548.58  161.33
   7   0  -4 1434.18  161.72
   6   0  -4 1596.77  207.25
   6   0  -4 2024.55  207.07
   6   0  -4 2262.89  208.14
   5   0  -4 1161.88  141.05
   5   0  -4 1255.68  140.50
   5   0  -4 1342.85  140.34
   5   0  -4 1491.45  141.58
   4   0  -4   79.71   12.60
   4   0  -4   50.82   10.36
   4   0  -4   86.57    9.67
   4   0  -4   84.66   11.18
   3   0  -4  182.55   23.11
   3   0  -4  164.81   22.89
   2   0  -4   44.74    7.25
   2   0  -4   30.78    8.69
   2   0  -4   25.43    6.56
   1   0  -4 2094.95  187.74
   1   0  -4 1924.28  188.00
   1   0  -4 1599.41  186.93
   1   0  -4 1467.99  187.98
   0   0  -4  238.77   26.70
   0   0  -4  212.89   26.86
   0   0  -4  255.69   27.04
   0   0  -4  216.78   26.71
   0   0  -4  247.34   26.68
   0   0  -4  243.89   27.79
  -1   0  -4   79.58    9.99
  -1   0  -4   71.99   10.16
  -1   0  -4   58.51   10.44
  -1   0  -4   96.77   10.59
  -1   0  -4   69.58    9.94
  -2   0  -4    5.82    4.37
  -2   0  -4    6.35    3.87
  -2   0  -4    8.76    3.63
  -2   0  -4    4.13    3.02
  -2   0  -4    6.83    3.80
  -3   0  -4 2465.83  244.81
  -3   0  -4 2298.54  245.00
  -3   0  -4 2124.73  244.18
  -4   0  -4  500.77   52.47
  -4   0  -4  463.39   52.43
  -4   0  -4  448.75   51.86
  -5   0  -4  380.02   44.11
  -5   0  -4  437.30   44.37
  -5   0  -4  368.53   43.53
  -6   0  -4  156.79   19.43
  -6   0  -4  153.10   18.68
  -7   0  -4  675.40   75.63
  -7   0  -4  691.34   75.76
  -8   0  -4  623.59   69.17
  -8   0  -4  614.35   68.91
  -9   0  -4   21.50    8.20
  -9   0  -4    8.51    6.40
 -10   0  -4  616.00   72.63
 -10   0  -4  675.14   72.43
 -11   0  -4  268.66   31.39
 -11   0  -4  303.26   31.62
 -11   0  -4  258.74   33.36
 -11   0  -4  230.18   31.68
 -11   0  -4  320.68   33.58
 -12   0  -4    9.76    5.20
 -12   0  -4   -0.77    4.44
 -12   0  -4    1.47    7.92
 -12   0  -4    1.94    5.50
 -12   0  -4    1.29    6.23
 -13   0  -4  678.27   76.17
 -13   0  -4  694.01   76.22
 -13   0  -4  730.50   78.90
 -13   0  -4  653.88   76.79
 -13   0  -4  735.85   78.09
 -14   0  -4  198.65   28.94
 -14   0  -4  254.54   29.13
 -14   0  -4  227.29   27.68
 -14   0  -4  219.41   26.79
 -15   0  -4   78.68   13.89
 -15   0  -4   88.89   16.20
 -15   0  -4   82.69   12.64
 -15   0  -4   87.62   13.47
 -16   0  -4  229.84   29.93
 -16   0  -4  236.31   31.60
 -16   0  -4  256.77   29.98
 -17   0  -4   52.03   11.94
 -17   0  -4   60.49   11.79
 -18   0  -4    6.85    9.59
 -18   0  -4   -3.36    8.17
 -19   0  -4   45.24   11.73
 -19   0  -4   36.11   10.24
 -20   0  -4  125.94   18.74
 -20   0  -4  126.39   18.36
 -21   0  -4   86.01   14.64
 -21   0  -4   85.32   13.94
 -22   0  -4  141.33   18.81
 -23   0  -4   37.85    8.45
  23   0   4   44.67   12.36
 -24   0  -4  138.21   16.64
  24   0   4  155.23   19.57
 -24   0  -4  120.95   16.11
 -25   0  -4   12.78    3.87
 -25   0  -4    8.29    4.24
  25   0   4   18.10    7.60
 -27   1   4   17.01    4.13
 -27  -1   4   16.45    4.35
  27  -1  -4    1.96    5.28
  27   1  -4    9.92    6.10
  27  -1  -4   11.86    4.04
 -26   1   4    6.97    5.20
 -26  -1   4    1.17    5.05
  26  -1  -4    7.43    6.69
  26   1  -4    1.97    7.04
  26  -1  -4    8.35    5.09
 -25   1   4   28.42    7.50
 -25  -1   4   33.62    7.73
  25   1  -4   21.57    8.60
  25  -1  -4    9.62    7.88
  25  -1  -4   26.79    7.55
 -24   1   4    6.08    7.98
 -24  -1   4   -4.19    7.45
  24   1  -4    5.23    8.19
  24  -1  -4   -6.76    7.77
  24  -1  -4    2.64    7.54
 -23   1   4    0.99    8.79
 -23  -1   4    7.58    9.19
  23  -1  -4   -3.76    7.67
  23  -1  -4    3.98    8.26
  23   1  -4   15.79    7.85
 -22   1   4   45.13   11.34
 -22  -1   4   37.36   11.34
  22  -1  -4   26.53   10.16
  22  -1  -4   62.95   12.42
  22   1  -4   28.74   10.01
 -21   1   4   -4.72   10.84
 -21  -1   4    5.52    9.91
  21  -1  -4    8.64    8.72
  21  -1  -4   11.48    9.65
  21   1  -4    4.37    8.36
 -20   1   4   25.90   11.91
 -20  -1   4   30.89   10.98
  20  -1  -4   12.30    9.81
  20  -1  -4   23.64   10.34
  20   1  -4   30.40    9.80
 -19  -1   4   -3.47    9.35
 -19   1   4   -1.26   10.33
  19  -1  -4   -1.18    9.41
  19   1  -4  -12.47    8.53
  18   1  -4   31.90   14.75
  18  -1  -4   34.64    9.82
  18   1  -4   21.10    9.28
  17   1  -4   -9.99   15.09
  17  -1  -4   -2.37    7.54
  17   1  -4    9.59    7.80
  17  -1  -4    4.45    7.78
  17   1  -4   -3.21    7.17
  16   1  -4   15.67   14.40
  16   1  -4    9.32    8.01
  16  -1  -4   11.47    7.99
  16  -1  -4   16.84    7.85
  16   1  -4   21.35    7.64
  15  -1  -4   15.57    8.22
  15   1  -4   14.48    8.37
  15  -1  -4   23.54    7.31
  15   1  -4   32.39    8.11
  14   1  -4   86.93   17.67
  14  -1  -4   48.75   11.34
  14   1  -4   81.56   12.47
  14  -1  -4   62.61   10.63
  14  -1  -4   67.56    9.98
  14   1  -4   50.27   10.10
  13   1  -4    1.99   13.15
  13  -1  -4    4.01    6.99
  13   1  -4   -5.09    7.26
  13  -1  -4   -4.16    5.00
  13   1  -4    3.25    5.09
  13  -1  -4    0.70    4.52
  12  -1  -4   66.55   10.82
  12   1  -4   33.72    9.72
  12   1  -4   52.72   14.64
  11   1  -4 1200.81  130.64
  11  -1  -4 1224.90  130.88
  11   1  -4 1074.28  130.58
  11   1  -4 1343.75  131.24
  10   1  -4   49.67   14.13
  10   1  -4   45.77    9.66
  10  -1  -4   68.32   10.88
  10   1  -4   73.87   11.00
  10   1  -4   63.28   13.83
  10  -1  -4   69.70   12.10
   9   1  -4  127.28   15.71
   9  -1  -4   92.38   15.05
   9  -1  -4  128.42   15.61
   9   1  -4  125.86   17.72
   9   1  -4   97.08   15.20
   9   1  -4  133.56   17.42
   8  -1  -4  357.69   34.61
   8   1  -4  324.76   34.55
   8   1  -4  305.99   35.12
   8  -1  -4  283.33   34.52
   8   1  -4  219.63   34.19
   8   1  -4  326.01   34.99
   7  -1  -4  277.53   31.32
   7   1  -4  301.61   31.75
   7   1  -4  283.24   31.92
   7   1  -4  272.49   32.49
   7   1  -4  197.93   31.42
   7  -1  -4  336.16   32.36
   6   1  -4 1789.60  246.99
   6   1  -4 2357.53  246.89
   6  -1  -4 2615.90  246.98
   6   1  -4 2452.35  247.06
   6   1  -4 2017.01  247.37
   6  -1  -4 2670.43  248.09
   5   1  -4  371.17   49.08
   5   1  -4  388.81   49.02
   5   1  -4  475.63   48.68
   5  -1  -4  462.72   48.46
   5   1  -4  438.95   49.64
   5  -1  -4  506.32   49.73
   4   1  -4  256.54   34.00
   4   1  -4  256.95   33.98
   4  -1  -4  309.42   33.03
   4  -1  -4  344.58   34.43
   4   1  -4  325.45   34.61
   3  -1  -4    2.98    3.08
   3  -1  -4    2.18    3.29
   3   1  -4   11.58    8.09
   3   1  -4    5.19    4.47
   3  -1  -4   14.29    5.06
   3  -1  -4    4.66    2.91
   3   1  -4    3.92    5.23
   2  -1  -4  164.84   15.98
   2   1  -4  126.78   15.86
   2  -1  -4  118.90   14.84
   2  -1  -4  111.78   14.90
   2   1  -4  105.96   15.71
   1   1  -4   47.89    9.58
   1  -1  -4   82.90    9.62
   1  -1  -4   71.35    8.66
   1   1  -4   72.31    8.83
   1  -1  -4   58.15    8.69
   1  -1  -4   53.52    8.57
   1  -1  -4   51.94    9.79
   1   1  -4   60.35    9.28
   0   1  -4   88.27   13.82
   0  -1  -4  125.34   13.64
   0  -1  -4  130.69   13.45
   0  -1  -4  137.15   13.30
   0   1  -4   94.26   12.84
   0  -1  -4   96.57   13.02
   0  -1  -4  102.34   13.06
   0  -1  -4  108.98   13.58
   0   1  -4   73.51   13.00
  -1   1  -4  643.16   75.83
  -1  -1  -4  855.92   76.13
  -1  -1  -4  692.83   76.05
  -1  -1  -4  787.86   76.37
  -1   1  -4  647.04   76.03
  -1  -1  -4  652.63   75.95
  -1  -1  -4  689.75   75.92
  -1   1  -4  623.50   76.80
  -2   1  -4   69.73   10.13
  -2  -1  -4   93.02    9.84
  -2   1  -4   79.84    9.93
  -2   1  -4   65.76    9.25
  -2  -1  -4   75.94    9.29
  -2  -1  -4   58.34    9.12
  -2  -1  -4   59.86    8.84
  -2  -1  -4   50.32    8.65
  -2   1  -4   56.11    8.90
  -3  -1  -4  258.10   22.78
  -3   1  -4  206.46   22.55
  -3   1  -4  182.24   22.89
  -3  -1  -4  252.46   23.38
  -3   1  -4  216.31   23.64
  -3   1  -4  129.33   21.75
  -3  -1  -4  181.29   22.49
  -4   1  -4 1001.27  105.04
  -4  -1  -4  984.91  104.80
  -4   1  -4 1038.39  105.19
  -4   1  -4  813.58  104.04
  -4  -1  -4 1044.01  104.47
  -5   1  -4   50.05    8.71
  -5  -1  -4   57.14    8.84
  -5  -1  -4   54.84    8.34
  -5   1  -4   42.28    7.98
  -5   1  -4   56.25    8.52
  -6   1  -4  398.94   44.59
  -6   1  -4  398.99   44.55
  -6  -1  -4  419.97   44.51
  -6   1  -4  299.01   43.50
  -6  -1  -4  465.14   43.93
  -7   1  -4  127.23   17.60
  -7  -1  -4  113.42   17.14
  -7   1  -4  142.70   17.71
  -7   1  -4  117.57   16.99
  -7  -1  -4  165.83   17.02
  -8  -1  -4  312.76   37.70
  -8   1  -4  338.60   38.17
  -8  -1  -4  304.16   37.61
  -8   1  -4  338.15   38.01
  -8  -1  -4  330.90   36.78
  -9   1  -4  227.90   29.34
  -9  -1  -4  242.77   29.23
  -9   1  -4  226.25   29.00
  -9  -1  -4  263.50   29.35
 -10   1  -4 1096.18  121.26
 -10  -1  -4 1045.53  120.91
 -10  -1  -4 1181.08  121.17
 -10   1  -4 1092.69  120.91
 -11   1  -4   -0.72    4.64
 -11   1  -4    7.00    4.97
 -11  -1  -4    0.74    4.12
 -11  -1  -4    1.32    6.90
 -11   1  -4   11.14    7.58
 -11   1  -4    7.30    4.72
 -11  -1  -4   10.83    5.32
 -11  -1  -4    6.52    4.82
 -11   1  -4   11.11    6.79
 -11  -1  -4   13.69    6.57
 -12   1  -4  510.17   57.60
 -12  -1  -4  509.60   57.62
 -12   1  -4  521.36   58.16
 -12  -1  -4  554.17   57.86
 -12   1  -4  590.53   60.51
 -12  -1  -4  492.09   59.58
 -12   1  -4  483.09   58.09
 -12  -1  -4  426.52   57.84
 -12   1  -4  600.16   59.88
 -12  -1  -4  526.95   58.08
 -12  -1  -4  580.37   59.84
 -13   1  -4  352.60   39.24
 -13  -1  -4  299.85   38.39
 -13   1  -4  351.73   38.63
 -13  -1  -4  348.10   38.70
 -13  -1  -4  371.25   41.41
 -13   1  -4  341.84   41.12
 -13   1  -4  320.38   39.19
 -13  -1  -4  301.25   38.99
 -13  -1  -4  400.24   41.09
 -14   1  -4   59.78   10.46
 -14  -1  -4   39.52    9.23
 -14   1  -4   65.43    9.72
 -14  -1  -4   45.15    9.72
 -14  -1  -4   62.36   12.82
 -14   1  -4   58.95   12.69
 -14   1  -4   49.43   10.45
 -14  -1  -4   48.80   10.45
 -14  -1  -4   47.91   11.40
 -15   1  -4   13.93    7.62
 -15   1  -4    9.23    6.87
 -15  -1  -4    2.77    6.66
 -15   1  -4   17.55    9.57
 -15  -1  -4   12.01    9.55
 -15   1  -4   10.01    7.65
 -15  -1  -4    2.25    7.60
 -15  -1  -4   11.97    8.17
 -16  -1  -4   15.87    9.22
 -16   1  -4    5.41    8.41
 -16   1  -4   18.17    8.68
 -16  -1  -4    6.90    9.06
 -16  -1  -4   11.43    7.49
 -16   1  -4    8.52    6.94
 -16   1  -4    3.30    7.34
 -17   1  -4   26.77    8.83
 -17   1  -4   29.71   10.12
 -17  -1  -4   13.83    9.84
 -18   1  -4    3.33    8.03
 -18  -1  -4   13.42    9.37
 -18   1  -4    9.02    9.41
 -18  -1  -4   -1.13    9.50
 -19   1  -4  246.21   30.23
 -19  -1  -4  262.01   30.50
 -19   1  -4  240.87   30.46
 -19  -1  -4  226.58   30.51
 -20  -1  -4   10.40    8.64
 -20   1  -4   23.58    9.28
 -20   1  -4   27.76    9.78
 -20  -1  -4    5.10    9.24
 -21  -1  -4   21.21    8.74
 -21   1  -4   10.40    7.26
 -21  -1  -4    7.45    8.35
 -22  -1  -4   17.33    7.67
 -22   1  -4   26.18    8.33
  22  -1   4   35.78   12.58
 -23  -1  -4    8.27    6.40
 -23   1  -4    2.90    5.81
  23  -1   4   10.69   10.00
 -24   1  -4   22.16    5.67
 -24  -1  -4   16.86    5.72
 -24   1  -4   13.07    5.25
  24  -1   4    7.21    8.28
  24   1   4   15.96   10.04
 -25  -1  -4   54.50    8.39
 -25   1  -4   53.27    8.27
  25  -1   4   78.87   11.11
  25   1   4   72.53   11.45
  27  -2  -4    8.60    3.65
  26   2  -4   22.51    7.99
  26  -2  -4   14.09    6.70
 -26  -2   4   38.75    6.11
  26  -2  -4   26.35    6.04
  25   2  -4    4.48    7.92
  25  -2  -4   -1.37    6.63
  25   2  -4   13.77    7.12
 -25  -2   4   -6.25    5.87
  25  -2  -4   -9.14    6.26
 -24  -2   4  311.00   32.48
  24  -2  -4  343.13   33.09
  24   2  -4  300.17   33.13
  23  -2  -4    5.46    7.80
  23   2  -4    8.29    9.25
 -23   2   4   10.82    8.05
 -23  -2   4    3.36    7.54
  23  -2  -4    7.61    8.30
  22  -2  -4   13.98    8.48
  22   2  -4    3.40   10.08
 -22   2   4    9.14    9.23
 -22  -2   4   31.52    9.27
  22  -2  -4    1.05    9.33
  21  -2  -4  384.56   60.74
 -21   2   4  722.69   62.91
 -21  -2   4  635.54   61.92
  21  -2  -4  617.16   62.37
  21   2  -4  484.68   61.76
  20  -2  -4    7.90    9.10
  20   2  -4    2.44    9.88
 -20   2   4  -12.90    9.84
 -20  -2   4    6.22    8.74
  20  -2  -4    1.16   10.07
  19  -2  -4   45.59   10.86
  19   2  -4   29.26    8.87
  19   2  -4   16.96   10.57
 -19   2   4   27.81   10.60
  19  -2  -4   13.90    9.90
 -19  -2   4   21.12   10.15
  18  -2  -4  483.02   46.71
  18   2  -4  450.57   45.98
  18  -2  -4  378.37   46.01
  17  -2  -4   17.37    9.78
  17  -2  -4   24.40    8.97
  17   2  -4   36.93    9.89
  17   2  -4   28.27    8.75
  17  -2  -4   33.55    9.76
  17  -2  -4   39.80    9.14
  17   2  -4   12.40    9.46
  17   2  -4   56.67   17.05
  16  -2  -4    3.39    8.78
  16  -2  -4    2.40    7.75
  16   2  -4   -8.63    7.49
  16   2  -4   12.03    6.74
  16  -2  -4   29.29    8.17
  16  -2  -4    7.47    7.99
  16   2  -4   23.30    8.64
  16   2  -4   31.16   15.98
  15  -2  -4   41.35   10.99
  15  -2  -4   48.58   10.68
  15   2  -4   33.09   10.18
  15  -2  -4   51.39    9.48
  15   2  -4   28.42    8.19
  15  -2  -4   63.05    9.88
  15   2  -4   55.36   16.30
  14  -2  -4  337.00   35.39
  14   2  -4  275.02   34.96
  14  -2  -4  282.40   35.19
  14  -2  -4  322.95   34.23
  14  -2  -4  290.27   34.38
  14   2  -4  239.21   33.72
  14   2  -4  371.99   37.81
  13  -2  -4   20.37    8.56
  13  -2  -4   10.56    8.64
  13   2  -4   15.83    6.21
  13   2  -4    5.76    4.85
  13  -2  -4   23.16    6.64
  13  -2  -4   22.16    6.23
  13  -2  -4   21.41    6.40
  13   2  -4   10.61   14.05
  12   2  -4   99.10   17.52
  12  -2  -4   86.40   13.26
  12   2  -4   77.37   11.98
  12  -2  -4   84.60   13.83
  11   2  -4 1367.61  146.57
  11  -2  -4 1329.02  146.27
  10   2  -4  119.17   17.15
  10  -2  -4  136.99   15.07
   9   2  -4   29.35   11.34
   9   2  -4   12.77    6.94
   9  -2  -4   18.12    7.11
   9  -2  -4   10.50    6.68
   8   2  -4  965.76   87.47
   8   2  -4  592.61   86.99
   8  -2  -4  677.31   87.24
   8  -2  -4  993.77   87.42
   7   2  -4    3.46    9.44
   7  -2  -4    1.80    5.78
   7   2  -4    7.72    6.37
   7  -2  -4   -0.64    5.13
   6  -2  -4  216.61   23.44
   6   2  -4  208.99   24.32
   6  -2  -4  213.74   23.37
   6   2  -4  135.55   23.63
   6   2  -4  164.90   24.34
   6  -2  -4  287.27   25.27
   5   2  -4 1212.54  184.23
   5  -2  -4 1792.05  184.00
   5   2  -4 1487.11  184.54
   5  -2  -4 1856.56  183.72
   4  -2  -4    3.71    3.89
   4   2  -4    4.05    5.17
   4  -2  -4    9.00    5.54
   4   2  -4    5.62    6.17
   4  -2  -4    6.92    3.82
   3   2  -4  147.23   22.17
   3  -2  -4  180.45   20.94
   3  -2  -4  177.14   21.25
   3   2  -4  149.12   22.06
   3  -2  -4  193.28   20.71
   3  -2  -4  227.74   22.55
   2   2  -4  361.45   49.28
   2  -2  -4  434.54   48.27
   2  -2  -4  411.72   48.34
   2  -2  -4  467.35   47.79
   2   2  -4  366.53   48.95
   1   2  -4   73.83   12.23
   1  -2  -4   99.86   11.64
   1   2  -4   68.72   10.11
   1  -2  -4   79.87   10.53
   1  -2  -4   74.70   10.54
   1   2  -4   87.16   12.21
   0   2  -4  849.20   97.79
   0  -2  -4 1195.24   97.53
   0   2  -4  742.76   95.95
   0   2  -4  806.29   96.09
   0  -2  -4 1100.04   96.44
   0  -2  -4  888.01   96.44
   0  -2  -4  892.91   96.49
   0   2  -4  792.75   96.86
  -1   2  -4  281.31   34.37
  -1  -2  -4  355.03   33.43
  -1   2  -4  261.09   32.73
  -1  -2  -4  353.05   32.96
  -1  -2  -4  270.41   33.07
  -1  -2  -4  295.65   33.05
  -1   2  -4  237.49   33.18
  -2  -2  -4   15.01    4.39
  -2   2  -4    5.27    3.90
  -2  -2  -4    2.93    3.36
  -2  -2  -4   10.21    4.73
  -2  -2  -4    2.32    3.81
  -2   2  -4    6.42    5.00
  -3  -2  -4  597.35   58.95
  -3   2  -4  586.20   59.92
  -3  -2  -4  619.18   59.82
  -3   2  -4  412.72   58.89
  -3  -2  -4  526.05   59.28
  -3  -2  -4  534.76   58.99
  -3   2  -4  531.67   60.38
  -4  -2  -4  341.55   35.15
  -4   2  -4  292.40   35.87
  -4  -2  -4  362.21   36.16
  -4   2  -4  327.21   36.49
  -4   2  -4  262.12   35.23
  -4  -2  -4  302.68   35.32
  -4  -2  -4  312.17   35.03
  -5   2  -4  269.33   32.54
  -5   2  -4  289.36   32.82
  -5  -2  -4  322.23   32.79
  -5   2  -4  293.04   32.97
  -5   2  -4  229.59   31.93
  -5  -2  -4  296.59   32.04
  -5  -2  -4  274.13   31.48
  -6   2  -4   26.35    6.92
  -6   2  -4   36.39    7.45
  -6  -2  -4   13.46    5.93
  -6  -2  -4   21.95    5.80
  -6   2  -4   20.48    6.30
  -7   2  -4 1405.69  162.72
  -7   2  -4 1424.01  162.99
  -7   2  -4 1518.06  162.95
  -7  -2  -4 1537.15  162.91
  -7   2  -4 1409.84  162.48
  -7  -2  -4 1673.23  162.18
  -8   2  -4  128.92   17.56
  -8   2  -4  140.33   17.74
  -8  -2  -4  141.17   17.72
  -8   2  -4  112.83   16.93
  -8  -2  -4  121.97   16.02
  -9   2  -4   88.59   15.21
  -9   2  -4  118.21   15.17
  -9  -2  -4   91.51   14.82
  -9   2  -4  104.91   14.97
 -10   2  -4  110.61   17.74
 -10   2  -4  112.68   16.58
 -10   2  -4  157.46   17.93
 -10  -2  -4  115.61   16.98
 -11   2  -4   19.75    6.11
 -11   2  -4    8.15    5.58
 -11  -2  -4   16.52    5.68
 -11  -2  -4   17.89    7.69
 -11   2  -4   25.55    8.71
 -11  -2  -4   10.62    5.73
 -11   2  -4   32.04    8.05
 -11  -2  -4   21.17    7.31
 -11  -2  -4   15.17    5.71
 -11  -2  -4   12.89    6.94
 -12   2  -4   28.40    6.94
 -12   2  -4   42.10    7.77
 -12  -2  -4   14.24    6.18
 -12  -2  -4   19.53    8.10
 -12   2  -4   33.42   10.17
 -12  -2  -4   27.76    7.28
 -12  -2  -4   17.43    8.00
 -12  -2  -4   13.67    6.13
 -12  -2  -4   22.23    8.50
 -13   2  -4  317.24   36.75
 -13   2  -4  328.80   37.39
 -13  -2  -4  318.73   37.01
 -13  -2  -4  317.37   36.99
 -13   2  -4  380.11   40.11
 -13  -2  -4  330.83   39.28
 -13   2  -4  328.17   37.49
 -13  -2  -4  250.38   36.97
 -13  -2  -4  334.64   37.64
 -13  -2  -4  345.35   39.09
 -14  -2  -4  230.01   29.17
 -14   2  -4  236.63   29.00
 -14   2  -4  277.83   30.15
 -14  -2  -4  247.59   29.53
 -14  -2  -4  202.84   30.96
 -14   2  -4  275.60   32.29
 -14   2  -4  254.00   29.91
 -14  -2  -4  215.01   29.53
 -14  -2  -4  257.66   31.34
 -14  -2  -4  282.03   30.52
 -15   2  -4    4.28    6.28
 -15   2  -4    5.41    7.58
 -15  -2  -4   -0.97    7.03
 -15   2  -4   -1.75    8.25
 -15   2  -4   -4.36    8.01
 -15  -2  -4   -1.11    7.50
 -15  -2  -4    3.15    8.15
 -15  -2  -4    7.84    7.96
 -16   2  -4   47.41    9.27
 -16   2  -4   47.43   10.43
 -16  -2  -4   46.62    9.91
 -16   2  -4   37.75   10.83
 -16   2  -4   21.06    9.00
 -16  -2  -4   28.28    9.36
 -16  -2  -4   42.01   10.72
 -17  -2  -4   22.03    8.74
 -17   2  -4    5.14    6.93
 -17   2  -4    4.43    7.85
 -17  -2  -4    5.15    8.88
 -17   2  -4    3.33    8.55
 -17  -2  -4   12.40    8.51
 -18   2  -4  117.58   15.64
 -18  -2  -4   72.17   14.74
 -18   2  -4   95.78   15.34
 -18  -2  -4   92.29   15.85
 -19   2  -4  189.15   26.02
 -19  -2  -4  210.01   26.56
 -19   2  -4  226.31   26.40
 -20  -2  -4   24.18   10.32
 -20   2  -4   40.25    9.75
 -20  -2  -4   39.36   10.10
  20  -2   4   57.66   14.04
 -21   2  -4   10.71    7.39
 -21  -2  -4   17.62    8.55
  21  -2   4    1.33   10.70
 -22   2  -4  156.84   18.71
 -22  -2  -4  148.73   18.91
 -22   2  -4  136.19   18.65
  22  -2   4  127.92   20.66
 -23  -2  -4   37.64    7.88
 -23   2  -4   37.11    8.07
  23  -2   4   34.74   10.73
 -24  -2  -4    8.76    4.97
 -24   2  -4    1.17    4.42
 -24   2  -4    0.55    4.25
  24  -2   4   -0.93    7.24
 -25  -2  -4   64.95    9.65
  25   2   4   68.82   11.98
  25  -2   4   88.29   11.78
 -25   2  -4   86.94   10.02
 -25   2  -4   71.06    9.63
  26  -3  -4   20.53    6.16
  26   3  -4   30.35    6.35
 -26  -3   4   27.51    4.80
  26  -3  -4   24.48    5.35
  25  -3  -4   27.26    7.76
  25   3  -4   47.53    9.03
 -25  -3   4   40.67    6.72
  25  -3  -4   33.14    7.30
  24  -3  -4   39.41   10.74
  24   3  -4   75.17   12.32
 -24  -3   4   73.08   10.06
  24  -3  -4   71.20   11.06
 -23  -3   4  330.96   34.01
  23  -3  -4  323.92   34.76
  23   3  -4  363.51   35.87
  22  -3  -4    7.66    8.03
  22   3  -4   16.91   10.60
 -22  -3   4   17.40    7.84
  22  -3  -4   28.89    9.44
  21  -3  -4  101.56   19.29
  21   3  -4  166.57   21.51
  21  -3  -4  170.85   20.56
 -21  -3   4  151.37   19.19
 -20  -3   4  398.48   42.46
  20  -3  -4  470.69   43.92
  20   3  -4  391.86   44.03
  19  -3  -4   87.95   19.49
  19  -3  -4  189.47   21.03
 -19  -3   4  185.97   20.00
  19   3  -4  120.65   20.27
 -19  -3   4  147.56   19.16
  19  -3  -4  127.28   19.28
  18  -3  -4   67.20   15.09
  18  -3  -4  117.05   15.68
  18  -3  -4   96.69   14.89
  18   3  -4   88.28   16.04
 -18  -3   4   91.15   14.01
  17  -3  -4   49.66   10.05
  17   3  -4   16.81   10.28
  17  -3  -4   14.51   10.80
  17  -3  -4   56.84   10.67
  16  -3  -4    4.77   10.37
  16  -3  -4   -6.03    9.31
  16  -3  -4    4.99    8.08
  16   3  -4    1.33    8.13
  16  -3  -4   11.43    8.42
  16  -3  -4   22.39    8.28
  16   3  -4    1.14    8.68
  16   3  -4  -16.49   15.72
  15  -3  -4   -1.17    8.05
  15  -3  -4   -5.79    8.90
  15   3  -4    1.84    6.46
  15  -3  -4    7.38    8.12
  15  -3  -4    3.71    7.66
  15  -3  -4    4.06    6.41
  15  -3  -4    9.27    6.88
  15   3  -4    1.07    7.83
  15   3  -4  -15.63   15.61
  14  -3  -4    7.77    9.11
  14  -3  -4   11.15    8.68
  14   3  -4    3.65    6.24
  14  -3  -4    3.56    7.53
  14  -3  -4   19.63    7.17
  14  -3  -4    7.59    6.14
  14  -3  -4    8.85    6.97
  14   3  -4    2.99    6.68
  14   3  -4   12.18   14.17
  13  -3  -4  163.47   20.34
  13   3  -4  137.41   18.98
  13  -3  -4  162.06   20.48
  13  -3  -4  169.85   20.53
  13  -3  -4  143.40   18.64
  13  -3  -4  145.27   18.64
  13  -3  -4  148.78   18.10
  13   3  -4  114.44   18.50
  13   3  -4  164.38   23.52
  12  -3  -4  111.39   15.42
  12   3  -4  111.27   14.25
  12  -3  -4   78.29   14.97
  12  -3  -4   96.83   14.98
  12   3  -4   88.14   12.94
  12  -3  -4  119.96   13.98
  12  -3  -4   99.47   12.95
  12   3  -4   74.92   13.46
  12   3  -4  112.37   18.48
  11   3  -4  196.78   24.55
  11  -3  -4  202.10   21.63
  11  -3  -4  158.40   20.74
  11  -3  -4  199.12   22.65
  11   3  -4  163.16   21.71
  11  -3  -4  188.10   22.89
  11  -3  -4  144.26   21.93
  10  -3  -4  428.98   38.52
  10  -3  -4  308.82   37.40
  10   3  -4  393.23   39.27
   9  -3  -4   28.27    8.30
   9   3  -4   20.70    8.51
   9  -3  -4   61.57    9.79
   9   3  -4   65.18   12.31
   8  -3  -4   58.64    9.72
   8   3  -4   51.53   10.82
   8  -3  -4   62.78   10.18
   8   3  -4   50.55   12.72
   7  -3  -4  480.05   48.05
   7  -3  -4  438.63   47.46
   7   3  -4  487.32   48.46
   6   3  -4  192.85   34.95
   6  -3  -4  361.85   34.80
   6   3  -4  371.29   35.28
   6  -3  -4  349.33   34.98
   6   3  -4  237.68   35.29
   5  -3  -4  436.65   40.95
   5   3  -4  289.96   40.24
   5   3  -4  308.76   41.56
   5  -3  -4  459.53   40.56
   5   3  -4  287.88   41.36
   4  -3  -4  325.67   34.21
   4   3  -4  253.96   33.74
   4   3  -4  275.90   35.33
   4  -3  -4  370.10   33.86
   4   3  -4  238.11   35.18
   3  -3  -4 1492.33  144.88
   3  -3  -4 1394.41  145.00
   3   3  -4 1121.55  144.55
   3   3  -4 1235.52  145.89
   3  -3  -4 1557.36  144.52
   3   3  -4 1124.52  146.16
   2  -3  -4  643.58   61.17
   2   3  -4  480.76   62.44
   2   3  -4  555.53   63.59
   2  -3  -4  561.33   61.47
   2  -3  -4  554.76   61.65
   2   3  -4  507.31   61.59
   1   3  -4  655.25   74.14
   1   3  -4  603.98   74.71
   1  -3  -4  727.88   73.20
   1  -3  -4  699.54   73.27
   1   3  -4  620.74   73.04
   0   3   4  326.78   36.61
   0   3  -4  338.71   39.70
   0   3  -4  311.07   38.46
   0  -3  -4  374.67   37.66
   0  -3  -4  337.88   37.55
   0   3  -4  303.51   37.31
   1   3   4  181.61   23.49
  -1   3  -4  204.40   26.44
  -1   3  -4  193.70   25.02
  -1  -3  -4  248.80   23.83
  -1  -3  -4  206.53   24.39
  -1  -3  -4  244.06   24.75
  -1   3  -4  179.56   24.18
  -2   3  -4  883.17   89.68
   2   3   4  688.88   86.56
  -2  -3  -4  900.77   86.90
  -2  -3  -4  832.25   87.63
  -2  -3  -4  853.42   87.49
  -2   3  -4  724.91   87.35
  -2   3  -4  821.68   88.41
  -3  -3  -4 1842.03  192.45
  -3   3  -4 1668.29  193.89
  -3  -3  -4 2190.83  193.86
  -3   3  -4 1921.84  195.00
  -3   3  -4 1582.88  193.23
  -3  -3  -4 1733.31  193.14
  -3  -3  -4 1715.95  192.85
  -4  -3  -4   33.20    6.48
  -4   3  -4   36.23    8.26
  -4  -3  -4   18.31    4.75
  -4   3  -4   24.39    6.23
  -4  -3  -4   29.70    6.48
  -4  -3  -4   11.95    5.07
  -4   3  -4   14.76    7.51
  -5  -3  -4  779.66   85.10
  -5   3  -4  748.78   86.32
  -5  -3  -4  760.27   85.34
  -5  -3  -4  820.55   85.87
  -5   3  -4  798.08   87.02
  -5   3  -4  749.30   86.95
  -5  -3  -4  833.96   86.48
  -6   3  -4 2721.41  308.52
  -6  -3  -4 2978.15  308.03
  -6   3  -4 2888.70  309.45
  -6  -3  -4 2872.77  308.65
  -7   3  -4   88.71   13.31
  -7  -3  -4   92.12   12.38
  -7  -3  -4   71.15   12.87
  -7   3  -4   86.97   14.16
  -8   3  -4  620.00   73.78
  -8  -3  -4  662.56   73.11
  -8   3  -4  613.63   74.77
  -8  -3  -4  763.54   74.70
  -9   3  -4  120.05   17.57
  -9   3  -4  140.29   19.12
  -9  -3  -4  125.47   17.85
 -10  -3  -4    6.48    6.38
 -10  -3  -4   10.65    5.22
 -10   3  -4    4.96    8.41
 -10  -3  -4    9.35    7.19
 -10   3  -4    5.42    4.98
 -10  -3  -4    9.96    5.81
 -10   3  -4    1.57    5.37
 -10  -3  -4    0.65    5.47
 -10  -3  -4    8.75    5.15
 -10   3  -4    3.68    6.61
 -10  -3  -4   -0.79    5.25
 -11  -3  -4   57.13   12.36
 -11  -3  -4   81.75   11.72
 -11  -3  -4   60.29   12.72
 -11   3  -4   66.69   11.69
 -11   3  -4   84.11   11.89
 -11  -3  -4   68.63   11.39
 -11  -3  -4   72.64   11.80
 -11   3  -4  102.09   13.68
 -11  -3  -4   95.53   11.88
 -12  -3  -4   49.73   12.07
 -12  -3  -4   77.85   11.78
 -12  -3  -4   82.70   13.98
 -12  -3  -4   51.24   11.05
 -12   3  -4   78.32   11.58
 -12   3  -4   76.93   11.99
 -12  -3  -4   87.82   12.09
 -12   3  -4   70.73   12.51
 -12  -3  -4   68.23   11.40
 -13  -3  -4   17.21    9.07
 -13  -3  -4   32.17    9.84
 -13  -3  -4   23.32    7.96
 -13   3  -4   39.75    8.40
 -13   3  -4   49.94    9.28
 -13  -3  -4   34.21    8.32
 -13   3  -4   18.53    8.35
 -13  -3  -4   32.15    8.38
 -14  -3  -4   31.80   10.16
 -14  -3  -4   19.82    9.39
 -14   3  -4   35.19    8.38
 -14   3  -4   19.32    7.93
 -14  -3  -4   16.24    7.41
 -14   3  -4   20.41    8.39
 -14  -3  -4   18.74    7.82
 -15  -3  -4   12.20    8.03
 -15  -3  -4   13.94    7.70
 -15  -3  -4   15.52    9.42
 -15  -3  -4   25.91    9.08
 -15   3  -4   22.18    7.87
 -15   3  -4   18.61    8.22
 -16  -3  -4    7.23    7.94
 -16  -3  -4    1.08    7.75
 -16  -3  -4    7.69    9.00
 -16   3  -4    1.10    7.29
 -16   3  -4   10.62    7.83
 -17  -3  -4   49.46   11.35
 -17  -3  -4   42.74   11.10
 -17  -3  -4   70.38   12.92
 -17   3  -4   64.12   11.49
 -17   3  -4   56.51   10.82
 -18  -3  -4    1.01    7.96
 -18  -3  -4   10.28    8.29
 -18  -3  -4   12.14    9.27
 -18   3  -4   11.75    7.27
 -18   3  -4    4.21    7.46
 -19  -3  -4   66.54   13.46
 -19  -3  -4   88.27   13.83
 -19   3  -4   80.39   13.41
 -20  -3  -4   35.39    9.72
 -20   3  -4   53.43   10.69
  21  -3   4  145.81   20.12
 -21  -3  -4  103.43   16.94
 -21   3  -4  133.35   17.75
 -21  -3  -4  150.01   17.73
 -22  -3  -4    6.14    5.72
  22  -3   4    5.51    8.60
 -22   3  -4    0.78    6.47
 -22  -3  -4    9.77    6.28
 -23  -3  -4  235.21   29.08
  23  -3   4  246.39   30.47
 -23   3  -4  267.60   29.45
 -23   3  -4  262.40   29.34
 -24  -3  -4  104.26   13.98
 -24   3  -4  121.82   14.27
 -24   3  -4  116.02   14.21
  26  -4  -4   16.77    3.94
  25   4  -4    5.88    5.61
  25  -4  -4   -0.49    5.18
  25  -4  -4   -0.49    3.91
  24   4  -4   29.28    8.91
  24  -4  -4   21.20    7.56
  24  -4  -4   25.69    6.28
  23   4  -4   54.37   11.24
  23  -4  -4   36.02    9.15
  23  -4  -4   31.97    8.20
  22   4  -4  104.60   15.89
 -22  -4   4   92.65   13.13
  22  -4  -4   80.61   13.87
  22  -4  -4   83.84   13.51
  21   4  -4   70.67   13.71
 -21  -4   4   52.15   10.05
  21  -4  -4   44.12   10.79
  21  -4  -4   28.56    9.83
  21  -4  -4   43.09   10.02
  20   4  -4    3.73   11.51
 -20  -4   4    3.73    8.00
  20  -4  -4    4.32    9.07
  20  -4  -4   -0.99    7.79
  20  -4  -4    4.33    8.00
  19   4  -4   10.25   11.06
 -19  -4   4   17.54    8.81
  19  -4  -4   17.30   10.22
  19  -4  -4    7.24    8.49
  19  -4  -4   21.34    9.29
  18   4  -4   21.83   11.31
  18  -4  -4   12.72    8.60
 -18  -4   4   14.97    8.12
  18  -4  -4   18.06   10.40
  18  -4  -4    8.72    9.39
  17   4  -4   13.87   11.18
  17  -4  -4   41.30    9.95
  17  -4  -4   13.36    9.54
  17  -4  -4   35.70   11.31
  17  -4  -4   37.61   10.60
  16  -4  -4  375.77   40.94
  16  -4  -4  359.07   39.94
  16   4  -4  321.56   41.24
  16  -4  -4  285.42   41.07
  16   4  -4  310.15   40.74
  16  -4  -4  457.60   41.74
  15  -4  -4  124.80   20.93
  15  -4  -4  134.18   20.51
  15   4  -4  125.69   19.93
  15  -4  -4  145.33   21.28
  15  -4  -4  189.11   20.94
  15   4  -4  123.03   20.29
  15  -4  -4  186.59   20.68
  15  -4  -4  170.93   19.69
  15   4  -4  159.53   24.92
  14  -4  -4   42.01   11.03
  14  -4  -4   15.11    9.31
  14   4  -4   22.14    9.09
  14  -4  -4   30.73   10.51
  14  -4  -4   31.47    8.97
  14   4  -4   13.14    9.25
  14  -4  -4   21.39    8.09
  14   4  -4   39.35   16.30
  13  -4  -4   80.82   13.45
  13  -4  -4   47.34   12.49
  13   4  -4   71.21   12.51
  13  -4  -4   68.33   13.67
  13  -4  -4   97.31   12.60
  13  -4  -4   70.35   11.18
  13   4  -4   41.03   11.39
  13  -4  -4   67.58   11.00
  13   4  -4   94.24   17.73
  12  -4  -4  291.01   32.30
  12  -4  -4  275.48   32.32
  12  -4  -4  240.91   31.82
  12  -4  -4  250.86   30.99
  12  -4  -4  285.39   30.84
  12  -4  -4  264.61   30.10
  12   4  -4  202.95   30.88
  12   4  -4  339.09   34.18
  11   4  -4   -0.89    5.95
  11  -4  -4    4.88    5.82
  11  -4  -4   -1.95    7.39
  11  -4  -4   12.02    8.17
  11  -4  -4   21.61    8.77
  11  -4  -4    0.83    5.57
  11  -4  -4   -1.41    5.35
  11  -4  -4   -4.49    7.04
  11   4  -4    8.91   12.16
  10   4  -4    0.83    5.83
  10  -4  -4    2.32    5.13
  10  -4  -4   12.17    5.40
  10   4  -4   14.44   12.31
  10   4  -4    2.79    7.90
  10  -4  -4    8.12    7.64
  10  -4  -4    7.22    7.50
  10  -4  -4   13.39    7.18
  10  -4  -4   -7.48    7.12
   9   4  -4    7.37   11.31
   9   4  -4    9.72    8.78
   9  -4  -4   21.62    7.50
   9  -4  -4   25.47    8.51
   9  -4  -4   18.54    7.53
   9  -4  -4   18.17    7.57
   8   4  -4  957.03   89.98
   8   4  -4  574.08   90.07
   8  -4  -4  992.18   90.27
   8  -4  -4  869.21   89.46
   8  -4  -4  890.27   90.14
   8   4  -4  634.88   89.72
   7   4  -4   22.98   10.28
   7   4  -4    6.92    8.72
   7  -4  -4   20.88    7.09
   7  -4  -4    7.91    6.02
   7   4  -4   10.58    6.03
   7  -4  -4   17.71    6.70
   6   4  -4  147.12   22.35
   6   4  -4  129.41   22.24
   6  -4  -4  189.18   20.99
   6  -4  -4  192.72   20.15
   6  -4  -4  180.73   20.80
   6  -4  -4  194.93   21.20
   6   4  -4  116.68   20.42
   5   4  -4  428.69   63.03
   5   4  -4  497.21   63.17
   5  -4  -4  656.10   61.80
   5  -4  -4  585.28   61.04
   5  -4  -4  587.80   61.67
   5  -4  -4  637.84   62.33
   5   4  -4  443.60   61.66
   4   4  -4  267.88   36.31
   4  -4  -4  293.42   33.79
   4  -4  -4  349.57   34.93
   4   4  -4  259.62   34.40
   4   4  -4  238.49   35.77
   4  -4  -4  347.74   34.21
   3   4  -4   23.19    9.17
   3   4  -4   12.84    6.06
   3   4  -4   14.95    6.04
   3  -4  -4   21.44    4.97
   3  -4  -4   14.13    6.25
   3   4  -4   13.60    9.58
   2   4  -4  762.86   92.55
   2   4  -4  865.59   91.07
   2  -4  -4  918.27   90.55
   2  -4  -4  910.82   90.82
   2   4  -4  763.91   90.26
   2   4  -4  691.57   91.41
   1   4  -4  164.30   23.97
   1   4  -4  191.91   21.77
   1  -4  -4  186.42   21.08
   1  -4  -4  194.98   21.28
   1   4  -4  143.12   20.59
   1   4  -4  138.72   22.03
   0   4  -4  115.01   15.80
   0   4   4  113.12   12.79
   0   4  -4  106.17   16.73
   0   4  -4   70.96   12.78
   0  -4  -4   87.60   13.20
   0  -4  -4  107.91   13.77
   0   4  -4  100.93   14.12
  -1   4  -4  898.98  106.85
  -1   4  -4 1043.87  108.80
   1   4   4  988.41  105.17
  -1  -4  -4 1006.46  106.15
  -1  -4  -4  996.04  106.07
  -1   4  -4  905.86  106.24
  -2   4  -4  352.84   38.88
   2   4   4  296.34   35.04
  -2  -4  -4  279.13   35.72
  -2  -4  -4  333.35   36.01
  -2   4  -4  314.15   36.42
  -2   4  -4  341.24   37.54
  -3   4  -4   78.28   13.86
   3   4   4   77.35   10.67
  -3  -4  -4   79.52   11.70
  -3  -4  -4   79.71   11.43
  -3   4  -4  106.01   14.27
  -3   4  -4   50.64   11.19
  -4   4  -4  440.82   45.86
   4   4   4  367.59   42.77
  -4   4  -4  387.86   44.20
  -4  -4  -4  385.49   43.52
  -4  -4  -4  405.08   43.27
  -4   4  -4  342.28   43.79
  -4   4  -4  361.03   45.00
  -5   4  -4   69.43   12.15
   5   4   4   51.18   10.61
  -5   4  -4   69.16   12.54
  -5  -4  -4   74.19   10.93
  -5   4  -4   65.37   11.23
  -5  -4  -4   63.06   10.61
  -5  -4  -4   61.13    9.89
   6   4   4 1095.60  125.09
  -6   4  -4 1104.57  127.54
  -6  -4  -4 1243.65  126.56
  -6   4  -4 1132.15  126.57
  -6  -4  -4 1205.69  125.73
   7   4   4   16.26    7.60
  -7   4  -4   10.12    7.34
  -7  -4  -4   16.72    6.40
  -7  -4  -4   12.14    6.59
  -7   4  -4    4.84    8.77
  -8   4  -4  145.56   22.71
  -8  -4  -4  239.92   22.58
  -8  -4  -4  186.41   20.35
  -8  -4  -4  148.26   18.89
  -8  -4  -4  164.30   18.84
  -8   4  -4  150.91   19.43
  -8   4  -4  151.74   19.21
  -8   4  -4  129.71   19.23
  -8  -4  -4  135.28   18.91
   8   4   4  185.14   20.71
  -8  -4  -4  191.01   20.46
  -8  -4  -4  172.28   20.15
  -8   4  -4  136.47   20.90
  -8   4  -4  136.63   19.38
  -8  -4  -4  146.09   18.72
  -9  -4  -4  118.32   14.57
  -9  -4  -4  109.01   14.25
  -9   4  -4  105.56   14.74
  -9   4  -4  129.84   15.47
  -9   4  -4   93.52   14.81
  -9  -4  -4  110.28   15.29
  -9   4  -4   92.75   15.80
  -9  -4  -4  101.97   14.97
  -9  -4  -4  114.97   15.22
  -9   4  -4  110.03   18.41
  -9  -4  -4   90.40   14.41
  -9  -4  -4  149.57   17.70
 -10   4  -4  240.72   26.79
 -10  -4  -4  160.73   22.80
 -10  -4  -4  239.85   25.21
 -10  -4  -4  163.12   21.85
 -10   4  -4  205.01   22.56
 -10  -4  -4  153.27   21.77
 -10  -4  -4  187.15   22.08
 -10   4  -4  163.31   22.39
 -10  -4  -4  171.77   22.66
 -10   4  -4  191.08   24.05
 -10   4  -4  177.65   22.68
 -11  -4  -4    7.23    7.44
 -11   4  -4    5.92    9.30
 -11  -4  -4   20.93    8.55
 -11  -4  -4   12.13    6.19
 -11   4  -4    8.95    6.87
 -11   4  -4    1.05    6.14
 -11  -4  -4    2.28    6.24
 -11   4  -4    4.06    5.99
 -11  -4  -4    6.03    6.58
 -11   4  -4    4.22    6.91
 -11  -4  -4   10.01    6.53
 -12  -4  -4   96.47   15.15
 -12  -4  -4   90.99   13.87
 -12   4  -4  130.28   19.25
 -12  -4  -4  120.40   16.82
 -12   4  -4  108.33   14.46
 -12   4  -4   95.05   14.33
 -12  -4  -4   64.28   13.62
 -12   4  -4   87.89   13.95
 -12  -4  -4   99.77   14.58
  12   4   4  115.43   16.31
 -12   4  -4   92.43   15.47
 -12  -4  -4   72.93   13.54
 -13  -4  -4   70.61   14.92
 -13  -4  -4   96.30   16.09
 -13   4  -4   83.41   14.75
 -13   4  -4   90.77   14.45
 -13   4  -4   95.69   14.21
 -13  -4  -4   95.53   14.73
 -13  -4  -4   79.03   14.17
  13   4   4  104.41   15.87
 -13   4  -4  115.26   16.12
 -13  -4  -4  115.34   14.92
 -14  -4  -4   27.32   10.99
 -14  -4  -4   44.47   11.32
 -14   4  -4   36.84    9.74
 -14   4  -4   42.82   10.24
 -14   4  -4   40.19    9.78
 -14  -4  -4   41.42   10.38
  14   4   4   24.91   10.43
 -14   4  -4   49.62   10.73
 -14  -4  -4   56.97   10.82
 -15  -4  -4    3.04    7.30
 -15  -4  -4    3.41    9.35
 -15  -4  -4   14.77    9.18
 -15   4  -4    2.32    7.95
 -15   4  -4    0.93    7.62
 -15   4  -4    8.80    7.48
 -16  -4  -4   20.52    8.45
 -16  -4  -4   13.34    9.72
 -16  -4  -4   30.62    9.58
 -16   4  -4   19.63    9.45
 -16   4  -4    7.30    8.18
 -17  -4  -4   11.97    7.85
  17  -4   4   11.98    8.28
 -17  -4  -4   13.81    9.79
 -17  -4  -4   13.47    9.27
 -17   4  -4   14.66    8.74
 -17   4  -4   20.30    8.26
  18  -4   4   36.17    9.70
 -18   4  -4   36.84    8.72
 -18   4  -4   31.27   10.00
 -18  -4  -4   20.87    9.60
 -18  -4  -4   33.75   10.41
 -19   4  -4   16.13    8.99
 -19  -4  -4   20.43    8.66
 -19  -4  -4   25.27    9.26
 -20   4  -4   49.54    9.93
 -20  -4  -4   48.73   10.09
 -21  -4  -4   -2.26    5.95
 -21   4  -4    0.81    6.51
 -21   4  -4    1.65    6.66
 -21  -4  -4    0.68    6.36
 -22   4  -4    9.00    5.58
 -22  -4  -4   14.15    5.70
 -22   4  -4   10.58    6.12
 -22  -4  -4   16.88    6.17
 -23  -4  -4  105.77   13.40
 -23   4  -4  124.27   13.75
 -23   4  -4  132.92   14.05
 -23  -4  -4   80.20   12.91
 -24   4  -4   17.58    3.98
 -24  -4  -4   10.07    3.60
 -24   4  -4   15.23    4.19
  25   5  -4    3.68    4.37
 -25  -5   4   -0.38    3.51
  25  -5  -4    5.85    2.73
  24   5  -4   42.87    8.40
  24  -5  -4   31.15    7.05
  24  -5  -4   38.89    6.25
  23  -5  -4  113.82   13.23
  23   5  -4  142.01   15.57
 -23  -5   4  119.13   13.49
  23  -5  -4   63.76   13.23
  23  -5  -4   87.71   12.84
  22   5  -4   51.87   11.68
 -22  -5   4   57.84    9.01
  22  -5  -4   19.87    8.77
  22  -5  -4   46.86    8.39
  22  -5  -4   40.13    8.37
  21   5  -4  140.53   17.24
 -21  -5   4  117.95   14.36
  21  -5  -4   62.84   13.97
  21  -5  -4   87.65   13.79
  21  -5  -4  107.75   14.38
  20  -5  -4  130.38   16.26
  20   5  -4  160.38   19.52
 -20  -5   4  111.06   16.20
  20  -5  -4  101.97   16.79
  20  -5  -4   90.99   16.06
  19   5  -4  119.97   18.46
 -19  -5   4  114.01   16.26
  19  -5  -4   73.07   16.27
  19  -5  -4  141.37   17.14
  19  -5  -4  112.03   15.78
  18   5  -4   11.59   11.24
  18  -5  -4   -5.70    7.56
 -18  -5   4   10.57    8.86
  18  -5  -4    5.75    9.85
  18  -5  -4   15.83    9.32
  17   5  -4    7.76   11.25
  17  -5  -4    3.28    9.27
 -17  -5   4    9.88    8.60
  17  -5  -4   10.83   10.14
  17   5  -4   16.14   10.29
  17  -5  -4   23.29    9.51
  16   5  -4  151.61   21.72
  16  -5  -4  146.79   19.75
 -16  -5   4  134.86   19.84
  16  -5  -4  123.12   21.31
  16   5  -4  140.37   20.93
  16  -5  -4  206.44   21.42
  15   5  -4    8.66   10.30
  15  -5  -4   21.86    9.09
  15  -5  -4    1.23   10.00
  15   5  -4   15.77    9.12
  15  -5  -4   15.96    9.45
  14   5  -4   75.89   15.73
  14  -5  -4  121.27   15.14
  14   5  -4   87.96   17.26
  14   5  -4   82.17   15.75
  14  -5  -4  104.21   17.29
  14  -5  -4   75.19   15.46
  14  -5  -4   94.01   16.27
  14  -5  -4  118.74   15.31
  13   5  -4  110.50   18.74
  13  -5  -4  126.27   17.39
  13   5  -4  101.61   19.67
  13  -5  -4  129.95   19.77
  13  -5  -4  101.79   18.43
  13  -5  -4  129.90   19.09
  13  -5  -4  188.32   19.21
  13  -5  -4  162.02   18.22
  12   5  -4    8.49    8.10
  12  -5  -4   17.14    7.41
  12   5  -4    8.57    9.21
  12  -5  -4   19.16    8.67
  12  -5  -4   10.03    9.43
  12  -5  -4    7.45    8.49
  12  -5  -4   21.62    9.16
  12  -5  -4   10.28    7.63
  12  -5  -4   18.14    7.68
  11  -5  -4  610.50   64.13
  11  -5  -4  598.26   64.53
  11  -5  -4  622.37   64.25
  11  -5  -4  543.73   62.31
  11   5  -4  431.39   63.01
  11  -5  -4  697.03   65.17
  11   5  -4  432.37   64.36
 -11  -5   4  473.39   63.80
  11  -5  -4  697.45   63.83
  11  -5  -4  646.09   63.20
  10  -5  -4   52.40    8.56
  10  -5  -4   38.92    8.51
  10   5  -4   39.33   10.08
  10  -5  -4   29.79    9.32
  10  -5  -4   31.33    9.76
  10   5  -4   35.88   11.13
  10  -5  -4   34.05   10.17
  10  -5  -4   39.03    9.64
  10   5  -4   20.67    8.71
   9  -5  -4  633.88   60.81
   9  -5  -4  526.80   60.22
   9  -5  -4  633.05   62.07
   9   5  -4  385.23   61.28
   9  -5  -4  677.70   61.56
   9   5  -4  407.42   62.26
   9  -5  -4  633.56   61.86
   9  -5  -4  611.61   61.29
   9   5  -4  439.32   60.29
   8  -5  -4   44.08    8.79
   8   5  -4   56.19   11.57
   8  -5  -4   56.46   10.87
   8  -5  -4   68.33   10.67
   8   5  -4   54.46   13.23
   8  -5  -4   59.61   11.28
   8  -5  -4   61.25   10.44
   8   5  -4   44.39    9.40
   7  -5  -4  495.72   56.66
   7   5  -4  379.44   58.79
   7  -5  -4  606.09   58.04
   7  -5  -4  523.59   57.02
   7  -5  -4  509.77   57.77
   7   5  -4  414.83   57.91
   7   5  -4  436.61   56.75
   6  -5  -4  457.02   54.60
   6  -5  -4  508.33   55.22
   6   5  -4  440.48   55.24
   6   5  -4  364.37   56.30
   6  -5  -4  498.27   54.00
   6   5  -4  375.23   56.60
   5  -5  -4  500.12   53.47
   5  -5  -4  573.08   54.56
   5   5  -4  404.31   53.76
   5   5  -4  407.36   55.52
   5  -5  -4  486.69   52.63
   5   5  -4  456.83   56.55
   4  -5  -4  112.28   15.31
   4  -5  -4  119.26   16.57
   4   5  -4  113.65   16.49
   4   5  -4  118.84   19.28
   4   5  -4  137.47   20.61
   3  -5  -4 1090.67  106.15
   3   5  -4  861.57  105.48
   3   5  -4 1063.07  106.95
   3   5  -4  853.18  107.28
   2   5  -4   67.27   11.42
   2  -5  -4   61.24   10.66
   2  -5  -4   71.71   11.90
   2   5  -4   74.26   12.25
   2   5  -4   72.88   14.00
   1   5  -4   72.48   11.27
   1  -5  -4   53.89   10.05
   1  -5  -4   69.87   11.07
   1   5  -4   63.96   11.78
   1   5  -4   56.59   13.47
   0  -5  -4  202.59   22.20
   0  -5  -4  169.54   21.92
   0   5  -4  143.21   21.44
   0   5  -4  215.58   23.63
   0   5  -4  148.46   23.56
   1   5   4  320.56   32.89
  -1   5  -4  245.02   34.67
  -1   5  -4  239.04   33.36
  -1  -5  -4  308.63   33.91
  -1  -5  -4  293.69   33.72
  -1   5  -4  296.88   34.77
  -2   5  -4   49.59   13.45
  -2   5  -4   54.50   10.30
  -2  -5  -4   51.14   10.17
  -2  -5  -4   78.14   10.94
  -2   5  -4   52.32   10.84
   2   5   4   61.83    9.51
  -3   5  -4   17.23   10.11
  -3  -5  -4   15.49    6.55
  -3  -5  -4    9.28    6.61
  -3   5  -4   22.07    9.49
  -3   5  -4   21.06    8.12
   3   5   4   21.16    6.78
  -4   5  -4   33.07   11.18
   4   5   4   38.09    8.61
  -4  -5  -4   40.54    8.96
  -4  -5  -4   33.94    8.00
  -4   5  -4   29.59   10.62
  -4   5  -4   27.40    9.26
  -5   5  -4   27.53   10.65
  -5  -5  -4   25.42    6.50
  -5   5  -4   35.76    9.80
   5   5   4   27.25    8.15
  -5   5  -4   24.30    6.55
  -5   5  -4   29.11    8.47
  -5  -5  -4   33.50    8.08
  -5  -5  -4   28.48    7.26
  -5  -5  -4   27.66    5.77
  -5   5  -4   19.29    6.56
  -6   5  -4  174.72   21.87
  -6   5  -4  165.78   23.02
  -6  -5  -4  155.49   19.07
  -6   5  -4  120.85   18.82
  -6  -5  -4  149.95   18.31
   6   5   4  191.95   20.47
  -6  -5  -4  166.73   19.57
  -6   5  -4  132.15   19.26
  -6   5  -4  167.95   21.44
  -6  -5  -4  144.41   20.10
  -6   5  -4  146.54   19.26
  -6  -5  -4  173.02   18.72
  -6   5  -4  152.39   19.56
  -7   5  -4  101.87   17.04
  -7  -5  -4   78.86   11.75
  -7  -5  -4   92.50   13.78
  -7  -5  -4   75.64   11.13
  -7   5  -4   79.33   12.15
  -7   5  -4   61.30   11.72
  -7  -5  -4   90.35   12.52
   7   5   4   93.87   13.83
  -7   5  -4   67.67   11.96
  -7   5  -4   96.81   14.60
  -7  -5  -4   84.02   12.93
  -7   5  -4   64.45   11.89
  -7  -5  -4   88.56   11.35
  -8  -5  -4    9.18    6.82
  -8   5  -4   33.41   12.03
  -8  -5  -4   36.37    7.58
  -8  -5  -4   33.86    9.30
  -8   5  -4   20.82    7.55
  -8   5  -4   26.14    7.49
  -8  -5  -4   31.16    7.00
  -8  -5  -4   20.41    7.09
  -8  -5  -4   26.53    7.53
   8   5   4   22.05    9.54
  -8   5  -4   28.74    6.99
  -8   5  -4   25.64    9.83
  -8  -5  -4   21.42    7.61
  -8  -5  -4   33.07    6.99
  -8   5  -4   19.14    7.72
  -9   5  -4  543.95   51.07
  -9  -5  -4  431.72   47.83
  -9  -5  -4  384.16   45.81
  -9   5  -4  412.86   46.10
  -9  -5  -4  346.04   45.42
  -9  -5  -4  424.17   45.17
  -9  -5  -4  400.30   45.29
   9   5   4  439.75   46.86
  -9  -5  -4  370.99   46.08
  -9   5  -4  432.39   46.12
  -9   5  -4  402.36   47.68
  -9  -5  -4  445.74   46.67
  -9   5  -4  368.58   46.18
  -9   5  -4  360.23   45.92
 -10   5  -4  198.92   28.19
 -10  -5  -4  232.57   27.11
 -10  -5  -4  170.10   24.45
 -10  -5  -4  203.57   24.29
 -10  -5  -4  193.44   24.14
 -10   5  -4  239.53   25.34
 -10   5  -4  185.04   24.50
 -10  -5  -4  212.98   24.05
  10   5   4  222.93   26.14
 -10  -5  -4  179.14   24.60
 -10   5  -4  230.30   26.98
 -10   5  -4  163.26   24.38
 -10   5  -4  185.12   24.41
 -11  -5  -4    7.98    7.98
 -11  -5  -4   -5.23    8.10
 -11   5  -4    8.73    9.87
 -11  -5  -4   13.70    7.41
 -11   5  -4    3.29    6.23
 -11  -5  -4   17.86    7.70
 -11   5  -4   15.83    8.08
 -11  -5  -4    7.57    7.27
  11   5   4   20.51    9.83
 -11   5  -4   14.15    8.42
 -11   5  -4   17.00    7.50
 -12  -5  -4  115.99   18.60
 -12   5  -4  175.62   23.83
 -12  -5  -4  136.88   20.05
 -12   5  -4  144.11   18.38
 -12  -5  -4  122.23   17.82
 -12  -5  -4  104.87   17.93
  12   5   4  138.23   19.67
 -12  -5  -4  145.11   18.58
 -12   5  -4  139.43   19.81
 -12  -5  -4  122.01   18.24
 -12   5  -4  137.52   18.64
 -13  -5  -4   20.23   10.17
 -13  -5  -4   24.26    9.87
 -13   5  -4   40.09    9.61
 -13   5  -4   51.62    9.96
 -13  -5  -4   31.89    9.87
  13   5   4   14.23   10.10
 -13   5  -4   51.23   11.29
 -13  -5  -4   38.49   10.02
 -14  -5  -4   89.77   14.53
 -14  -5  -4   75.83   15.24
 -14  -5  -4   94.24   14.69
 -14   5  -4   84.16   14.57
 -14   5  -4  111.11   14.92
 -15  -5  -4   10.44    8.40
 -15  -5  -4   27.84   10.22
 -15  -5  -4   28.62   10.31
 -15   5  -4   21.33    9.63
 -15   5  -4   28.55    9.34
 -16  -5  -4    4.94    7.90
 -16  -5  -4    5.36    9.09
 -16  -5  -4    5.20    8.71
 -16   5  -4    1.11    7.50
 -17  -5  -4  157.24   20.75
  17  -5   4  132.51   21.23
 -17  -5  -4  161.26   21.58
 -17  -5  -4  192.91   21.95
 -17   5  -4  149.57   21.22
 -17   5  -4  172.30   22.11
 -18  -5  -4   69.25   12.97
  18  -5   4   89.70   14.44
 -18  -5  -4  100.43   14.80
 -18  -5  -4  125.45   15.10
 -18   5  -4   94.49   14.84
 -18   5  -4   79.13   13.87
  19  -5   4  178.07   22.24
 -19  -5  -4  168.74   22.01
 -19   5  -4  161.92   21.84
 -19   5  -4  172.66   22.23
 -19  -5  -4  187.21   22.27
  20  -5   4  444.67   51.77
 -20  -5  -4  402.48   51.32
 -20  -5  -4  464.30   51.71
 -20   5  -4  528.01   52.29
 -20   5  -4  491.30   51.93
  21  -5   4   30.39    7.56
 -21  -5  -4   38.42    7.55
 -21   5  -4   33.79    7.96
 -21  -5  -4   36.95    7.14
 -21   5  -4   43.32    7.72
 -22  -5  -4    6.15    4.67
 -22   5  -4    7.75    4.95
 -22  -5  -4    6.07    4.22
 -22   5  -4    3.30    4.29
 -23  -5  -4  162.99   20.74
 -23   5  -4  220.46   21.43
 -23  -5  -4  181.42   20.92
  24   6  -4   12.62    5.02
  23  -6  -4   21.09    4.58
 -23  -6   4   18.66    4.82
  22  -6  -4   19.00    7.32
  22  -6  -4   37.05    6.99
  22   6  -4   32.24    9.04
  21  -6  -4   39.60    9.42
  21  -6  -4   55.08    9.17
  21   6  -4   40.17   11.25
 -21  -6   4   61.45    9.43
  20  -6  -4   14.50    8.31
  20  -6  -4   13.00    7.37
  20   6  -4   13.94   10.24
 -20  -6   4   10.63    6.76
  19  -6  -4   48.54   12.50
  19  -6  -4   80.58   12.67
  19   6  -4   81.35   15.79
 -19  -6   4   80.70   12.41
  18   6  -4   26.65   10.64
  18  -6  -4   17.21    9.47
  18  -6  -4   46.18   10.22
  18   6  -4   22.07   12.10
  18  -6  -4   10.90    8.76
 -18  -6   4   16.06    8.73
  17  -6  -4   74.63   16.01
  17   6  -4   93.15   16.88
  17  -6  -4  124.70   17.04
  17   6  -4  120.64   19.03
  17  -6  -4  125.62   15.83
 -17  -6   4  111.84   16.18
  16  -6  -4    4.61    9.88
  16   6  -4    7.85    9.78
  16  -6  -4   35.72    9.81
  16   6  -4   23.08   11.50
  16  -6  -4   24.55    9.51
 -16  -6   4    7.79    8.57
  15  -6  -4    3.54    9.88
  15   6  -4   31.30   12.22
  15  -6  -4   23.20    9.76
  15   6  -4   11.46   11.27
  15  -6  -4    3.85    8.61
 -15  -6   4   11.95    8.51
  14  -6  -4  299.87   50.51
  14  -6  -4  517.68   50.76
  14  -6  -4  406.98   49.51
 -14  -6   4  405.17   50.43
  14   6  -4  464.65   51.83
  13  -6  -4   24.32   11.00
  13  -6  -4   18.54    8.98
  13  -6  -4   12.33    8.87
  13   6  -4   27.61   10.79
  13  -6  -4   17.92    8.76
  12   6  -4    1.15    8.99
  12  -6  -4   -1.89    7.51
  12  -6  -4    1.12    9.21
  12  -6  -4   -3.54    8.61
  12  -6  -4   -4.81    7.79
  12  -6  -4    6.57    7.87
  12   6  -4   -9.59    9.38
  12  -6  -4    2.68    7.71
 -12  -6   4    7.11    8.33
  11   6  -4   65.04   11.97
  11  -6  -4   45.01   11.67
  11  -6  -4   65.92   12.09
  11  -6  -4   74.73   11.75
  11  -6  -4   55.34   10.98
  11   6  -4   40.06   12.85
  11  -6  -4   62.04   11.85
 -11  -6   4   58.78   12.53
  10  -6  -4  233.99   26.78
  10  -6  -4  248.56   26.54
  10  -6  -4  247.63   28.10
  10   6  -4  195.92   28.53
  10   6  -4  164.47   26.39
  10  -6  -4  229.92   27.46
  10  -6  -4  213.71   27.05
  10   6  -4  192.78   29.63
   9  -6  -4    1.57    6.54
   9   6  -4   -4.87    8.24
   9  -6  -4    3.77    7.55
   9   6  -4    5.00    7.13
   9   6  -4   -6.28   10.88
   9  -6  -4   -3.79    8.00
   9  -6  -4    9.68    7.50
   8  -6  -4   89.03   14.13
   8   6  -4   71.28   15.65
   8  -6  -4  147.34   16.90
   8   6  -4   85.62   14.70
   8  -6  -4  156.09   16.12
   8   6  -4   77.61   17.91
   8  -6  -4  106.91   14.89
   7  -6  -4  843.01   93.85
   7  -6  -4 1135.18   95.00
   7   6  -4  709.31   97.12
   7  -6  -4  846.64   94.05
   7  -6  -4  866.31   95.03
   7   6  -4  633.48   94.93
   7   6  -4  932.25   94.61
   6  -6  -4  115.45   15.37
   6   6  -4  114.21   17.99
   6  -6  -4  138.64   16.25
   6   6  -4  116.07   20.83
   6   6  -4  118.37   21.19
   6   6  -4   83.65   16.94
   6  -6  -4   91.51   15.90
   6   6  -4  161.76   16.82
   5  -6  -4   12.68    5.40
   5   6  -4    2.49   11.94
   5   6  -4   26.41    8.07
   5  -6  -4   24.67    7.56
   5  -6  -4    8.23    5.80
   5   6  -4   11.95    6.64
   5   6  -4    4.19   11.11
   4  -6  -4  442.21   46.72
   4   6  -4  305.75   45.72
   4  -6  -4  416.84   45.27
   4   6  -4  353.06   45.00
   4   6  -4  368.93   49.18
   4  -6  -4  479.69   44.86
   3  -6  -4    8.35    5.83
   3   6  -4    1.65    6.30
   3   6  -4   15.02    7.60
   3   6  -4   24.23    9.52
   3  -6  -4   14.25    5.45
   3   6  -4   -2.06   11.67
   2  -6  -4   -1.67    5.46
   2   6  -4    1.64    5.73
   2   6  -4   -2.48    6.79
   2   6  -4    1.59    8.45
   2  -6  -4   -4.41    4.57
   2   6  -4   12.07   11.47
   1  -6  -4  319.18   35.29
  -1   6   4  329.93   35.51
   1   6  -4  314.04   35.40
   1  -6  -4  297.77   36.02
   1   6  -4  267.24   36.06
   1   6  -4  294.44   37.30
   1   6  -4  238.86   37.88
   1  -6  -4  324.02   34.38
   0  -6  -4    8.97    5.73
   0   6  -4   12.35    6.16
   0   6  -4    9.44   10.38
   0  -6  -4    2.66    4.93
   0   6  -4   11.17    7.75
   0  -6  -4    3.54    6.25
   0   6  -4    6.27    8.45
  -1  -6  -4    4.81    5.38
   1  -6   4    2.06    6.21
  -1  -6  -4    4.25    4.49
  -1   6  -4   15.67    9.36
  -1   6  -4    1.25    7.26
  -1  -6  -4    3.59    6.23
  -1   6  -4    5.04    5.37
  -2   6  -4   30.48    8.01
  -2  -6  -4   47.75    8.41
  -2  -6  -4   53.68    7.95
  -2  -6  -4   50.59    9.90
  -2   6  -4   39.72   11.30
  -3   6  -4   34.02   11.18
  -3  -6  -4   52.53    8.06
  -3  -6  -4   37.49    9.29
  -3  -6  -4   32.06    8.66
  -3   6  -4   24.90    7.44
  -3  -6  -4   39.60    6.91
  -3   6  -4   38.92   13.40
  -4   6  -4   87.97   16.08
  -4   6  -4  104.13   17.52
  -4   6  -4  116.37   18.50
  -4  -6  -4   77.64   12.48
  -4  -6  -4   89.57   14.06
  -4  -6  -4   72.30   13.80
  -4  -6  -4  102.76   12.03
  -4   6  -4   77.42   12.71
  -5   6  -4  489.34   60.62
  -5   6  -4  599.21   62.58
  -5   6  -4  504.24   59.05
   5   6   4  595.48   59.03
  -5  -6  -4  499.25   59.24
  -5  -6  -4  543.73   57.56
  -5   6  -4  454.31   58.25
  -6  -6  -4    6.28    5.98
  -6   6  -4   16.56   11.62
  -6   6  -4   12.35    9.33
  -6  -6  -4    5.13    5.58
   6   6   4   20.01    8.72
  -6   6  -4   28.04    8.35
  -6  -6  -4   -2.41    6.82
  -6  -6  -4   10.17    5.55
  -6   6  -4   13.97    6.67
  -7   6  -4  333.97   40.96
  -7   6  -4  347.22   42.40
  -7  -6  -4  374.69   38.22
   7   6   4  355.50   39.12
  -7  -6  -4  311.27   38.21
  -7   6  -4  326.45   38.71
  -7   6  -4  339.83   40.75
  -7  -6  -4  335.12   39.03
  -7   6  -4  269.03   38.01
  -7  -6  -4  328.78   37.44
  -8   6  -4   81.84   16.38
  -8  -6  -4   66.65   10.99
  -8  -6  -4   68.87   10.87
  -8  -6  -4   58.24   11.32
   8   6   4   53.08   13.03
  -8   6  -4   61.27   11.46
  -8   6  -4   61.55   13.90
  -8  -6  -4   76.60   11.99
  -8  -6  -4   62.56   10.62
  -8   6  -4   55.05   11.52
  -9   6  -4   -2.27   10.38
  -9  -6  -4    3.50    6.52
  -9  -6  -4    1.51    7.24
  -9  -6  -4    2.09    7.09
   9   6   4    2.39    8.80
  -9   6  -4    3.22    6.36
  -9   6  -4   -3.45    8.22
  -9  -6  -4   21.36    7.15
  -9   6  -4    3.35    7.54
 -10  -6  -4    4.53    6.99
 -10   6  -4    2.32   10.28
 -10  -6  -4   -6.52    7.17
  10   6   4   12.56    9.12
 -10  -6  -4    4.78    7.59
 -10   6  -4    4.19    6.36
 -10   6  -4   -5.24    8.09
 -10   6  -4   -4.60    7.85
 -11  -6  -4  131.32   19.34
 -11  -6  -4   91.71   16.83
  11  -6   4  100.23   17.79
 -11  -6  -4   99.10   17.04
  11   6   4  166.99   20.06
 -11  -6  -4  131.53   17.39
 -11  -6  -4  138.99   17.30
 -11   6  -4  155.08   20.00
 -11   6  -4  112.61   17.53
 -12  -6  -4  324.01   36.78
 -12  -6  -4  361.02   36.21
  12  -6   4  240.67   35.85
 -12  -6  -4  271.19   35.89
 -12   6  -4  341.46   36.99
 -13  -6  -4   -1.11    8.38
 -13  -6  -4    6.28    8.82
 -13  -6  -4    6.39    8.88
  13  -6   4   -2.12    9.20
 -13   6  -4   10.66    8.00
 -13  -6  -4   10.37    8.18
  14  -6   4   17.77   10.00
 -14  -6  -4   11.64    9.16
 -14  -6  -4    3.10    8.35
 -14   6  -4   12.83    8.99
 -14  -6  -4   16.10    9.59
 -15  -6  -4  257.16   32.45
 -15  -6  -4  263.21   32.39
 -15   6  -4  295.86   32.92
 -15  -6  -4  257.30   32.35
 -16  -6  -4   -7.74    8.13
 -16   6  -4    6.44    8.15
 -16  -6  -4   -2.91    8.07
 -16  -6  -4   -0.94    8.41
  16  -6   4   10.91    8.25
 -17  -6  -4   31.16    9.15
 -17  -6  -4   31.75    8.94
 -17   6  -4   37.94    9.96
 -17  -6  -4   21.30    8.30
  17  -6   4   24.35    8.99
 -18  -6  -4  343.02   41.58
 -18   6  -4  430.06   42.52
 -18  -6  -4  353.40   41.79
  18  -6   4  347.92   41.98
 -19  -6  -4   17.23    7.06
 -19  -6  -4   22.59    7.32
 -19   6  -4   14.45    7.16
  19  -6   4   28.63    7.68
 -20  -6  -4   42.69    8.18
 -20   6  -4   44.03    8.38
 -20  -6  -4   48.95    8.26
  20  -6   4   44.25    8.45
 -21  -6  -4  224.20   28.36
 -21   6  -4  285.73   29.02
  21  -6   4  259.53   28.87
 -22  -6  -4   13.76    4.16
 -22   6  -4   19.68    4.51
  22  -6   4   15.87    4.20
  23   7  -4   -3.38    4.12
  22  -7  -4    4.31    3.33
 -22  -7   4   -5.74    3.83
  22   7  -4   -0.63    5.45
 -22  -7   4    3.55    3.56
  21  -7  -4   -0.45    4.26
  21   7  -4    4.60    7.19
 -21  -7   4    3.77    4.55
  20  -7  -4    7.01    5.42
  20   7  -4   10.72    8.46
 -20  -7   4   13.14    5.79
  19  -7  -4   41.58   10.30
  19  -7  -4   77.96   10.43
  19   7  -4   59.32   12.38
 -19  -7   4   50.24    9.65
  18  -7  -4   44.59   12.34
  18   7  -4   85.20   14.70
  18  -7  -4   90.52   12.65
  18   7  -4   88.82   15.31
  18  -7  -4   93.17   12.26
 -18  -7   4   82.06   12.65
  17  -7  -4   15.37    8.35
  17   7  -4    1.25   10.38
  17  -7  -4   -0.77    7.75
  17   7  -4    6.99   11.20
  17  -7  -4    6.25    7.51
 -17  -7   4   11.00    7.39
  16  -7  -4    7.84    8.83
  16   7  -4    2.71   10.69
  16  -7  -4    5.82    8.64
  16   7  -4   -1.21   11.97
  16  -7  -4    1.11    7.95
 -16  -7   4    4.50    8.23
  15  -7  -4   67.35   14.85
  15   7  -4  118.37   18.08
  15  -7  -4  133.47   15.82
  15   7  -4  101.27   17.66
  15  -7  -4   95.32   14.52
 -15  -7   4   85.77   14.45
  14  -7  -4   63.08   14.94
  14  -7  -4  116.64   15.38
  14  -7  -4  122.96   15.02
  14   7  -4  105.27   17.69
  14  -7  -4   91.03   14.04
 -14  -7   4   73.96   14.00
  13  -7  -4   72.36   14.11
  13  -7  -4   82.85   13.53
  13  -7  -4   91.21   13.60
  13   7  -4   74.77   15.48
  13  -7  -4   94.28   12.78
 -13  -7   4   54.56   12.21
  12  -7  -4   34.27   11.70
  12  -7  -4   66.42   11.72
  12  -7  -4   73.57   11.53
  12   7  -4   72.04   13.69
  12  -7  -4   41.52   10.27
 -12  -7   4   47.02   10.98
  11  -7  -4   54.38   11.96
  11  -7  -4   50.94   11.14
  11  -7  -4   65.36   11.56
  11   7  -4   45.54   12.91
  10  -7  -4    4.04    8.75
  10  -7  -4   -2.46    8.09
  10   7  -4   16.42    9.17
  10  -7  -4   12.03    7.50
  10   7  -4   -1.13    9.29
   9   7  -4    2.18    8.87
   9  -7  -4   -0.97    8.36
   9   7  -4   -2.47   11.94
   9  -7  -4   -0.82    7.79
   9   7  -4   -7.03    8.70
   9  -7  -4    6.62    7.83
  -9  -7   4   -6.82    9.13
   8  -7  -4  353.86   35.99
   8  -7  -4  310.03   37.04
   8   7  -4  201.60   36.62
   8   7  -4  418.07   37.74
   8   7  -4  232.81   40.00
   7  -7  -4   33.63    8.58
   7   7  -4   22.71    9.47
   7   7  -4   33.66   10.12
   7   7  -4   35.23   14.84
   6  -7  -4   83.50   12.15
   6   7  -4   43.18   13.72
   6  -7  -4   76.22   11.79
   6   7  -4   68.09   17.76
   6   7  -4   74.81   14.50
   6   7  -4  103.03   13.66
   5  -7  -4   39.45    9.13
   5   7  -4   47.65   16.71
   5   7  -4   33.20   10.43
   5  -7  -4   44.18   10.60
   5  -7  -4   58.67   10.32
   5   7  -4   50.34   10.36
   5  -7  -4   53.50    9.20
   5   7  -4   30.02   13.87
   4   7  -4   70.88   14.39
   4  -7  -4   74.64   14.39
   4  -7  -4   90.83   14.02
   4   7  -4  102.67   14.22
   4  -7  -4   96.68   12.42
   4   7  -4   74.36   18.42
   3  -7  -4   25.60    8.25
   3   7  -4   31.03    9.07
   3  -7  -4   35.71    7.53
   3   7  -4   36.59   14.47
   3   7  -4   34.89    9.89
   3   7  -4   41.18   12.02
  -2  -7   4   38.32   10.22
   2  -7  -4   22.87    8.24
   2   7  -4   31.83    8.72
   2  -7  -4   34.53    7.00
   2   7  -4    7.12   12.37
   2   7  -4   17.34    8.99
   2   7  -4   21.27   11.37
  -1  -7   4    6.08    7.99
   1  -7  -4    0.95    6.87
  -1   7   4    5.78    7.74
   1   7  -4    0.94    7.13
   1   7  -4   11.51   10.67
   1  -7  -4    4.14    5.20
   1   7  -4   11.57    7.70
   1  -7  -4    3.99    6.76
   1   7  -4    1.92    9.75
   0  -7   4   10.84    8.71
   0  -7  -4   25.37    7.48
   0   7   4   33.02    8.96
   0  -7  -4   15.76    6.13
   0   7  -4   26.12    9.27
   0  -7  -4   14.94    7.45
   0   7  -4   21.09   10.51
   1  -7   4   10.81    8.47
  -1  -7  -4   10.15    6.84
   1   7   4    4.96    8.23
  -1  -7  -4   15.13    5.69
  -1   7  -4   10.27    7.74
  -1  -7  -4   15.14    8.18
  -1   7  -4   26.62   10.30
  -2   7  -4   30.39   10.83
   2  -7   4   50.66   10.97
  -2  -7  -4   45.90    8.74
   2   7   4   33.84   10.15
  -2  -7  -4   33.22    9.59
  -2  -7  -4   21.73    8.29
  -2  -7  -4   32.32    6.91
  -3   7  -4   40.26   11.34
  -3  -7  -4   27.88    7.94
  -3  -7  -4   22.14    8.45
  -3  -7  -4   27.68    8.61
  -3  -7  -4   28.71    6.62
  -3   7  -4   29.16   13.15
  -4   7  -4   39.02   12.38
  -4   7  -4   35.56   13.91
  -4  -7  -4   31.93    8.29
  -4  -7  -4   31.65    9.84
  -4  -7  -4   36.88    9.48
  -4  -7  -4   44.05    7.82
  -5  -7  -4  272.97   28.97
  -5   7  -4  254.79   31.01
  -5  -7  -4  228.86   30.92
  -5   7  -4  205.60   32.31
  -6  -7  -4  225.16   24.83
  -6  -7  -4  221.79   23.97
  -6  -7  -4  193.58   25.70
  -6   7  -4  178.89   28.98
  -6   7  -4  172.30   27.51
  -6   7  -4  161.66   25.49
  -7  -7  -4   -2.15    6.44
  -7   7  -4    6.16    7.90
  -7  -7  -4    6.61    7.17
  -7   7  -4    7.04   10.87
  -7  -7  -4   -0.85    6.31
  -7   7  -4   -4.07    9.29
  -8   7  -4  619.14   67.28
  -8   7  -4  547.36   67.63
  -8  -7  -4  606.60   63.10
  -8  -7  -4  678.64   63.77
  -8  -7  -4  464.50   63.16
  -8   7  -4  619.76   64.53
  -8  -7  -4  463.16   63.74
  -8  -7  -4  574.89   62.93
  -9  -7  -4   54.76   10.54
  -9   7  -4   35.19   10.67
  -9  -7  -4   59.45   10.58
  -9  -7  -4   45.14   10.56
  10  -7   4    5.03    8.99
 -10  -7  -4    9.60    8.02
 -10   7  -4    6.80    7.93
 -10  -7  -4    8.10    7.09
 -10  -7  -4    8.49    7.52
  11  -7   4   95.95   18.72
 -11  -7  -4  161.46   18.90
 -11   7  -4  144.48   19.32
 -11  -7  -4  141.05   19.25
 -11   7  -4  142.57   19.84
 -12  -7  -4   88.83   14.53
  12  -7   4   68.16   14.72
 -12  -7  -4   89.92   14.68
 -12   7  -4  110.42   15.10
 -13  -7  -4   75.65   14.16
  13  -7   4   77.44   14.69
 -13   7  -4   89.95   14.68
 -13  -7  -4   90.02   14.37
 -13  -7  -4  106.18   15.18
  14  -7   4   -3.77    8.77
 -14  -7  -4   -4.52    7.92
 -14   7  -4   -7.45    7.56
 -14  -7  -4    2.85    8.26
 -14  -7  -4    0.99    8.28
  15  -7   4    8.79    7.89
 -15  -7  -4    8.59    7.95
 -15  -7  -4    7.23    8.24
 -15   7  -4   -7.01    7.50
 -15  -7  -4   10.10    8.27
  16  -7   4   25.91    8.29
  16  -7   4   44.07    9.23
 -16   7  -4   17.52    7.94
 -16  -7  -4   44.59    9.32
 -16  -7  -4   15.08    7.65
  17  -7   4   -2.30    6.54
 -17   7  -4   14.07    6.92
 -17  -7  -4   15.24    7.17
 -17  -7  -4   11.34    6.65
  18  -7   4    4.83    6.15
 -18   7  -4   15.16    5.96
 -18  -7  -4    8.71    5.76
 -18  -7  -4    3.08    5.94
  19  -7   4    7.23    5.13
 -19  -7  -4    3.98    4.88
 -19  -7  -4   -3.59    4.81
  20  -7   4   11.60    4.51
 -20  -7  -4    5.96    3.88
 -20  -7  -4   -1.23    3.85
  21  -7   4    3.96    3.14
 -21  -7  -4    9.19    3.09
  21  -8  -4    0.30    2.70
  21  -8  -4    4.60    3.26
 -21  -8   4    1.50    3.02
  21   8  -4    7.01    4.56
  20  -8  -4    5.68    3.60
  20  -8  -4   -2.30    3.93
  20   8  -4   12.08    6.27
 -20  -8   4    0.46    3.78
  19  -8  -4   67.23    9.39
  19   8  -4   58.82   11.52
  19   8  -4   69.77   11.34
 -19  -8   4   64.03    9.56
  18  -8  -4   42.14    7.68
  18   8  -4   33.01   10.23
  18   8  -4   35.14   10.04
 -18  -8   4   41.93    7.86
  17  -8  -4    3.03    5.86
  17   8  -4   11.47   10.00
  17   8  -4   12.92    9.06
  17  -8  -4   11.38    6.37
 -17  -8   4   10.48    5.94
  16  -8  -4   72.63   11.40
  16   8  -4   74.25   14.51
  16   8  -4   81.17   14.22
  16  -8  -4   62.67   10.56
 -16  -8   4   67.20   11.12
  15  -8  -4   24.85    7.98
  15   8  -4   18.19   11.99
  15   8  -4   31.44   11.10
  15  -8  -4   17.39    7.33
 -15  -8   4   22.96    7.91
  14  -8  -4  122.46   15.11
  14  -8  -4  107.13   14.89
  14   8  -4  112.65   19.01
  14   8  -4  134.39   17.73
  14  -8  -4   87.61   13.76
 -14  -8   4   75.30   14.28
  13  -8  -4  119.24   15.90
  13  -8  -4   92.97   15.54
  13   8  -4  137.67   19.02
  13  -8  -4  102.14   14.72
  12  -8  -4   28.93    9.48
  12   8  -4   17.70   11.65
 -11  -8   4   34.77   12.61
  11  -8  -4   29.16    9.46
  11   8  -4   28.14   12.05
  10  -8  -4  277.63   35.84
 -10  -8   4  305.63   38.68
  10   8  -4  366.42   38.08
   9  -8  -4   -1.60    7.96
  -9  -8   4   12.55   11.59
   9  -8  -4   -1.71    7.60
   9   8  -4   -5.68    9.82
   8  -8  -4   21.00    8.21
  -8  -8   4   17.23   12.65
   8  -8  -4   11.48    7.49
   8   8  -4   23.35   11.00
   7  -8  -4  261.08   33.76
  -7  -8   4  285.33   37.16
   7  -8  -4  256.80   33.60
   6  -8  -4  736.54   88.65
  -6  -8   4  803.75   91.33
   6  -8  -4  714.30   88.42
   6  -8  -4  845.37   89.45
   5  -8  -4   18.54    7.70
  -5  -8   4   29.87   13.01
   5  -8  -4   29.02    8.64
   5   8  -4   22.06   10.00
   5   8  -4    6.67    7.84
   5  -8  -4   17.50    8.07
   5  -8  -4   33.59    7.90
  -4  -8   4   80.29   15.74
   4  -8  -4  101.89   13.48
   4   8  -4   69.56   13.51
   4   8  -4   84.92   20.75
   4   8  -4   52.59   13.10
   4  -8  -4   64.96   13.05
   4  -8  -4   70.62   11.18
   4   8  -4   39.13   16.17
   3  -8  -4   91.20   11.57
   3   8  -4   43.90   16.92
  -3  -8   4   65.66   14.58
   3   8  -4   40.76   12.44
   3  -8  -4   58.73   13.31
   3  -8  -4  104.22   13.79
   3   8  -4   97.81   14.83
   2  -8  -4    5.18    8.47
   2   8  -4  -13.36   12.61
   2  -8  -4   16.68    6.55
  -2  -8   4   11.18   11.48
   2   8  -4    9.72    8.86
   2  -8  -4   18.79    8.92
   2   8  -4   20.00   11.47
   1  -8  -4   34.30   10.04
  -1   8   4   29.77   10.44
   1   8  -4   38.74   13.95
   1  -8  -4   40.16    8.02
  -1  -8   4   46.66   12.77
   1   8  -4   27.57   10.97
   1  -8  -4   69.15   12.08
   1   8  -4   57.31   14.98
   0  -8  -4   60.86   11.94
   0   8   4   56.84   12.39
   0  -8   4   64.96   14.02
   0  -8  -4   50.12    9.62
   0  -8  -4   68.40   11.91
   0  -8  -4   74.93   13.32
   0   8  -4   63.63   15.37
  -1   8  -4   61.44   15.10
  -1  -8  -4   64.76   11.83
   1   8   4   71.73   13.10
   1  -8   4   52.28   13.33
  -1   8  -4   47.61   12.38
  -1  -8  -4   45.29   11.34
  -1  -8  -4   62.95   12.09
  -1  -8  -4   73.84   10.06
  -2   8  -4  223.55   35.17
  -2  -8  -4  312.10   32.54
   2   8   4  350.28   33.64
   2  -8   4  237.00   33.18
  -2   8  -4  277.43   38.72
  -2   8  -4  283.14   33.66
  -2  -8  -4  218.50   32.72
  -2  -8  -4  221.39   32.80
  -2  -8  -4  276.67   30.86
  -3  -8  -4  619.96   61.79
   3   8   4  631.96   62.88
  -3   8  -4  545.34   62.86
   3  -8   4  496.72   62.63
  -3  -8  -4  531.97   62.92
  -3  -8  -4  434.78   62.02
  -3  -8  -4  565.09   60.58
  -4   8  -4   23.28   10.58
  -4  -8  -4   33.60    9.36
  -4  -8  -4   35.64    8.08
   5  -8   4  419.49   48.87
  -5  -8  -4  460.71   48.73
  -5  -8  -4  412.39   48.46
  -5  -8  -4  432.94   48.00
  -5   8  -4  411.22   50.02
  -6   8  -4  343.85   44.61
  -6  -8  -4  359.86   42.49
  -6  -8  -4  421.37   43.33
  -7   8  -4 1010.87  113.37
  -7  -8  -4 1012.71  111.62
  -7  -8  -4 1097.54  112.15
  -7  -8  -4  990.80  111.60
  -8   8  -4   97.78   16.06
  -8  -8  -4  108.80   14.76
  -8  -8  -4  127.90   15.21
  -9   8  -4  243.47   28.21
  -9  -8  -4  280.72   27.16
  -9  -8  -4  270.37   26.90
 -10   8  -4   84.99   14.04
 -10  -8  -4   85.26   13.06
 -10  -8  -4   95.63   12.81
  10  -8   4   51.00   13.24
 -11   8  -4   77.99   12.65
 -11  -8  -4   58.41   11.52
  11  -8   4   50.76   11.92
 -12   8  -4   74.65   12.38
 -12  -8  -4   80.99   12.07
 -13  -8  -4   15.44    8.10
 -13  -8  -4   15.27    8.12
  13  -8   4    9.21    8.26
  14  -8   4   64.24   10.84
 -14  -8  -4   50.88   10.54
  14  -8   4   48.43    9.66
  15  -8   4   34.51    8.63
 -15  -8  -4   47.61    8.80
  15  -8   4   24.39    7.39
  16  -8   4   20.61    7.03
 -16  -8  -4   32.07    7.51
  16  -8   4   27.46    6.72
  17  -8   4   27.05    6.37
 -17  -8  -4   19.78    5.61
  17  -8   4   14.83    5.46
 -18  -8  -4   20.49    4.91
  18  -8   4   13.37    4.80
 -19  -8  -4    1.94    3.02
  19  -8   4   -0.41    3.21
  19  -9  -4   21.53    4.35
  19  -9  -4   23.14    4.05
 -19  -9   4   33.32    4.59
  19   9  -4   17.65    5.80
  18  -9  -4    5.67    3.89
  18   9  -4   11.22    7.03
  18  -9  -4    1.05    3.21
  18   9  -4   -0.65    5.57
  17  -9  -4    7.81    4.65
  17   9  -4   -3.64    7.69
  17  -9  -4    5.84    3.91
  17   9  -4    7.57    6.68
  16  -9  -4   50.56    9.30
  16   9  -4   57.16   12.14
  16  -9  -4   74.02    9.07
  16   9  -4   74.77   11.59
  16  -9  -4   50.48    8.40
  15  -9  -4    4.87    6.08
  15   9  -4   -5.98   10.12
  15  -9  -4   12.41    5.33
  15  -9  -4    6.83    5.20
  15   9  -4    8.35    8.78
  14  -9  -4   12.05    6.82
  14   9  -4    1.32   10.75
  14   9  -4  -10.88    9.27
  13  -9  -4   -3.58    6.84
  13   9  -4  -14.29   11.58
  13  -9  -4   -2.89    6.41
  13   9  -4   10.36    9.67
  12  -9  -4   74.02   11.45
  12   9  -4   97.13   14.44
  11  -9  -4   -3.84    7.27
  11  -9  -4   -1.98    7.60
  11   9  -4    7.60   10.21
  10  -9  -4   32.57    8.67
 -10  -9   4   33.44   12.96
  10   9  -4   38.38   11.57
   9  -9  -4   33.81    9.69
   9  -9  -4   53.35   10.70
  -9  -9   4   54.39   14.84
   9   9  -4   76.77   13.15
   8  -9  -4    3.02    7.14
  -8  -9   4   18.53   12.68
   8  -9  -4    8.91    7.80
   8   9  -4   27.29   11.30
   7  -9  -4   10.31    7.39
  -7  -9   4    9.35   13.18
   7  -9  -4    9.13    7.88
   7   9  -4   10.85    9.56
   6  -9  -4    1.43    6.61
  -6  -9   4    9.34   13.53
   6  -9  -4   13.89    7.69
   6  -9  -4    1.78    7.59
   6   9  -4    9.69   10.14
   5  -9  -4   54.06    9.42
   5  -9  -4   33.47    9.74
  -5  -9   4   74.08   15.56
   5  -9  -4   53.64   11.29
   4  -9  -4   25.54    7.28
  -4  -9   4   22.82   13.25
   4  -9  -4    5.91    9.05
   3  -9  -4   28.12    7.40
  -3  -9   4   41.84   14.28
   3  -9  -4   39.78   10.72
   2  -9  -4    4.47    5.81
  -2  -9   4   -4.40   11.67
   2  -9  -4   10.42    9.50
  -1  -9   4    7.19   11.67
   1  -9  -4    6.26    5.98
   1  -9  -4    5.77    6.16
   1  -9  -4    6.31    8.89
   0  -9   4  252.94   33.99
   0  -9  -4  280.57   32.37
   0  -9  -4  259.73   30.48
  -1   9  -4  316.37   37.64
   1  -9   4  283.39   38.00
  -1  -9  -4  390.89   37.53
  -1  -9  -4  277.81   35.08
  -2   9  -4    5.52   10.09
   2  -9   4   16.69   12.30
   2  -9   4   10.93   11.58
  -2  -9  -4    4.99    8.50
  -2  -9  -4   -2.55    6.37
  -3   9  -4    1.38    9.39
   3  -9   4   15.31   12.08
  -3  -9  -4    8.60    8.78
  -3  -9  -4   13.52    6.80
  -4  -9  -4   11.76    8.18
  -4   9  -4    1.36    9.83
   4  -9   4   -6.96   11.47
  -4  -9  -4   10.10    7.14
  -4  -9  -4   -0.65    6.31
  -5  -9  -4    0.85    7.08
   5  -9   4    5.55   11.34
   5  -9   4    4.60    7.80
  -5  -9  -4    2.48    6.55
  -5   9  -4   18.30   11.08
  -5  -9  -4   15.21    7.08
  -5   9  -4   10.68   10.27
   6  -9   4   62.81   14.05
   6  -9   4   31.87   10.75
  -6   9  -4   72.69   13.98
  -6  -9  -4   75.39   11.07
  -6  -9  -4   59.08   10.44
  -7   9  -4    2.50    9.72
  -7  -9  -4   -6.03    7.08
  -7  -9  -4   -5.55    6.80
   7  -9   4   -8.18   11.41
   7  -9   4   -7.14    8.46
   8  -9   4   17.39    8.47
  -8  -9  -4   16.10    7.86
  -8   9  -4   16.77   10.36
  -8  -9  -4   18.55    6.92
   8   9   4    5.12    9.81
  -9   9  -4   90.76   13.99
  -9  -9  -4   92.05   12.19
  -9  -9  -4   71.78   11.41
 -10   9  -4   41.44   10.83
 -10  -9  -4   64.38   10.36
  10  -9   4   41.39   10.69
 -11   9  -4   15.72    8.06
 -11  -9  -4   14.05    7.24
  11  -9   4   11.53    7.80
 -12   9  -4    7.16    7.15
 -12  -9  -4    8.88    6.38
 -12  -9  -4    2.45    6.65
  12  -9   4    7.20    7.01
 -13  -9  -4   15.41    6.56
  13  -9   4    9.31    6.86
 -13  -9  -4    6.18    6.22
  13  -9   4   17.26    5.65
  14  -9   4   29.56    6.94
 -14  -9  -4   13.10    6.30
  14  -9   4   24.66    5.82
  15  -9   4    1.59    4.83
 -15  -9  -4    1.65    4.51
  15  -9   4   -1.98    3.89
  16  -9   4    6.37    4.25
 -16  -9  -4    1.42    3.73
  16  -9   4   -5.64    3.66
  17  -9   4   -1.11    3.26
 -17  -9  -4    6.18    3.05
  17  -9   4    1.47    2.80
  16 -10  -4   26.38    5.32
  16  10  -4   59.84    8.69
  15 -10  -4   19.53    5.11
  15  10  -4   14.63    6.66
  14 -10  -4    1.35    4.50
  14  10  -4   15.83    8.14
  14  10  -4    4.47    6.38
  13 -10  -4   34.16    7.35
  13  10  -4   36.48    9.52
  12 -10  -4   18.00    6.61
  12  10  -4   44.57   11.80
  12 -10  -4   39.17    6.74
  12  10  -4   15.55    8.55
  11 -10  -4   22.00    7.13
  11  10  -4   36.03   11.98
  11 -10  -4   40.22    7.54
  11  10  -4   35.31    9.72
  10 -10  -4  174.24   17.85
 -10 -10   4  166.77   20.79
   9 -10  -4   23.40    7.42
  -9 -10   4   34.37   12.03
   9 -10  -4   37.33    7.85
   8 -10  -4   22.37    7.21
  -8 -10   4   33.51   11.98
   8 -10  -4   39.86    8.37
   7 -10  -4  150.88   20.86
   7 -10  -4  192.97   21.67
  -7 -10   4  207.88   25.64
   6 -10  -4   41.45    8.27
  -6 -10   4   33.88   13.28
   6 -10  -4   22.18    6.98
   6  10  -4   18.84   13.03
   6 -10  -4   24.33    8.21
  -5 -10   4   92.38   17.85
   5 -10  -4   85.12   12.95
   5  10  -4  105.75   19.65
   5 -10  -4  103.23   14.45
  -4 -10   4   51.03   14.71
   4 -10  -4   33.51    7.75
   4  10  -4   38.10   15.21
   4 -10  -4   42.65    9.88
  -3 -10   4   15.45   13.01
   3 -10  -4   12.94    6.33
   3 -10  -4   20.38    7.07
   3  10  -4   18.22   14.25
   3 -10  -4   43.77   10.25
  -2 -10   4   29.06   13.24
   2 -10  -4   12.49    6.61
   2 -10  -4   15.04    9.14
  -1 -10   4   18.15   12.66
  -1 -10   4   27.17   13.07
   1 -10  -4   17.15    6.92
   1 -10  -4   23.86   10.25
   0 -10   4   75.42   15.54
   0 -10  -4   90.10   11.77
   0 -10  -4   60.98   13.94
   1 -10   4    8.95   12.27
  -1 -10  -4    8.42    8.75
  -1 -10  -4   11.75    6.15
  -1  10  -4   18.76   13.12
  -2  10  -4  230.80   30.43
   2 -10   4  215.80   30.10
  -2 -10  -4  280.94   30.24
  -2 -10  -4  239.12   28.36
  -2  10  -4  292.83   34.17
  -3 -10  -4   45.52    9.78
  -3  10  -4   27.16   10.49
   3 -10   4   25.02   12.05
  -3 -10  -4   43.63    8.97
  -3  10  -4   34.08   13.72
  -3 -10  -4   37.64    7.96
  -4 -10  -4   13.66    7.58
   4 -10   4    5.55   10.96
  -4  10  -4   12.14    9.04
  -4 -10  -4    1.51    6.39
  -4  10  -4   17.61   11.27
  -4 -10  -4   16.48    6.46
  -5 -10  -4  299.36   35.11
   5 -10   4  356.34   35.85
   5 -10   4  188.90   34.42
  -5 -10  -4  324.01   34.83
  -5 -10  -4  324.90   35.17
  -5  10  -4  325.04   37.04
  -5 -10  -4  341.11   34.80
   5  10   4  369.14   38.11
   6 -10   4    7.08    9.97
   6 -10   4   -2.28    7.01
  -6 -10  -4    2.92    6.43
  -6  10  -4   26.19    9.23
  -6 -10  -4    0.70    6.05
   6  10   4    1.23    9.18
   7 -10   4   17.13    9.75
   7 -10   4    5.90    6.99
  -7 -10  -4    4.59    6.12
  -7  10  -4   17.37    8.50
  -7 -10  -4    3.33    5.64
   7  10   4   16.42    9.54
  -8  10  -4   85.92   13.61
  -8 -10  -4   74.42   11.20
  -8 -10  -4  101.61   11.63
   8  10   4   80.30   13.90
   8 -10   4   74.28   13.26
   8 -10   4   44.87   11.09
   9 -10   4    2.64    6.28
  -9 -10  -4    8.11    5.97
  -9  10  -4    3.81    7.73
  10 -10   4   44.98    9.53
 -10 -10  -4   63.37    9.54
 -11  10  -4   81.96   11.14
 -11 -10  -4   68.12    9.59
 -11 -10  -4   57.10    9.73
  11 -10   4   49.98    9.54
 -12  10  -4   27.79    6.83
 -12 -10  -4   22.99    6.12
  12 -10   4   27.11    6.30
 -13 -10  -4   12.17    4.64
  13 -10   4   11.61    4.73
 -14 -10  -4   16.35    4.31
  14 -10   4   18.77    4.44
 -15 -10  -4   50.50    6.84
  15 -10   4   51.10    6.89
  13  11  -4    9.50    5.62
  13 -11  -4   -2.28    2.93
  12  11  -4    4.65    6.26
  12 -11  -4    3.30    3.32
  11  11  -4   10.26    7.05
  11 -11  -4   12.15    4.15
  11 -11  -4    4.16    3.66
  11 -11  -4   10.43    3.91
  10  11  -4   -3.68    7.45
  10 -11  -4   -3.60    4.23
  10 -11  -4    7.24    3.81
  10 -11  -4    1.12    3.79
   9  11  -4   10.62    7.54
   9 -11  -4    4.67    4.51
   9 -11  -4   13.11    4.71
   9 -11  -4   16.34    4.75
   8 -11  -4   42.10    7.17
   8 -11  -4   42.81    7.16
   8 -11  -4   44.28    7.31
   7 -11  -4    2.70    4.40
   7 -11  -4    6.95    4.84
   6  11  -4   90.05   15.81
   6 -11  -4   87.42   11.15
  -6 -11   4   57.60   13.26
   6 -11  -4   90.73   11.41
   5 -11  -4   47.63    7.66
  -5 -11   4   24.18   10.72
   4 -11  -4   40.75    8.57
   4  11  -4   35.09   12.56
   4 -11  -4   33.91    6.79
  -4 -11   4   30.90   10.53
   3 -11  -4   12.75    7.00
   3  11  -4  -13.01   11.47
   3 -11  -4    7.22    4.88
  -3 -11   4    4.82    9.54
[truncated: 377,983 more chars]
