# Supplementary material for: Synthesis, crystal structure and Hirshfeld analysis of a novel supra­molecular compound [Co(tsc)3]2[Co(cit)2](NO3)4·4H2O
Source: Acta Crystallogr E Crystallogr Commun. 2025 Feb 18;81(Pt 3):248–51. doi: 10.1107/S2056989025001136 (PMC11891588; doi:10.1107/S2056989025001136)
Supplement: Supplementary file 2 [file e-81-00248-Isup2.hkl]

data_I                                                                          
_shelx_title ' exp_1396_cono3_l1_t_a.res in P2(1)/c'                            
_shelx_refln_list_code          4                                               
_shelx_F_calc_maximum      320.14                                               
_exptl_crystal_F_000      1458.00                                               
_reflns_d_resolution_high  0.8300                                               
                                                                                
loop_                                                                           
 _space_group_symop_operation_xyz                                               
 'x, y, z'                                                                      
 '-x, y+1/2, -z+1/2'                                                            
 '-x, -y, -z'                                                                   
 'x, -y-1/2, z-1/2'                                                             
                                                                                
_cell_length_a    22.8868                                                       
_cell_length_b    10.7978                                                       
_cell_length_c    10.1946                                                       
_cell_angle_alpha  90.000                                                       
_cell_angle_beta   95.359                                                       
_cell_angle_gamma  90.000                                                       
                                                                                
_shelx_F_squared_multiplier     1.000                                           
                                                                                
loop_                                                                           
 _refln_index_h                                                                 
 _refln_index_k                                                                 
 _refln_index_l                                                                 
 _refln_F_squared_calc                                                          
 _refln_F_squared_meas                                                          
 _refln_F_squared_sigma                                                         
 _refln_observed_status                                                         
   2   0   0       1985.56       1765.98       471.82 o                         
   4   0   0        268.27        182.26        11.65 o                         
   5   0   0        214.34        178.39        18.65 o                         
   6   0   0      11777.30       9804.45      1693.81 o                         
   7   0   0      35601.21      30624.33      2312.18 o                         
   8   0   0       2147.59       1995.93       157.84 o                         
   9   0   0      12313.13      11967.79       781.02 o                         
  10   0   0      24488.88      25901.53      1954.32 o                         
  11   0   0       2944.60       2953.11       236.97 o                         
  12   0   0       1154.21        955.06       114.02 o                         
  13   0   0      11686.65      11648.03       882.24 o                         
  14   0   0       1429.58       1360.82       124.61 o                         
  15   0   0        208.23        265.65        52.65 o                         
  16   0   0       1569.06       1701.23       106.67 o                         
  17   0   0         25.88         25.56        30.11 o                         
  18   0   0       3730.51       3310.32       192.26 o                         
  19   0   0        130.51        108.73        34.73 o                         
  20   0   0        210.08        204.22        75.73 o                         
  21   0   0       2275.76       2431.92       213.15 o                         
  22   0   0       1838.87       1869.87       172.30 o                         
  23   0   0       1017.30       1248.47       165.49 o                         
  24   0   0       1826.56       2014.41       178.41 o                         
  25   0   0       2130.77       2529.50       213.54 o                         
  26   0   0        262.19        315.73        68.02 o                         
  27   0   0        360.96        385.95        48.15 o                         
   1   1   0       1231.95       1392.56        49.35 o                         
   2   1   0       5258.35       5159.82       313.50 o                         
   3   1   0       1303.44       1054.58        59.54 o                         
   4   1   0        364.44        376.88        17.14 o                         
   5   1   0        452.70        530.08        24.47 o                         
   6   1   0      13935.53      12468.58       490.41 o                         
   7   1   0      17277.29      17029.04       880.56 o                         
   8   1   0       9618.28       8804.49       460.75 o                         
   9   1   0        971.93        720.50        41.69 o                         
  10   1   0        445.81        370.01        25.32 o                         
  11   1   0        128.34         97.93        25.51 o                         
  12   1   0         54.32         39.89        21.07 o                         
  13   1   0         42.99         31.65        26.08 o                         
  14   1   0        951.59       1038.04        75.44 o                         
  15   1   0        295.50        336.99        27.53 o                         
  16   1   0       4994.14       4875.85       193.18 o                         
  17   1   0         57.88         20.67        22.99 o                         
  18   1   0        198.23        235.77        26.88 o                         
  19   1   0        463.73        413.61        32.85 o                         
  20   1   0        347.88        430.32        58.25 o                         
  21   1   0         72.23         98.18        46.81 o                         
  22   1   0        985.58       1126.30       169.43 o                         
  23   1   0        691.83        941.81        84.64 o                         
  24   1   0        210.32        167.12        48.00 o                         
  25   1   0         64.84        139.85        39.03 o                         
  26   1   0         44.16         73.45        28.60 o                         
  27   1   0         13.00         35.86        23.37 o                         
   0   2   0      24958.70      32006.58      1746.76 o                         
   1   2   0       2207.42       3083.77       130.29 o                         
   2   2   0       3596.76       4045.57       220.29 o                         
   3   2   0      46889.96      47757.23      1771.44 o                         
   4   2   0       8516.93       9203.39       541.38 o                         
   5   2   0       3534.77       3893.93       188.63 o                         
   6   2   0       5571.64       5783.77       355.71 o                         
   7   2   0       2383.75       2071.99        90.74 o                         
   8   2   0       1414.46       1196.28        61.66 o                         
   9   2   0       8046.58       7279.69       349.51 o                         
  10   2   0       1625.42       1566.89        75.24 o                         
  11   2   0       2942.67       2833.19       143.40 o                         
  12   2   0      14090.40      13124.64       692.15 o                         
  13   2   0       3614.72       3232.41       182.86 o                         
  14   2   0       1667.93       1480.77        83.73 o                         
  15   2   0       7020.58       6378.23       287.71 o                         
  16   2   0       1982.09       1974.89        97.93 o                         
  17   2   0       1233.32       1065.10        57.72 o                         
  18   2   0        298.01        256.74        28.33 o                         
  19   2   0       1135.91       1110.24        68.27 o                         
  20   2   0       2889.09       3036.92       178.68 o                         
  21   2   0        466.64        575.02        59.24 o                         
  22   2   0        749.55        720.07        61.36 o                         
  23   2   0        120.36        113.70        43.84 o                         
  24   2   0        155.40        168.27        37.06 o                         
  25   2   0        338.41        294.09        43.17 o                         
  26   2   0         19.65         18.88        28.50 o                         
  27   2   0        349.84        461.10        47.81 o                         
   1   3   0       4896.64       7281.30       315.24 o                         
   2   3   0       2344.53       3477.64       161.42 o                         
   3   3   0      16101.52      18401.47       783.11 o                         
   4   3   0      13037.75      14911.53       638.65 o                         
   5   3   0       3069.89       3592.30       157.85 o                         
   6   3   0       4507.05       4785.17       191.96 o                         
   7   3   0        838.23        794.18        51.32 o                         
   8   3   0       1586.42       1497.90        87.59 o                         
   9   3   0         42.92         60.42        17.98 o                         
  10   3   0       5745.29       5572.08       268.34 o                         
  11   3   0       2001.65       1858.04        98.41 o                         
  12   3   0       4973.61       4441.82       245.46 o                         
  13   3   0      11933.82      10489.26       836.66 o                         
  14   3   0       1544.77       1462.84        75.03 o                         
  15   3   0        566.84        455.24        34.19 o                         
  16   3   0       6692.70       6327.83       263.70 o                         
  17   3   0        157.19        137.60        26.66 o                         
  18   3   0       1077.10       1072.10        70.55 o                         
  19   3   0         48.38         31.85        42.40 o                         
  20   3   0        348.85        332.42        53.06 o                         
  21   3   0        159.25        165.48        41.41 o                         
  22   3   0         49.71         35.64        33.18 o                         
  23   3   0         32.59         77.94        47.06 o                         
  24   3   0         56.35        100.61        29.10 o                         
  25   3   0         22.97         51.41        24.51 o                         
  26   3   0         23.23         49.35        37.96 o                         
   0   4   0       9422.64      12456.00       688.46 o                         
   1   4   0       1017.14       1462.79        55.70 o                         
   2   4   0       3900.56       5545.16       220.20 o                         
   3   4   0       2852.35       3375.71       151.76 o                         
   4   4   0        161.37        189.18        18.80 o                         
   5   4   0       6362.54       7430.70       361.71 o                         
   6   4   0         85.81        144.42        19.46 o                         
   7   4   0      14158.96      16049.64       854.61 o                         
   8   4   0       1122.29       1321.12        80.29 o                         
   9   4   0        666.25        732.88        67.01 o                         
  10   4   0        263.75        192.56        24.09 o                         
  11   4   0         40.22         39.27        21.59 o                         
  12   4   0         69.47         85.52        27.44 o                         
  13   4   0        527.18        502.45        32.14 o                         
  14   4   0       1226.06       1052.62        52.56 o                         
  15   4   0        728.67        605.70        37.00 o                         
  16   4   0        173.80        129.63        24.24 o                         
  17   4   0       1342.44       1139.56        65.08 o                         
  18   4   0        146.40        129.58        39.12 o                         
  19   4   0        938.60        896.67        84.02 o                         
  20   4   0         13.59         37.51        49.92 o                         
  21   4   0       1148.44       1156.73       116.34 o                         
  22   4   0         55.75         32.23        37.32 o                         
  23   4   0        166.71        139.73        41.76 o                         
  24   4   0         49.31         42.07        29.81 o                         
  25   4   0        219.73        177.30        32.28 o                         
  26   4   0         33.58         52.64        24.75 o                         
   1   5   0       9869.01      13235.92       517.29 o                         
   2   5   0        182.77        191.34        23.58 o                         
   3   5   0        371.86        475.81        30.96 o                         
   4   5   0       3239.53       3743.55       170.44 o                         
   5   5   0       2933.77       3181.30       161.26 o                         
   6   5   0       1989.24       2258.03       117.40 o                         
   7   5   0       1193.89       1075.94        63.80 o                         
   8   5   0       2293.77       2379.76       123.84 o                         
   9   5   0        373.41        289.08        38.46 o                         
  10   5   0        466.82        427.62        41.73 o                         
  11   5   0       2881.28       2994.12       120.87 o                         
  12   5   0        500.50        401.72        31.77 o                         
  13   5   0       4126.01       3786.81       212.72 o                         
  14   5   0        391.32        351.17        40.88 o                         
  15   5   0         97.17        104.79        29.85 o                         
  16   5   0       1927.57       1768.13        99.54 o                         
  17   5   0       3359.32       3288.52       168.82 o                         
  18   5   0         48.50         61.04        44.16 o                         
  19   5   0        229.74        245.60        44.96 o                         
  20   5   0        545.73        482.87        53.30 o                         
  21   5   0        195.13        253.14        37.38 o                         
  22   5   0         38.99         51.41        33.18 o                         
  23   5   0          6.10         -9.81        33.76 o                         
  24   5   0        649.24        597.24        97.82 o                         
  25   5   0        142.34        115.53        40.51 o                         
   0   6   0          4.38         79.62        24.80 o                         
   1   6   0       5561.30       7904.15       319.51 o                         
   2   6   0        811.90        931.35        65.56 o                         
   3   6   0         29.03         36.99        21.83 o                         
   4   6   0         78.81        141.72        25.82 o                         
   5   6   0       1047.05       1137.35        67.86 o                         
   6   6   0       2011.76       2337.32       111.47 o                         
   7   6   0        386.66        553.30        50.44 o                         
   8   6   0       2070.45       1989.66        84.85 o                         
   9   6   0         18.48         15.99        20.83 o                         
  10   6   0        135.91        108.82        22.26 o                         
  11   6   0       4789.99       4690.04       190.41 o                         
  12   6   0       1997.73       1759.68        85.09 o                         
  13   6   0        133.91        146.53        25.45 o                         
  14   6   0        378.65        358.20        38.11 o                         
  15   6   0       2081.45       2192.97       133.88 o                         
  16   6   0       2232.01       2238.32       136.78 o                         
  17   6   0        224.68        220.02        43.62 o                         
  18   6   0         14.27          6.67        32.42 o                         
  19   6   0        851.28        900.68        61.87 o                         
  20   6   0         43.97        102.06        45.36 o                         
  21   6   0        224.59        190.29        37.59 o                         
  22   6   0          3.56         31.75        26.63 o                         
  23   6   0        320.13        293.84        46.69 o                         
  24   6   0        381.64        347.11        41.23 o                         
   1   7   0       1537.69       1921.58       156.85 o                         
   2   7   0         66.29          9.70        26.57 o                         
   3   7   0       6954.23       8062.98       320.98 o                         
   4   7   0        268.83        268.57        27.91 o                         
   5   7   0       5934.53       6499.09       457.48 o                         
   6   7   0       3343.10       3432.24       158.72 o                         
   7   7   0        520.36        517.28        39.98 o                         
   8   7   0       4017.24       4061.79       182.66 o                         
   9   7   0       1038.80        986.21        55.48 o                         
  10   7   0         64.32         39.23        26.06 o                         
  11   7   0       1482.89       1532.81        82.13 o                         
  12   7   0         87.51        122.46        28.82 o                         
  13   7   0       1491.99       1520.69       116.13 o                         
  14   7   0        372.12        265.10        59.02 o                         
  15   7   0        203.79        200.82        53.68 o                         
  16   7   0       1324.12       1261.29        86.42 o                         
  17   7   0       1147.58       1076.77        62.11 o                         
  18   7   0       3786.85       3824.93       176.68 o                         
  19   7   0         79.89         55.92        26.45 o                         
  20   7   0        179.07        172.94        32.77 o                         
  21   7   0        197.38        246.09        36.44 o                         
  22   7   0        257.46        237.74        33.49 o                         
  23   7   0         34.34         21.12        17.11 o                         
   0   8   0       4856.87       5244.15       580.08 o                         
   1   8   0       2602.68       3008.91       165.15 o                         
   2   8   0       1023.49       1130.23        73.93 o                         
   3   8   0       2425.67       2491.62       185.63 o                         
   4   8   0       5860.79       6567.20       398.70 o                         
   5   8   0        245.56        210.36        46.45 o                         
   6   8   0        454.86        437.47        42.98 o                         
   7   8   0        510.60        432.45        62.44 o                         
   8   8   0       1008.22        948.84        72.88 o                         
   9   8   0        390.69        316.93        37.52 o                         
  10   8   0         21.90         11.66        52.83 o                         
  11   8   0       1132.04       1152.67        93.49 o                         
  12   8   0         27.28          0.88        44.78 o                         
  13   8   0         19.97         10.39        52.57 o                         
  14   8   0       3621.96       3454.34       280.32 o                         
  15   8   0        983.19        834.64        89.91 o                         
  16   8   0        120.54         86.60        47.87 o                         
  17   8   0       1919.67       2160.47       145.32 o                         
  18   8   0         51.42         48.96        28.51 o                         
  19   8   0          9.87         19.74        22.72 o                         
  20   8   0        573.63        560.28        46.62 o                         
  21   8   0          0.44          6.69        17.62 o                         
   1   9   0          8.95          3.00        29.92 o                         
   2   9   0        748.14        844.58        63.18 o                         
   3   9   0        949.88        896.09        66.03 o                         
   4   9   0         71.32         97.32        31.96 o                         
   5   9   0         31.25         22.32        45.74 o                         
   6   9   0         73.62         97.37        50.09 o                         
   7   9   0         34.49         71.24        51.92 o                         
   8   9   0        477.65        538.48        97.60 o                         
   9   9   0       1053.89       1105.40        96.23 o                         
  10   9   0         48.54         60.66        36.81 o                         
  11   9   0         10.02         27.62        38.62 o                         
  12   9   0        315.72        365.95        56.13 o                         
  13   9   0        407.93        437.46        72.26 o                         
  14   9   0         21.84        -13.24        42.37 o                         
  15   9   0        318.75        274.67        43.69 o                         
  16   9   0          0.97        -28.54        28.54 o                         
  17   9   0         57.82         41.24        34.38 o                         
  18   9   0         45.98         39.18        21.94 o                         
  19   9   0        130.91        102.02        25.36 o                         
   0  10   0       2349.57       3667.92       418.84 o                         
   1  10   0        103.69        111.42        39.61 o                         
   2  10   0       1519.93       1871.15       132.08 o                         
   3  10   0        121.30        128.35        40.28 o                         
   4  10   0         52.24         80.20        48.52 o                         
   5  10   0        125.96        142.92        51.13 o                         
   6  10   0        111.07         54.90        50.38 o                         
   7  10   0         36.49         96.23        52.25 o                         
   8  10   0       2072.77       2365.13       249.62 o                         
   9  10   0         71.15         61.63        42.97 o                         
  10  10   0        122.64        103.26        42.41 o                         
  11  10   0       3094.50       2944.84       259.98 o                         
  12  10   0        673.86        526.09        61.56 o                         
  13  10   0         59.69         53.55        36.74 o                         
  14  10   0       1100.27        970.72        91.99 o                         
  15  10   0          4.47         -6.42        27.03 o                         
  16  10   0        606.19        498.61        42.91 o                         
  17  10   0        765.38        640.38        49.04 o                         
   1  11   0       1972.75       2685.67       222.09 o                         
   2  11   0       1141.55       1031.60       123.09 o                         
   3  11   0         26.40         26.52        38.72 o                         
   4  11   0        270.92        282.24        49.80 o                         
   5  11   0         29.30         38.26        30.86 o                         
   6  11   0        232.10        185.26        61.15 o                         
   7  11   0         96.95         86.30        38.75 o                         
   8  11   0        161.83        170.05        67.08 o                         
   9  11   0       1167.22       1231.69       107.16 o                         
  10  11   0         65.58         41.61        34.16 o                         
  11  11   0        201.88        217.02        44.77 o                         
  12  11   0        755.70        561.76        58.46 o                         
  13  11   0        181.82        184.30        36.04 o                         
  14  11   0          5.61        -17.85        17.85 o                         
   0  12   0         42.05        -52.77        57.79 o                         
   1  12   0         21.52         25.90        38.20 o                         
   2  12   0        523.84        441.14        60.68 o                         
   3  12   0          0.54         11.22        23.60 o                         
   4  12   0        477.52        402.15        38.77 o                         
   5  12   0       2416.94       1357.74       153.06 o                         
   6  12   0         56.84         42.86        29.34 o                         
   7  12   0        538.70        654.78        63.39 o                         
   8  12   0        726.56        879.58        75.08 o                         
   9  12   0          3.45          1.06        22.02 o                         
  10  12   0         31.65         46.23        33.87 o                         
   1  13   0         67.29         42.94        17.10 o                         
 -27   1   1       3038.52       4056.91       207.44 o                         
 -26   1   1        772.18        810.66        68.97 o                         
 -25   1   1       1311.16       1523.38       102.44 o                         
 -24   1   1        655.78        688.12        82.05 o                         
 -23   1   1        768.19       1088.09        91.73 o                         
 -22   1   1       1568.71       1937.42       122.69 o                         
 -21   1   1        373.00        438.82        50.79 o                         
 -20   1   1         68.30         77.99        39.72 o                         
 -19   1   1        416.31        388.93        30.30 o                         
 -18   1   1        680.06        716.70        60.27 o                         
 -17   1   1        134.71        147.71        22.02 o                         
 -16   1   1       1211.87       1315.45        60.10 o                         
 -15   1   1       4427.01       4282.91       168.74 o                         
 -14   1   1        314.43        333.62        33.09 o                         
 -13   1   1         81.96         62.50        21.81 o                         
 -12   1   1      13772.41      12135.72       587.47 o                         
 -11   1   1        528.98        359.24        32.14 o                         
 -10   1   1        152.57        117.06        19.90 o                         
  -9   1   1       6674.25       5765.10       254.17 o                         
  -8   1   1        835.11        714.88        44.99 o                         
  -7   1   1        697.63        576.12        33.85 o                         
  -6   1   1        435.32        433.25        40.82 o                         
  -5   1   1      18319.14      17377.71       679.76 o                         
  -4   1   1       3648.27       3595.19       265.39 o                         
  -3   1   1      32368.39      28666.59       990.54 o                         
  -2   1   1       2060.79       2151.03        86.84 o                         
  -1   1   1        696.45        899.46        35.77 o                         
   0   1   1      36159.70      42967.11      2654.77 o                         
   1   1   1       1026.97       1119.80        66.03 o                         
   2   1   1       9173.55       9921.16       668.49 o                         
   3   1   1       6420.45       7439.32       529.21 o                         
   4   1   1       1270.03       1457.08       120.51 o                         
   5   1   1       5288.20       4716.14       315.39 o                         
   6   1   1       1028.74        988.52        55.85 o                         
   7   1   1         75.00         56.47        10.98 o                         
   8   1   1       2168.00       1798.52        77.28 o                         
   9   1   1       5741.00       5342.01       236.27 o                         
  10   1   1        209.46        198.40        20.31 o                         
  11   1   1        137.55         91.99        18.19 o                         
  12   1   1       2510.21       2344.32       109.91 o                         
  13   1   1       4152.26       3667.73       185.10 o                         
  14   1   1       2082.28       1981.94       117.61 o                         
  15   1   1       2205.67       1948.93        89.56 o                         
  16   1   1       1431.47       1382.59        67.53 o                         
  17   1   1       1655.59       1485.34        73.13 o                         
  18   1   1       1417.62       1278.26        61.40 o                         
  19   1   1       2046.07       1859.54        82.59 o                         
  20   1   1       1333.45       1590.92       146.08 o                         
  21   1   1        435.88        530.47        63.92 o                         
  22   1   1        627.45        711.00        74.08 o                         
  23   1   1         92.55        120.93        46.91 o                         
  24   1   1        119.22        184.41        41.17 o                         
  25   1   1        436.40        618.59        53.31 o                         
  26   1   1         29.74         29.69        25.15 o                         
  27   1   1         16.30         50.62        26.85 o                         
 -27   2   1        182.25         66.99        48.91 o                         
 -26   2   1        268.64        356.52        50.69 o                         
 -25   2   1        941.52       1133.05        75.13 o                         
 -24   2   1         27.81         85.79        29.39 o                         
 -23   2   1          9.61         45.68        34.58 o                         
 -22   2   1        678.87        831.66        67.44 o                         
 -21   2   1        364.33        404.72        66.41 o                         
 -20   2   1         61.59         71.53        36.93 o                         
 -19   2   1        108.55        127.79        30.92 o                         
 -18   2   1         76.82         61.44        25.57 o                         
 -17   2   1        456.91        413.92        37.21 o                         
 -16   2   1        211.57        176.78        25.31 o                         
 -15   2   1         14.50         13.06        21.83 o                         
 -14   2   1        139.13         97.70        28.10 o                         
 -13   2   1        430.44        353.40        41.17 o                         
 -12   2   1       5233.92       4707.76       231.14 o                         
 -11   2   1       6440.64       5595.22       270.39 o                         
 -10   2   1       2117.58       2061.06       105.31 o                         
  -9   2   1       9288.33       9550.10       447.26 o                         
  -8   2   1       2134.16       1987.91       165.29 o                         
  -7   2   1       1817.98       2038.45       107.04 o                         
  -6   2   1      15011.98      15268.56       796.38 o                         
  -5   2   1      17465.80      16461.70      1010.41 o                         
  -4   2   1         69.10         55.61         7.58 o                         
  -3   2   1         76.10         61.67         9.61 o                         
  -2   2   1      13670.57      15185.45       578.68 o                         
  -1   2   1       3561.51       4148.54       165.70 o                         
   0   2   1       5055.53       6108.42       289.46 o                         
   1   2   1      22152.03      30336.77      1935.33 o                         
   2   2   1       7383.49       8436.97       541.70 o                         
   3   2   1       8426.46       8738.92       358.69 o                         
   4   2   1       8071.31       8273.46       388.89 o                         
   5   2   1       6641.75       6661.99       308.88 o                         
   6   2   1         14.34         35.57         9.14 o                         
   7   2   1        176.76        238.31        18.06 o                         
   8   2   1        177.09        134.62        17.58 o                         
   9   2   1       2124.38       1937.52        99.78 o                         
  10   2   1       1043.07       1061.71        60.39 o                         
  11   2   1       4005.71       3683.85       168.15 o                         
  12   2   1       2921.82       2980.36       137.42 o                         
  13   2   1       1144.60        947.16        53.38 o                         
  14   2   1        332.31        280.37        28.22 o                         
  15   2   1       1300.98       1258.54        62.63 o                         
  16   2   1       2658.55       2324.85       112.29 o                         
  17   2   1        349.00        286.03        32.29 o                         
  18   2   1        587.55        509.53        36.87 o                         
  19   2   1       4021.80       3868.01       222.46 o                         
  20   2   1        208.05        244.98        42.01 o                         
  21   2   1        489.86        584.33        65.77 o                         
  22   2   1        173.12        161.31        47.68 o                         
  23   2   1        283.37        306.66        50.20 o                         
  24   2   1         41.92        110.76        34.48 o                         
  25   2   1        202.77        228.75        32.62 o                         
  26   2   1          9.52         35.60        26.65 o                         
 -26   3   1          2.13         14.19        22.15 o                         
 -25   3   1        137.29        127.59        26.19 o                         
 -24   3   1        176.51        172.90        36.56 o                         
 -23   3   1         26.86         38.18        35.11 o                         
 -22   3   1        115.71        130.04        40.55 o                         
 -21   3   1        768.75        744.93        65.29 o                         
 -20   3   1       2078.13       2248.17       138.33 o                         
 -19   3   1         41.28         76.62        43.49 o                         
 -18   3   1        264.12        233.88        32.54 o                         
 -17   3   1         33.53         40.68        22.39 o                         
 -16   3   1        124.02        133.06        26.96 o                         
 -15   3   1       6467.02       6035.58       272.33 o                         
 -14   3   1         65.44         60.33        18.68 o                         
 -13   3   1       1254.10       1087.73        76.72 o                         
 -12   3   1      15132.55      14154.53       803.99 o                         
 -11   3   1         66.59         79.18        26.58 o                         
 -10   3   1       4465.69       4143.52       268.88 o                         
  -9   3   1       2436.29       2415.68       135.38 o                         
  -8   3   1       2072.72       2229.40       137.99 o                         
  -7   3   1       2954.39       3415.95       193.24 o                         
  -6   3   1       1055.00       1076.07        62.68 o                         
  -5   3   1       1357.34       1407.00        81.00 o                         
  -4   3   1       3022.21       3091.15       136.92 o                         
  -3   3   1        636.88        730.69        36.08 o                         
  -2   3   1      15220.22      17684.91       709.32 o                         
  -1   3   1        509.19        691.63        46.27 o                         
   0   3   1       7062.47       9696.67       598.28 o                         
   1   3   1      26524.04      33964.61      2221.52 o                         
   2   3   1        708.26        877.97        45.41 o                         
   3   3   1        332.32        334.45        17.89 o                         
   4   3   1       9944.32      10974.05       444.45 o                         
   5   3   1       6692.79       7537.34       284.76 o                         
   6   3   1       3775.58       4226.24       189.19 o                         
   7   3   1       9713.93      10361.85       455.17 o                         
   8   3   1         42.11         31.96        13.69 o                         
   9   3   1      16138.57      14252.72       623.36 o                         
  10   3   1       4628.96       4438.36       244.75 o                         
  11   3   1       3468.06       3535.04       197.37 o                         
  12   3   1       9863.03       8661.04       470.32 o                         
  13   3   1       1412.29       1437.50        81.50 o                         
  14   3   1        253.25        268.68        24.64 o                         
  15   3   1       5156.73       4533.89       192.09 o                         
  16   3   1        314.17        304.04        32.48 o                         
  17   3   1        439.81        485.94        35.55 o                         
  18   3   1        105.15         98.71        28.38 o                         
  19   3   1        282.75        314.10        52.88 o                         
  20   3   1        402.67        368.58        47.75 o                         
  21   3   1         36.64         11.97        37.58 o                         
  22   3   1        373.21        352.76        39.50 o                         
  23   3   1         37.44          8.05        28.85 o                         
  24   3   1         11.41          5.38        28.60 o                         
  25   3   1        385.22        426.35        56.41 o                         
  26   3   1          1.04          9.32        21.59 o                         
 -26   4   1         18.95         -6.68        22.40 o                         
 -25   4   1        196.96        174.62        30.40 o                         
 -24   4   1        463.79        429.51        46.70 o                         
 -23   4   1        397.22        507.59        70.98 o                         
 -22   4   1        121.43        158.27        52.01 o                         
 -21   4   1         76.38         54.76        50.86 o                         
 -20   4   1         13.33         75.48        40.25 o                         
 -19   4   1         62.29        140.15        36.40 o                         
 -18   4   1        631.30        701.01        54.49 o                         
 -17   4   1       1525.36       1565.13        72.34 o                         
 -16   4   1       5957.20       5529.97       261.00 o                         
 -15   4   1          9.89         32.49        20.63 o                         
 -14   4   1      10147.46       9315.86       333.70 o                         
 -13   4   1      16144.67      14702.18       467.46 o                         
 -12   4   1        148.10        133.54        25.20 o                         
 -11   4   1      18651.12      17611.40       905.10 o                         
 -10   4   1       4075.86       3379.22       262.08 o                         
  -9   4   1       6604.82       7092.02       405.41 o                         
  -8   4   1        700.36        662.41        48.58 o                         
  -7   4   1       1965.04       2193.44       125.12 o                         
  -6   4   1       1764.97       1865.47       124.29 o                         
  -5   4   1       2720.46       3281.28       159.21 o                         
  -4   4   1       2265.67       2806.00       108.66 o                         
  -3   4   1        994.44       1268.50        60.53 o                         
  -2   4   1       8261.60      11734.37       600.43 o                         
  -1   4   1        576.40        748.36        33.38 o                         
   0   4   1       3003.24       4328.72       192.85 o                         
   1   4   1      16032.06      20917.75       868.87 o                         
   2   4   1       4311.13       5847.91       251.56 o                         
   3   4   1        147.21        182.87        15.75 o                         
   4   4   1      37387.90      42206.24      1584.57 o                         
   5   4   1      13374.87      14545.37       640.18 o                         
   6   4   1        584.89        729.37        45.31 o                         
   7   4   1      35092.48      38676.18      1842.85 o                         
   8   4   1       1043.50       1051.71        56.63 o                         
   9   4   1       4543.52       4600.64       226.47 o                         
  10   4   1       4057.60       3908.84       270.26 o                         
  11   4   1         20.47          9.09        26.55 o                         
  12   4   1       1977.08       1843.79       103.23 o                         
  13   4   1       6839.69       6284.93       340.34 o                         
  14   4   1        440.12        378.03        35.84 o                         
  15   4   1       3523.21       3343.86       158.61 o                         
  16   4   1        384.65        370.94        37.77 o                         
  17   4   1          2.01          5.78        30.15 o                         
  18   4   1       1367.00       1356.91       108.26 o                         
  19   4   1        200.25        215.82        42.22 o                         
  20   4   1        300.66        227.89        52.73 o                         
  21   4   1         86.03        198.87        50.12 o                         
  22   4   1        799.09        754.28        73.01 o                         
  23   4   1         11.89          3.99        37.39 o                         
  24   4   1         61.17         64.45        33.09 o                         
  25   4   1          9.01          2.74        33.07 o                         
 -25   5   1          7.68        -15.98        22.67 o                         
 -24   5   1        412.07        414.17        56.37 o                         
 -23   5   1         50.88         97.43        33.30 o                         
 -22   5   1         11.83         13.42        38.66 o                         
 -21   5   1        501.65        520.95        57.43 o                         
 -20   5   1        206.37        220.19        43.59 o                         
 -19   5   1       1041.57       1155.66        67.44 o                         
 -18   5   1       2510.43       2666.05       130.37 o                         
 -17   5   1        149.02        181.87        33.44 o                         
 -16   5   1        754.50        747.14        41.68 o                         
 -15   5   1       1200.68       1020.19        72.30 o                         
 -14   5   1        495.50        496.54        34.41 o                         
 -13   5   1        856.48        732.53        47.37 o                         
 -12   5   1         28.16         30.39        19.24 o                         
 -11   5   1       3743.75       3562.88       133.40 o                         
 -10   5   1        511.47        523.69        54.75 o                         
  -9   5   1          8.37         26.39        27.71 o                         
  -8   5   1       7702.14       7885.76       405.40 o                         
  -7   5   1        644.33        654.48        66.18 o                         
  -6   5   1       3176.84       3468.96       223.86 o                         
  -5   5   1        367.50        270.30        28.44 o                         
  -4   5   1       2012.52       2565.24       109.37 o                         
  -3   5   1        193.49        228.56        21.11 o                         
  -2   5   1         23.00         25.53        17.14 o                         
  -1   5   1       6764.34       8532.16       373.50 o                         
   0   5   1        230.51        297.99        21.26 o                         
   1   5   1       2392.74       2904.89       131.67 o                         
   2   5   1       2007.14       2601.30       125.44 o                         
   3   5   1         69.67         64.32        19.99 o                         
   4   5   1       6321.31       7029.62       315.78 o                         
   5   5   1       4619.58       5341.04       220.78 o                         
   6   5   1       2373.37       2500.73       117.90 o                         
   7   5   1       3224.55       3313.61       169.15 o                         
   8   5   1       1498.61       1479.38        93.74 o                         
   9   5   1         16.53        -10.02        26.75 o                         
  10   5   1         26.03         14.49        32.01 o                         
  11   5   1        193.66        173.50        30.24 o                         
  12   5   1        978.32        940.51        60.92 o                         
  13   5   1        254.03        233.70        32.48 o                         
  14   5   1       2313.84       2190.76       101.71 o                         
  15   5   1        386.59        303.24        38.02 o                         
  16   5   1       1194.01       1297.09       120.69 o                         
  17   5   1        437.76        434.84        59.73 o                         
  18   5   1       1254.37       1368.93        92.73 o                         
  19   5   1         29.86         55.09        38.82 o                         
  20   5   1         36.34         67.06        37.60 o                         
  21   5   1         57.22         43.47        33.89 o                         
  22   5   1        120.54        119.48        41.20 o                         
  23   5   1         47.59         25.21        35.33 o                         
  24   5   1        178.20        158.99        35.47 o                         
  25   5   1         27.38          0.46        20.78 o                         
 -24   6   1        154.41         78.82        25.94 o                         
 -23   6   1         27.77         47.22        25.15 o                         
 -22   6   1        983.56        987.01        65.57 o                         
 -21   6   1        112.09        116.93        24.77 o                         
 -20   6   1         56.08         75.11        28.64 o                         
 -19   6   1         51.58         67.93        30.67 o                         
 -18   6   1          7.11         19.30        31.38 o                         
 -17   6   1        205.74        186.37        34.23 o                         
 -16   6   1        375.18        373.17        39.55 o                         
 -15   6   1        253.36        286.41        47.12 o                         
 -14   6   1        246.91        243.82        25.86 o                         
 -13   6   1        286.63        293.97        28.85 o                         
 -12   6   1        568.31        480.56        30.79 o                         
 -11   6   1        213.98        208.65        24.42 o                         
 -10   6   1        753.58        624.60        35.58 o                         
  -9   6   1        199.46        179.32        21.26 o                         
  -8   6   1       1174.21       1045.36        54.91 o                         
  -7   6   1       4368.15       4043.69       262.99 o                         
  -6   6   1       1314.79       1344.87        88.45 o                         
  -5   6   1        100.67        146.36        24.68 o                         
  -4   6   1       3478.73       4041.01       198.03 o                         
  -3   6   1        144.45        158.07        24.58 o                         
  -2   6   1       8489.03      10110.24       439.96 o                         
  -1   6   1       3463.75       4008.76       180.68 o                         
   0   6   1       3676.31       4574.16       226.79 o                         
   1   6   1      12873.02      15954.79       778.21 o                         
   2   6   1        700.65        787.93        66.70 o                         
   3   6   1        288.55        283.24        41.28 o                         
   4   6   1      10840.58      12008.85       585.57 o                         
   5   6   1        157.92        171.63        29.13 o                         
   6   6   1       1242.81       1261.00        84.90 o                         
   7   6   1         61.99        119.13        33.82 o                         
   8   6   1         22.14         18.87        21.52 o                         
   9   6   1         84.67         52.92        21.37 o                         
  10   6   1        115.64        139.96        27.11 o                         
  11   6   1        186.34        170.48        29.36 o                         
  12   6   1         46.87         30.37        28.53 o                         
  13   6   1        272.13        280.46        37.04 o                         
  14   6   1          6.46         -9.79        24.68 o                         
  15   6   1       1443.27       1410.95        84.89 o                         
  16   6   1       1780.22       1889.16       105.10 o                         
  17   6   1        394.35        331.21        46.78 o                         
  18   6   1       1751.98       1596.09        92.23 o                         
  19   6   1        232.69        232.96        40.45 o                         
  20   6   1          2.00          1.55        32.26 o                         
  21   6   1        844.47        792.44        59.37 o                         
  22   6   1        159.98        207.89        32.03 o                         
  23   6   1         17.87         11.60        20.69 o                         
  24   6   1        135.96        119.74        30.28 o                         
 -23   7   1        736.73        590.88        45.23 o                         
 -22   7   1         16.15         38.03        18.61 o                         
 -21   7   1        218.77        175.52        26.56 o                         
 -20   7   1         65.67         96.96        25.34 o                         
 -19   7   1       1271.68       1194.02        70.07 o                         
 -18   7   1        157.76        133.39        30.49 o                         
 -17   7   1         76.22         70.09        33.40 o                         
 -16   7   1        830.46        888.08        86.58 o                         
 -15   7   1         55.08         38.84        45.42 o                         
 -14   7   1        237.54        360.47        47.18 o                         
 -13   7   1        587.26        619.24        67.62 o                         
 -12   7   1        582.99        517.95        34.06 o                         
 -11   7   1       3889.26       3763.36       165.70 o                         
 -10   7   1        106.29         69.31        22.54 o                         
  -9   7   1         21.01         -2.31        24.16 o                         
  -8   7   1       1993.08       1953.86        93.42 o                         
  -7   7   1        132.71        124.91        33.52 o                         
  -6   7   1         42.54         56.52        27.86 o                         
  -5   7   1       2763.97       2868.54       133.30 o                         
  -4   7   1       8423.72       8022.25       303.36 o                         
  -3   7   1       2984.16       3189.17       195.68 o                         
  -2   7   1        500.01        566.04        32.80 o                         
  -1   7   1       5324.77       6110.84       270.07 o                         
   0   7   1       4343.28       5275.77       306.76 o                         
   1   7   1       1146.29       1159.09       108.73 o                         
   2   7   1       9855.21      10541.78       515.16 o                         
   3   7   1         26.72         12.07        20.21 o                         
   4   7   1         52.75         43.34        23.85 o                         
   5   7   1        819.20        741.70        42.82 o                         
   6   7   1        262.26        224.47        32.08 o                         
   7   7   1        510.03        467.43        38.73 o                         
   8   7   1        209.80        182.55        30.61 o                         
   9   7   1       2651.10       2599.33       133.99 o                         
  10   7   1        654.97        647.08        67.29 o                         
  11   7   1        817.05        644.36        54.65 o                         
  12   7   1        342.76        378.76        51.35 o                         
  13   7   1        117.55         58.23        35.21 o                         
  14   7   1        476.83        496.11        55.29 o                         
  15   7   1         32.11         24.67        37.98 o                         
  16   7   1         19.25        105.34        35.15 o                         
  17   7   1       3345.45       3267.42       183.26 o                         
  18   7   1        185.02        184.26        32.62 o                         
  19   7   1         23.50          3.70        26.52 o                         
  20   7   1       1266.73       1132.38        72.46 o                         
  21   7   1          7.10         27.53        24.71 o                         
  22   7   1         11.02         28.32        20.20 o                         
 -21   8   1         22.18         36.15        21.36 o                         
 -20   8   1        719.31        801.50        60.82 o                         
 -19   8   1        405.20        458.42        51.62 o                         
 -18   8   1        954.56        979.05        75.63 o                         
 -17   8   1        107.06        125.99        38.80 o                         
 -16   8   1        248.32        177.31        51.78 o                         
 -15   8   1        407.57        509.09        71.25 o                         
 -14   8   1         62.93         29.09        45.13 o                         
 -13   8   1         29.10         96.68        35.61 o                         
 -12   8   1         11.20          1.65        40.11 o                         
 -11   8   1       1044.55       1065.53        98.96 o                         
 -10   8   1        210.50        179.84        44.70 o                         
  -9   8   1       1690.70       1387.81       150.89 o                         
  -8   8   1       1813.46       1356.96       130.52 o                         
  -7   8   1        370.78        360.87        36.63 o                         
  -6   8   1        717.87        635.99        63.24 o                         
  -5   8   1        696.47        682.52        50.72 o                         
  -4   8   1        197.06        177.41        27.64 o                         
  -3   8   1        110.60         90.32        23.70 o                         
  -2   8   1        207.57        175.71        28.52 o                         
  -1   8   1        409.46        448.46        40.83 o                         
   0   8   1       1537.34       1743.83        83.44 o                         
   1   8   1         16.44        -11.39        26.36 o                         
   2   8   1       1456.88       1480.74        81.09 o                         
   3   8   1          1.39         -2.33        26.83 o                         
   4   8   1        315.19        277.87        30.22 o                         
   5   8   1       1503.49       1582.13        77.21 o                         
   6   8   1        437.44        411.18        34.95 o                         
   7   8   1        116.36        116.89        32.16 o                         
   8   8   1        212.29        185.56        33.52 o                         
   9   8   1        372.21        375.72        63.18 o                         
  10   8   1       1156.09       1151.61       132.34 o                         
  11   8   1          0.60         11.87        54.09 o                         
  12   8   1        619.30        508.45        62.36 o                         
  13   8   1         17.26         24.09        59.26 o                         
  14   8   1        674.90        594.01        77.45 o                         
  15   8   1        118.98        120.11        36.82 o                         
  16   8   1         32.03         68.73        34.68 o                         
  17   8   1        780.11        675.90        58.48 o                         
  18   8   1         44.19         47.77        28.81 o                         
  19   8   1          1.50         -1.54        25.12 o                         
  20   8   1          1.31         53.23        21.70 o                         
  21   8   1          3.79         24.84        20.06 o                         
 -19   9   1         14.05         45.24        18.83 o                         
 -18   9   1         76.66         82.44        24.26 o                         
 -17   9   1       1464.22       1438.96        87.86 o                         
 -16   9   1        257.24        226.70        35.58 o                         
 -15   9   1        209.15        171.01        34.38 o                         
 -14   9   1       1440.83       1347.41       125.81 o                         
 -13   9   1        509.83        500.69        67.52 o                         
 -12   9   1        612.79        638.45        57.66 o                         
 -11   9   1       1215.75       1367.46        91.78 o                         
 -10   9   1       2287.98       2329.06       163.16 o                         
  -9   9   1        372.46        438.22        58.92 o                         
  -8   9   1        293.30        238.60        72.22 o                         
  -7   9   1       1175.27       1275.24       106.16 o                         
  -6   9   1        823.10        670.67        72.44 o                         
  -5   9   1         57.79         71.17        49.14 o                         
  -4   9   1       2923.41       3089.21       159.24 o                         
  -3   9   1        155.55        154.98        31.79 o                         
  -2   9   1        254.61        304.06        38.28 o                         
  -1   9   1       1818.94       1882.00       218.23 o                         
   0   9   1       2795.43       2661.03       202.18 o                         
   1   9   1       3782.26       3630.84       264.06 o                         
   2   9   1        488.38        533.12        47.61 o                         
   3   9   1       1586.60       1715.63       161.34 o                         
   4   9   1       1571.34       1669.19       102.25 o                         
   5   9   1        161.14        238.05        52.26 o                         
   6   9   1         36.54         47.55        46.60 o                         
   7   9   1        562.31        582.74        69.56 o                         
   8   9   1       1900.73       2014.11       129.42 o                         
   9   9   1        604.82        659.24       117.18 o                         
  10   9   1         88.27         89.64        47.23 o                         
  11   9   1       1522.68       1635.53       139.60 o                         
  12   9   1         39.01         13.33        54.94 o                         
  13   9   1       1441.71       1525.35       148.94 o                         
  14   9   1       2641.93       2395.63       161.33 o                         
  15   9   1        162.17        157.37        32.51 o                         
  16   9   1        367.67        285.05        35.22 o                         
  17   9   1       1217.85       1116.74        70.66 o                         
  18   9   1         23.34         10.31        27.37 o                         
  19   9   1         97.58         96.16        21.71 o                         
 -17  10   1         56.17         49.17        20.19 o                         
 -16  10   1        214.81        205.65        28.82 o                         
 -15  10   1          7.91         18.96        25.83 o                         
 -14  10   1       1100.59       1026.53        92.11 o                         
 -13  10   1         70.60         93.08        31.36 o                         
 -12  10   1         14.07          9.47        38.25 o                         
 -11  10   1        308.13        278.65        53.49 o                         
 -10  10   1        127.41        159.44        53.05 o                         
  -9  10   1        419.98        408.41        66.81 o                         
  -8  10   1        396.11        361.52        63.67 o                         
  -7  10   1        659.58        684.79        94.99 o                         
  -6  10   1        709.83        775.14       185.72 o                         
  -5  10   1          9.20         26.33        59.55 o                         
  -4  10   1         29.98         91.05        47.27 o                         
  -3  10   1        665.38        852.17       123.31 o                         
  -2  10   1        396.41        646.41       103.19 o                         
  -1  10   1          9.20         50.01        41.58 o                         
   0  10   1        434.07        477.85        54.41 o                         
   1  10   1        162.37        142.47        39.66 o                         
   2  10   1       2151.51       2379.40       152.25 o                         
   3  10   1       1260.04       1378.45       100.02 o                         
   4  10   1        197.97        222.19        44.35 o                         
   5  10   1       1282.26       1763.70       176.56 o                         
   6  10   1       1721.91       2029.57       165.99 o                         
   7  10   1         26.94         78.48        50.50 o                         
   8  10   1         44.00         27.61        48.81 o                         
   9  10   1         76.20         43.41        57.80 o                         
  10  10   1          5.89        -19.71        31.81 o                         
  11  10   1        478.80        463.78        70.24 o                         
  12  10   1       1702.72       1763.39       163.79 o                         
  13  10   1         30.53         53.71        35.91 o                         
  14  10   1       1398.74       1417.39       236.93 o                         
  15  10   1       1259.97       1125.28        79.65 o                         
  16  10   1        431.34        390.71        37.03 o                         
  17  10   1         84.12         30.61        24.36 o                         
 -14  11   1        327.61        223.10        32.64 o                         
 -13  11   1         21.55          3.14        22.22 o                         
 -12  11   1         17.58         -4.48        28.96 o                         
 -11  11   1       1237.18       1326.87       187.41 o                         
 -10  11   1        168.97         23.71        36.14 o                         
  -9  11   1        103.39         76.35        37.07 o                         
  -8  11   1        972.85        908.18       199.54 o                         
  -7  11   1         53.57         57.22        39.62 o                         
  -6  11   1         29.13        123.47        42.18 o                         
  -5  11   1       1732.04       1620.78       172.72 o                         
  -4  11   1         96.89         95.28        43.15 o                         
  -3  11   1        403.56        566.99       183.77 o                         
  -2  11   1        461.24        359.45        97.00 o                         
  -1  11   1       1146.27       1249.57       112.94 o                         
   0  11   1         45.95         74.72        35.29 o                         
   1  11   1        165.19        262.70        42.48 o                         
   2  11   1       2365.21       2268.43       175.74 o                         
   3  11   1        314.04        390.19        69.27 o                         
   4  11   1        839.31        930.30       151.36 o                         
   5  11   1       2500.23       2212.44       238.44 o                         
   6  11   1       1143.93       1333.30       102.93 o                         
   7  11   1         30.63         23.40        51.28 o                         
   8  11   1       1331.96       1762.77       132.39 o                         
   9  11   1          2.40        -14.46        31.98 o                         
  10  11   1        605.21        524.03        93.96 o                         
  11  11   1        478.28        503.02        52.98 o                         
  12  11   1        283.52        292.64        30.51 o                         
  13  11   1       1190.13        677.53        67.91 o                         
  14  11   1        172.62        139.59        21.19 o                         
 -10  12   1        259.96        137.08        23.89 o                         
  -9  12   1        943.67        965.43       217.09 o                         
  -8  12   1        189.57        151.31        77.72 o                         
  -7  12   1        154.01        117.29        42.50 o                         
  -6  12   1        319.83        328.89        65.72 o                         
  -5  12   1         47.08         49.53        23.97 o                         
  -4  12   1        180.18        161.01        27.17 o                         
  -3  12   1         90.96        109.47        26.67 o                         
  -2  12   1        210.63        211.80        33.78 o                         
  -1  12   1         93.73        139.53        41.84 o                         
   0  12   1        286.47        300.45        40.47 o                         
   1  12   1       2310.25       1824.26       208.07 o                         
   2  12   1         37.11         53.43        25.31 o                         
   3  12   1        674.81        578.83        58.93 o                         
   4  12   1        272.53        182.61        35.83 o                         
   5  12   1         18.18         -1.25        20.39 o                         
   6  12   1         23.38         14.28        27.08 o                         
   7  12   1         40.54         33.27        22.50 o                         
   8  12   1         33.74          2.00        20.67 o                         
   9  12   1         91.35         84.37        19.43 o                         
  10  12   1         30.99         17.65        15.90 o                         
 -27   0   2       2538.57       2122.59       194.75 o                         
 -26   0   2        609.79        486.21        72.42 o                         
 -25   0   2        209.80        219.65        84.74 o                         
 -24   0   2       2035.29       2960.64       344.84 o                         
 -23   0   2        133.48        241.04        86.99 o                         
 -22   0   2        181.90        200.58        91.15 o                         
 -21   0   2        300.53        310.42        63.42 o                         
 -20   0   2        296.95        398.76        71.91 o                         
 -19   0   2        594.67        482.24        49.29 o                         
 -18   0   2       2129.17       1959.23       120.76 o                         
 -17   0   2         38.24         62.44        27.50 o                         
 -16   0   2         17.45         23.29        24.48 o                         
 -15   0   2        899.88        766.25        86.37 o                         
 -14   0   2         75.20         92.47        40.31 o                         
 -13   0   2       1833.69       1680.88       144.56 o                         
 -12   0   2       8521.60       6819.77       527.32 o                         
 -11   0   2         17.90         23.54        34.70 o                         
 -10   0   2       7575.70       7082.74      1307.07 o                         
  -8   0   2       1862.26       1669.21       189.66 o                         
  -7   0   2     102487.20      81291.76      6016.35 o                         
  -6   0   2      60146.08      45609.12      3453.92 o                         
  -5   0   2       1480.52       1700.98       114.51 o                         
  -4   0   2       1164.55       1162.23        80.31 o                         
  -3   0   2      32308.40      34952.93      2376.01 o                         
  -2   0   2      13557.09      16229.78       908.75 o                         
  -1   0   2        668.73        833.88        45.94 o                         
   0   0   2       4487.64       4908.87       383.64 o                         
   1   0   2        369.40        303.92        21.55 o                         
   2   0   2      21652.72      20553.77       681.63 o                         
   3   0   2      17509.80      16938.26       751.50 o                         
   4   0   2      20079.33      19801.65       789.36 o                         
   5   0   2      22641.51      21498.47       858.43 o                         
   6   0   2       1365.32       1311.43        62.54 o                         
   7   0   2       7498.49       6647.77       411.96 o                         
   8   0   2       8288.46       7685.80       473.82 o                         
   9   0   2        699.67        640.32        65.85 o                         
  10   0   2       8953.56       7896.27       610.95 o                         
  11   0   2       8337.36       7632.56       478.53 o                         
  12   0   2       4957.96       4789.81       379.32 o                         
  13   0   2        641.68        480.38        50.86 o                         
  14   0   2       9283.85       8941.66       432.29 o                         
  15   0   2        848.32        762.04        47.20 o                         
  16   0   2      12157.52      11483.23       549.17 o                         
  17   0   2       2897.23       2643.07       139.95 o                         
  18   0   2       6122.03       6173.43       306.25 o                         
  19   0   2       8280.54       7960.80       877.88 o                         
  20   0   2       5520.18       5434.08       609.63 o                         
  21   0   2       3182.94       3204.72       374.48 o                         
  22   0   2       5139.47       5487.90       431.93 o                         
  23   0   2        728.98        822.66        99.69 o                         
  24   0   2        460.70        525.85        87.12 o                         
  25   0   2        139.78         91.40        44.93 o                         
  26   0   2       1166.33       1364.48       119.79 o                         
 -27   1   2        112.20        127.46        20.15 o                         
 -26   1   2        234.34        271.71        40.68 o                         
 -25   1   2       1815.13       2335.52       145.30 o                         
 -24   1   2         81.08        110.73        32.06 o                         
 -23   1   2         24.91         83.17        43.36 o                         
 -22   1   2        183.26        226.03        50.79 o                         
 -21   1   2        401.57        445.47        59.62 o                         
 -20   1   2         82.70         29.45        42.92 o                         
 -19   1   2         39.30         50.84        34.46 o                         
 -18   1   2        407.48        351.35        43.44 o                         
 -17   1   2       1480.41       1383.04        68.12 o                         
 -16   1   2        451.60        376.74        27.57 o                         
 -15   1   2        577.93        528.02        37.72 o                         
 -14   1   2        192.25        128.88        33.74 o                         
 -13   1   2        800.50        582.59        53.18 o                         
 -12   1   2        391.94        223.08        33.81 o                         
 -11   1   2         41.93         13.06        22.84 o                         
 -10   1   2       1519.78       1477.67        86.56 o                         
  -9   1   2       4397.14       4524.21       243.83 o                         
  -8   1   2       7686.48       7444.45       443.25 o                         
  -7   1   2        186.60        134.35        12.51 o                         
  -6   1   2      14495.81      14081.38       515.25 o                         
  -5   1   2        733.54        760.20        27.51 o                         
  -4   1   2      14500.80      15677.04       463.65 o                         
  -3   1   2       1687.86       1466.89        50.00 o                         
  -2   1   2        996.29       1337.43        52.27 o                         
  -1   1   2      21325.52      24482.42      1083.63 o                         
   0   1   2       1358.47       1623.64        71.27 o                         
   1   1   2         23.81         29.03         4.28 o                         
   2   1   2       9055.13       9528.04       268.08 o                         
   3   1   2       2335.29       2325.51        76.33 o                         
   4   1   2       2243.69       2249.84        73.93 o                         
   5   1   2        285.54        264.73        12.33 o                         
   6   1   2       2109.78       2222.97        91.32 o                         
   7   1   2      16296.19      16563.03       545.78 o                         
   8   1   2          4.49          2.66        11.48 o                         
   9   1   2        563.34        525.37        28.05 o                         
  10   1   2       3967.47       3994.33       168.34 o                         
  11   1   2        201.90        176.96        21.72 o                         
  12   1   2         18.41         16.09        17.98 o                         
  13   1   2        137.79        190.75        25.38 o                         
  14   1   2       1469.81       1372.65        58.05 o                         
  15   1   2       1628.78       1510.46        69.48 o                         
  16   1   2       2645.70       2558.05        94.51 o                         
  17   1   2         62.76         61.04        18.89 o                         
  18   1   2       1772.65       1643.50        67.34 o                         
  19   1   2       1709.40       1667.43       151.11 o                         
  20   1   2        226.96        297.54        62.89 o                         
  21   1   2        322.57        423.85       109.65 o                         
  22   1   2        177.04        152.58        59.20 o                         
  23   1   2          6.17         28.84        35.66 o                         
  24   1   2        168.19        191.76        33.04 o                         
  25   1   2        868.60       1013.52        61.59 o                         
  26   1   2         23.02         39.49        29.55 o                         
 -27   2   2         63.19         44.26        21.95 o                         
 -26   2   2         38.40          3.77        24.37 o                         
 -25   2   2         10.87         23.84        29.50 o                         
 -24   2   2       1012.15       1121.63       106.62 o                         
 -23   2   2          9.44          1.83        31.87 o                         
 -22   2   2        417.91        471.70        69.19 o                         
 -21   2   2        524.91        685.89        69.66 o                         
 -20   2   2        154.91        160.26        51.91 o                         
 -19   2   2         21.48         72.87        32.78 o                         
 -18   2   2       3493.92       3705.51       162.46 o                         
 -17   2   2        314.00        257.65        29.64 o                         
 -16   2   2         19.94         30.37        25.12 o                         
 -15   2   2       7177.66       5752.34       284.77 o                         
 -14   2   2        158.82        110.66        41.66 o                         
 -13   2   2       5141.01       4334.51       342.23 o                         
 -12   2   2      10518.02       8072.88       683.49 o                         
 -11   2   2       1866.33       1829.52       124.56 o                         
 -10   2   2          4.35         -3.36        23.68 o                         
  -9   2   2       2049.33       2129.32       120.48 o                         
  -8   2   2       1747.38       1858.62       128.61 o                         
  -7   2   2       6785.81       7595.53       374.79 o                         
  -6   2   2       3689.45       3639.39       179.22 o                         
  -5   2   2       1081.61       1198.16        70.78 o                         
  -4   2   2        505.44        555.18        25.14 o                         
  -3   2   2       7962.73       8962.92       330.67 o                         
  -2   2   2       2903.87       2972.92       107.97 o                         
  -1   2   2       2155.01       2294.33        97.85 o                         
   0   2   2       7303.63       8933.40       410.65 o                         
   1   2   2        223.62        252.08        14.26 o                         
   2   2   2       1366.65       1381.16        58.41 o                         
   3   2   2      23008.60      25126.58       972.96 o                         
   4   2   2       2291.61       2731.75       118.74 o                         
   5   2   2      11225.66      11620.46       503.49 o                         
   6   2   2       4328.12       3938.21       143.29 o                         
   7   2   2       6654.22       6562.70       221.58 o                         
   8   2   2        222.37        208.78        15.94 o                         
   9   2   2      14625.59      13872.41       518.59 o                         
  10   2   2       3287.76       2967.31       117.92 o                         
  11   2   2        345.63        318.55        23.97 o                         
  12   2   2         54.80         79.26        17.88 o                         
  13   2   2        618.01        559.33        34.88 o                         
  14   2   2        759.65        704.20        41.74 o                         
  15   2   2         34.74         57.35        21.30 o                         
  16   2   2       8581.46       8272.12       315.17 o                         
  17   2   2        179.04        184.50        25.99 o                         
  18   2   2         15.60         14.91        23.71 o                         
  19   2   2       1163.20       1118.22        78.23 o                         
  20   2   2        289.96        305.23        46.20 o                         
  21   2   2        444.36        373.67        56.75 o                         
  22   2   2        296.48        277.46        51.36 o                         
  23   2   2        212.03        231.22        58.37 o                         
  24   2   2        982.34       1162.07        77.86 o                         
  25   2   2        601.23        773.88        56.62 o                         
  26   2   2          0.11         11.94        27.47 o                         
 -26   3   2         41.95         31.81        22.97 o                         
 -25   3   2        652.24        681.40       120.11 o                         
 -24   3   2         25.40         38.68        29.57 o                         
 -23   3   2         47.50         48.47        32.39 o                         
 -22   3   2        892.85       1171.27        86.60 o                         
 -21   3   2       1138.49       1261.19        98.92 o                         
 -20   3   2        319.46        293.82        42.06 o                         
 -19   3   2       1276.77       1290.42        98.60 o                         
 -18   3   2       1001.99        879.14        46.36 o                         
 -17   3   2        138.34        163.09        24.13 o                         
 -16   3   2       1881.08       1675.00        79.66 o                         
 -15   3   2       2271.96       2045.60       101.36 o                         
 -14   3   2       7393.49       6949.80       309.47 o                         
 -13   3   2       4226.23       4321.17       432.94 o                         
 -12   3   2       2458.29       2493.70       218.13 o                         
 -11   3   2       1873.49       1842.22       171.05 o                         
 -10   3   2         63.35         80.37        30.55 o                         
  -9   3   2        675.22        651.89        60.87 o                         
  -8   3   2       8434.19       7768.00       562.77 o                         
  -7   3   2       4275.71       4469.54       243.02 o                         
  -6   3   2       1187.73       1245.74        76.61 o                         
  -5   3   2      18132.71      20077.66       877.19 o                         
  -4   3   2        968.88       1160.74        44.37 o                         
  -3   3   2        181.72        186.85        13.80 o                         
  -2   3   2       1943.68       1856.52        76.31 o                         
  -1   3   2        990.61       1056.02        46.90 o                         
   0   3   2        681.38        692.59        30.71 o                         
   1   3   2       7867.62       8841.27       414.58 o                         
   2   3   2       3256.02       3619.53       159.42 o                         
   3   3   2      13472.10      15836.69       698.31 o                         
   4   3   2      55147.67      63046.96      3030.91 o                         
   5   3   2       1561.26       1688.82        99.62 o                         
   6   3   2       4467.62       4288.77       193.45 o                         
   7   3   2      10085.49       9699.97       468.80 o                         
   8   3   2        109.45        125.25        20.30 o                         
   9   3   2      12932.96      12720.18       596.29 o                         
  10   3   2        305.11        358.67        38.38 o                         
  11   3   2       1400.72       1410.98        99.42 o                         
  12   3   2       2284.03       2266.17       185.75 o                         
  13   3   2        170.36        154.84        26.72 o                         
  14   3   2       2714.25       2878.06       150.72 o                         
  15   3   2       1594.91       1447.52        72.25 o                         
  16   3   2         38.84         25.59        22.33 o                         
  17   3   2        937.13        806.88        49.97 o                         
  18   3   2        506.47        460.00        43.90 o                         
  19   3   2        164.37        201.46        36.71 o                         
  20   3   2         25.27         50.57        38.11 o                         
  21   3   2        124.90        121.79        44.53 o                         
  22   3   2         37.90         77.42        41.94 o                         
  23   3   2        685.63        689.76        64.23 o                         
  24   3   2        100.08        167.85        90.33 o                         
  25   3   2         50.39         46.32        26.64 o                         
 -26   4   2         41.90         77.55        25.69 o                         
 -25   4   2         10.28        -18.73        28.71 o                         
 -24   4   2        131.60        108.56        39.05 o                         
 -23   4   2        748.20        867.71        80.05 o                         
 -22   4   2         25.00         18.18        47.93 o                         
 -21   4   2       2575.10       2622.75       137.72 o                         
 -20   4   2       1258.14       1472.86        93.55 o                         
 -19   4   2         95.91        116.23        35.05 o                         
 -18   4   2        297.78        269.21        33.83 o                         
 -17   4   2        544.44        455.32        33.59 o                         
 -16   4   2       1065.30        978.57        50.98 o                         
 -15   4   2        648.00        652.03        39.14 o                         
 -14   4   2        214.95        195.32        23.48 o                         
 -13   4   2       4011.09       3921.27       195.48 o                         
 -12   4   2       1360.21       1328.33        67.53 o                         
 -11   4   2       1387.59       1502.32       122.81 o                         
 -10   4   2       1348.06       1213.27        82.05 o                         
  -9   4   2       4725.39       4716.40       336.78 o                         
  -8   4   2         21.71         -3.13        21.99 o                         
  -7   4   2        285.48        374.74        49.74 o                         
  -6   4   2         84.16         92.95        19.22 o                         
  -5   4   2         52.83         84.34        17.58 o                         
  -4   4   2       1700.73       1763.47        86.17 o                         
  -3   4   2       3282.13       3746.97       199.93 o                         
  -2   4   2       6234.23       6847.45       293.65 o                         
  -1   4   2       3974.79       4692.81       253.69 o                         
   0   4   2         73.46        107.97        19.22 o                         
   1   4   2       1615.84       2094.12        98.23 o                         
   2   4   2       5909.90       7033.46       302.67 o                         
   3   4   2        150.24        149.14        19.31 o                         
   4   4   2       5546.70       6614.53       323.07 o                         
   5   4   2       2457.13       2769.04       140.67 o                         
   6   4   2        391.59        505.59        38.12 o                         
   7   4   2        912.55        954.72        61.35 o                         
   8   4   2       2189.76       2361.84       140.38 o                         
   9   4   2        512.01        466.21        43.85 o                         
  10   4   2        156.31        149.65        33.50 o                         
  11   4   2         46.44         46.18        19.90 o                         
  12   4   2       2056.39       1943.08        82.65 o                         
  13   4   2        354.93        307.58        29.20 o                         
  14   4   2         38.47         64.93        21.71 o                         
  15   4   2       3410.55       3452.59       139.69 o                         
  16   4   2         36.63         -0.17        22.50 o                         
  17   4   2         23.17         44.78        31.56 o                         
  18   4   2        221.71        255.65        38.12 o                         
  19   4   2        294.63        304.02        45.36 o                         
  20   4   2        235.17        194.31        50.75 o                         
  21   4   2        438.79        364.45        54.23 o                         
  22   4   2        362.15        306.53        81.45 o                         
  23   4   2         66.40        112.10        37.26 o                         
  24   4   2         13.06          9.94        37.43 o                         
  25   4   2        322.89        204.96        39.55 o                         
 -25   5   2        647.30        647.51        54.83 o                         
 -24   5   2          6.65         11.19        34.29 o                         
 -23   5   2       1245.30       1263.20        93.64 o                         
 -22   5   2        130.27        128.87        36.14 o                         
 -21   5   2        151.93        202.06        41.04 o                         
 -20   5   2        281.69        306.54        36.73 o                         
 -19   5   2         73.09        173.79        35.41 o                         
 -18   5   2        202.68        234.37        35.58 o                         
 -17   5   2        503.19        539.42        44.99 o                         
 -16   5   2         61.68         55.81        26.50 o                         
 -15   5   2        479.42        397.45        33.46 o                         
 -14   5   2        141.86        147.75        24.61 o                         
 -13   5   2       6335.19       6203.58       226.26 o                         
 -12   5   2          7.18         16.45        18.19 o                         
 -11   5   2       5840.42       6458.83       302.62 o                         
 -10   5   2       7577.37       7704.90       371.17 o                         
  -9   5   2       1061.67       1032.91        79.99 o                         
  -8   5   2        168.86        187.01        30.22 o                         
  -7   5   2        951.73        758.42        52.74 o                         
  -6   5   2         26.05         55.59        24.57 o                         
  -5   5   2       2804.51       2838.53       180.21 o                         
  -4   5   2       3994.37       4958.74       221.01 o                         
  -3   5   2        152.45        124.39        21.54 o                         
  -2   5   2       5801.38       6323.76       300.49 o                         
  -1   5   2       5833.97       7501.90       454.07 o                         
   0   5   2       3728.94       4386.63       246.24 o                         
   1   5   2      15100.17      19624.02      1065.54 o                         
   2   5   2       2070.48       2501.08       130.44 o                         
   3   5   2       6233.82       7057.91       330.68 o                         
   4   5   2      16422.58      18690.71       816.44 o                         
   5   5   2       3543.08       4123.65       208.35 o                         
   6   5   2       1628.85       1855.17       121.47 o                         
   7   5   2       4110.02       4464.02       227.72 o                         
   8   5   2       1682.46       1788.58       100.51 o                         
   9   5   2        927.10        948.77        46.92 o                         
  10   5   2         63.17         51.28        18.03 o                         
  11   5   2          5.03         10.27        19.02 o                         
  12   5   2        339.09        282.41        26.32 o                         
  13   5   2         47.39         54.22        22.33 o                         
  14   5   2         34.46         48.35        25.40 o                         
  15   5   2       3171.42       3171.60       150.63 o                         
  16   5   2        296.05        302.49        39.91 o                         
  17   5   2        373.36        385.57        43.36 o                         
  18   5   2       2209.00       2286.71       124.94 o                         
  19   5   2       1225.01       1226.95        75.24 o                         
  20   5   2         99.30        187.69        37.79 o                         
  21   5   2       1607.62       1641.25       101.84 o                         
  22   5   2         37.80         53.56        35.77 o                         
  23   5   2        479.83        486.64        73.16 o                         
  24   5   2         49.99         21.14        19.80 o                         
 -24   6   2         17.26         -8.46        16.88 o                         
 -23   6   2        560.36        450.12        37.09 o                         
 -22   6   2        240.56        290.36        33.13 o                         
 -21   6   2         53.17         60.65        29.39 o                         
 -20   6   2        111.46        191.67        32.79 o                         
 -19   6   2        693.55        821.92        54.43 o                         
 -18   6   2        359.43        440.12        41.81 o                         
 -17   6   2         64.53         33.15        32.14 o                         
 -16   6   2         77.11         20.71        31.36 o                         
 -15   6   2         23.78         21.39        35.90 o                         
 -14   6   2        283.21        310.23        34.87 o                         
 -13   6   2       1132.56       1096.36        62.95 o                         
 -12   6   2        147.88        143.68        22.64 o                         
 -11   6   2       4761.10       4790.17       213.49 o                         
 -10   6   2       1954.53       1876.48       110.36 o                         
  -9   6   2        232.21        156.84        20.84 o                         
  -8   6   2       1394.79       1287.84        63.01 o                         
  -7   6   2        404.38        355.23        37.09 o                         
  -6   6   2       1049.21       1158.66        98.20 o                         
  -5   6   2      11328.29      12611.67       972.36 o                         
  -4   6   2       1448.94       1725.69       131.44 o                         
  -3   6   2       2395.26       2837.34       166.24 o                         
  -2   6   2          6.19         68.79        37.21 o                         
  -1   6   2      12609.48      14255.76       759.55 o                         
   0   6   2       4893.86       5952.87       329.56 o                         
   1   6   2       1263.15       1471.69        85.34 o                         
   2   6   2      11938.38      12842.36       628.50 o                         
   3   6   2        770.67        841.35        63.14 o                         
   4   6   2        510.53        598.22        53.13 o                         
   5   6   2      11488.03      12191.70       668.08 o                         
   6   6   2       2849.36       3060.20       211.28 o                         
   7   6   2       3010.04       3300.63       145.47 o                         
   8   6   2        365.11        363.53        29.38 o                         
   9   6   2        469.46        440.19        37.81 o                         
  10   6   2       1634.60       1543.48        84.72 o                         
  11   6   2         73.47         39.05        25.44 o                         
  12   6   2         33.07         21.77        28.06 o                         
  13   6   2        546.59        519.04        38.76 o                         
  14   6   2        175.43        168.85        44.37 o                         
  15   6   2       1924.09       1929.11       106.54 o                         
  16   6   2         94.18         77.03        33.30 o                         
  17   6   2       1203.21       1142.28        71.15 o                         
  18   6   2        996.18       1017.71       106.72 o                         
  19   6   2        947.91       1001.16        86.58 o                         
  20   6   2       1128.60       1124.84        86.13 o                         
  21   6   2        346.63        308.33        35.60 o                         
  22   6   2         57.02         25.88        24.79 o                         
  23   6   2        194.57        158.99        31.03 o                         
 -23   7   2         15.30        -11.11        15.52 o                         
 -22   7   2        283.61        273.88        26.69 o                         
 -21   7   2        543.73        482.67        35.52 o                         
 -20   7   2         14.93         34.57        29.83 o                         
 -19   7   2         54.75         62.12        42.65 o                         
 -18   7   2        380.61        307.34        58.77 o                         
 -17   7   2         15.71         55.41        45.70 o                         
 -16   7   2        553.59        637.33        57.41 o                         
 -15   7   2          6.90        -13.30        37.75 o                         
 -14   7   2       1162.73       1383.60       105.23 o                         
 -13   7   2       1152.95       1368.55        81.29 o                         
 -12   7   2       1944.08       1944.68       133.38 o                         
 -11   7   2       1545.32       1523.57        86.11 o                         
 -10   7   2        157.46        154.63        24.62 o                         
  -9   7   2        929.58        919.28        62.85 o                         
  -8   7   2       4068.82       3786.65       174.70 o                         
  -7   7   2         27.78         31.69        23.41 o                         
  -6   7   2        635.67        598.83        37.10 o                         
  -5   7   2         61.77         70.22        22.91 o                         
  -4   7   2       2995.72       3422.54       165.08 o                         
  -3   7   2        418.31        405.55        37.61 o                         
  -2   7   2       2554.67       2789.03       154.46 o                         
  -1   7   2       1753.72       1827.09        77.91 o                         
   0   7   2       4293.63       4651.01       256.40 o                         
   1   7   2       3419.61       3729.51       172.82 o                         
   2   7   2       6017.97       6750.08       446.82 o                         
   3   7   2        113.14        103.27        22.00 o                         
   4   7   2       1138.63       1296.67        59.74 o                         
   5   7   2         17.92         39.10        20.86 o                         
   6   7   2       1428.73       1429.90        84.84 o                         
   7   7   2         68.98         81.32        27.38 o                         
   8   7   2        745.25        613.08        41.83 o                         
   9   7   2       2503.32       2463.65       152.82 o                         
  10   7   2         91.84        112.51        24.35 o                         
  11   7   2       7539.46       7783.00       389.77 o                         
  12   7   2       1204.39        932.04        79.21 o                         
  13   7   2        716.82        744.24        77.35 o                         
  14   7   2        459.85        448.57        46.79 o                         
  15   7   2       2620.66       2227.49       132.00 o                         
  16   7   2         28.76         34.49        30.59 o                         
  17   7   2         73.03         82.50        30.39 o                         
  18   7   2        297.08        259.90        32.30 o                         
  19   7   2        180.70        195.82        32.45 o                         
  20   7   2        154.01        175.52        32.78 o                         
  21   7   2         14.51         23.45        23.44 o                         
  22   7   2         16.45         27.58        39.68 o                         
 -21   8   2         36.41         10.00        20.07 o                         
 -20   8   2       1438.64       1418.27        84.09 o                         
 -19   8   2         30.82         72.07        24.84 o                         
 -18   8   2        337.67        315.81        38.77 o                         
 -17   8   2        189.96        225.52        52.29 o                         
 -16   8   2        168.62        235.68        39.21 o                         
 -15   8   2         27.81         45.64        30.98 o                         
 -14   8   2         37.13         43.80        34.25 o                         
 -13   8   2       2653.83       2848.38       186.20 o                         
 -12   8   2        457.97        540.74        66.18 o                         
 -11   8   2        322.84        363.87        73.75 o                         
 -10   8   2       3140.95       3820.88       212.47 o                         
  -9   8   2        102.01        103.81        27.35 o                         
  -8   8   2       1224.44       1223.34        61.72 o                         
  -7   8   2       8743.70       8646.55       470.89 o                         
  -6   8   2         20.47         61.99        25.72 o                         
  -5   8   2       2072.75       2110.30        85.05 o                         
  -4   8   2       2762.14       3089.83       126.77 o                         
  -3   8   2         11.36         -0.52        23.26 o                         
  -2   8   2       2790.21       3064.13       173.95 o                         
  -1   8   2       1461.07       1518.32        82.80 o                         
   0   8   2         35.36         35.87        29.30 o                         
   1   8   2        513.92        594.24        50.85 o                         
   2   8   2       2503.82       2653.49       143.53 o                         
   3   8   2        156.59        107.55        31.37 o                         
   4   8   2        927.94       1003.44        60.84 o                         
   5   8   2       7350.44       7508.78       462.50 o                         
   6   8   2         31.10         -7.79        27.57 o                         
   7   8   2          6.75         29.93        31.84 o                         
   8   8   2       3834.33       3634.71       244.82 o                         
   9   8   2        121.78         11.64        37.25 o                         
  10   8   2         16.23         59.77        38.19 o                         
  11   8   2        173.69        115.21        41.13 o                         
  12   8   2        422.63        429.91        70.66 o                         
  13   8   2        595.77        452.32        52.79 o                         
  14   8   2       2068.55       1691.67       120.13 o                         
  15   8   2       1728.72       1483.74        92.66 o                         
  16   8   2        551.99        577.17        67.21 o                         
  17   8   2       2955.73       2680.04       152.13 o                         
  18   8   2        350.19        289.10        31.20 o                         
  19   8   2        182.60        187.99        28.65 o                         
  20   8   2        726.29        572.63        55.41 o                         
 -19   9   2         64.47         83.52        27.34 o                         
 -18   9   2         15.57         13.54        23.38 o                         
 -17   9   2        135.73        101.88        24.35 o                         
 -16   9   2         16.55         -4.41        26.77 o                         
 -15   9   2        175.60        130.72        31.16 o                         
 -14   9   2         15.51         54.95        31.66 o                         
 -13   9   2        143.30        162.70        36.18 o                         
 -12   9   2        133.23        111.84        46.35 o                         
 -11   9   2        500.18        528.64        61.37 o                         
 -10   9   2        189.39        234.32        61.41 o                         
  -9   9   2        265.28        254.01        45.22 o                         
  -8   9   2          3.77         15.91        32.86 o                         
  -7   9   2         33.64         35.28        34.87 o                         
  -6   9   2        652.78        659.56        59.97 o                         
  -5   9   2        489.21        540.91        64.30 o                         
  -4   9   2          0.24         -5.24        40.53 o                         
  -3   9   2        179.33        209.08        57.70 o                         
  -2   9   2        555.34        505.17        61.77 o                         
  -1   9   2       2212.96       2285.85       141.67 o                         
   0   9   2        193.86        173.34        38.56 o                         
   1   9   2        112.52         98.28        34.30 o                         
   2   9   2       1938.12       1985.67       141.78 o                         
   3   9   2         52.45         53.12        45.17 o                         
   4   9   2        341.72        285.71        76.77 o                         
   5   9   2        137.32        146.30        56.30 o                         
   6   9   2        453.76        546.10       139.41 o                         
   7   9   2        224.29         99.23        41.02 o                         
   8   9   2         44.06         64.61        36.74 o                         
   9   9   2        198.74        189.20        36.92 o                         
  10   9   2        224.64        204.42        92.42 o                         
  11   9   2          4.54        -30.40        44.28 o                         
  12   9   2        117.31        115.33        42.82 o                         
  13   9   2         44.10         56.21        36.99 o                         
  14   9   2          3.74        -20.85        35.22 o                         
  15   9   2         52.01         62.25        28.33 o                         
  16   9   2         12.18          1.77        20.22 o                         
  17   9   2         79.91         78.39        18.73 o                         
  18   9   2        270.83        202.71        25.77 o                         
 -17  10   2        808.25        558.97        93.25 o                         
 -16  10   2        181.27        147.68        20.34 o                         
 -15  10   2         58.32         47.94        19.14 o                         
 -14  10   2        552.05        460.91        38.91 o                         
 -13  10   2        133.76         88.77        27.00 o                         
 -12  10   2         15.48         56.99        32.96 o                         
 -11  10   2        695.00        671.82        90.42 o                         
 -10  10   2        938.54       1188.05        83.71 o                         
  -9  10   2        910.13        879.27        79.80 o                         
  -8  10   2        133.50        163.08        52.76 o                         
  -7  10   2       1107.87       1427.37       110.02 o                         
  -6  10   2         71.76        100.13        34.73 o                         
  -5  10   2        263.68        302.59        41.81 o                         
  -4  10   2       2572.15       2707.58       158.88 o                         
  -3  10   2         85.22        138.83        57.96 o                         
  -2  10   2        117.70        115.27        59.19 o                         
  -1  10   2        678.94        747.01        74.16 o                         
   0  10   2        157.80        134.33        50.32 o                         
   1  10   2         57.66        148.57        49.96 o                         
   2  10   2       3373.01       3237.73       215.12 o                         
   3  10   2        137.07        219.92        54.08 o                         
   4  10   2        450.33        389.12        59.57 o                         
   5  10   2       2526.04       2426.62       168.78 o                         
   6  10   2        224.29        244.75        75.81 o                         
   7  10   2        702.04        673.14        69.81 o                         
   8  10   2       2117.10       2265.89       140.61 o                         
   9  10   2         64.48         67.79        38.98 o                         
  10  10   2          9.07        -37.41        37.41 o                         
  11  10   2        351.67        411.63        44.45 o                         
  12  10   2        106.88        123.16        32.46 o                         
  13  10   2        186.14        233.69        43.79 o                         
  14  10   2        713.42        597.56        51.24 o                         
  15  10   2         24.45         21.18        22.50 o                         
  16  10   2         35.41         18.26        18.92 o                         
 -14  11   2        382.95        349.86        37.82 o                         
 -13  11   2         30.35         45.88        20.13 o                         
 -12  11   2          5.49        -22.81        22.81 o                         
 -11  11   2        730.21        694.24        54.23 o                         
 -10  11   2        339.87        289.52        45.34 o                         
  -9  11   2          2.86         41.87        37.96 o                         
  -8  11   2       1174.17       1218.72       109.75 o                         
  -7  11   2        397.35        394.84        50.55 o                         
  -6  11   2        219.82        220.87        35.00 o                         
  -5  11   2         52.66         41.89        29.84 o                         
  -4  11   2         16.18         38.63        32.54 o                         
  -3  11   2         22.16        -12.10        33.03 o                         
  -2  11   2         97.48        136.26        36.12 o                         
  -1  11   2        258.35        247.74        44.30 o                         
   0  11   2        560.44        450.45        60.69 o                         
   1  11   2        740.00        749.76        73.40 o                         
   2  11   2        118.27        111.10        46.84 o                         
   3  11   2        448.08        391.99        71.50 o                         
   4  11   2        287.14        356.08        57.81 o                         
   5  11   2         13.19         16.65        39.63 o                         
   6  11   2         96.37        144.89       129.32 o                         
   7  11   2        273.94        222.01        62.61 o                         
   8  11   2        425.90        496.32        92.88 o                         
   9  11   2        112.73         85.37        48.48 o                         
  10  11   2         30.81         72.54        90.24 o                         
  11  11   2         13.13         16.64        29.59 o                         
  12  11   2         27.49         16.22        22.77 o                         
  13  11   2         14.77          7.82        20.79 o                         
 -10  12   2         22.06         39.12        27.16 o                         
  -9  12   2         72.19         39.36        23.58 o                         
  -8  12   2         36.57         67.65        26.82 o                         
  -7  12   2        269.10        243.83        63.42 o                         
  -6  12   2        118.18        104.98        31.73 o                         
  -5  12   2         10.40         -0.71        27.59 o                         
  -4  12   2        634.75        462.39        53.82 o                         
  -3  12   2         68.97         75.85        30.38 o                         
  -2  12   2        142.30        116.03        41.50 o                         
  -1  12   2       1266.24        934.15        91.41 o                         
   0  12   2        333.82        286.49        56.46 o                         
   1  12   2         10.58         -4.65        34.38 o                         
   2  12   2        102.92         32.44        25.73 o                         
   3  12   2          4.62         10.19        27.49 o                         
   4  12   2        148.20        121.78        27.66 o                         
   5  12   2        485.34        571.45        60.82 o                         
   6  12   2        126.99         66.90        33.66 o                         
   7  12   2         12.39        -18.47        24.36 o                         
   8  12   2        544.72        591.76        52.80 o                         
   9  12   2        178.47        157.39        34.70 o                         
 -27   1   3        164.75        218.70        24.25 o                         
 -26   1   3         44.30         61.36        21.55 o                         
 -25   1   3        258.00        285.43        33.38 o                         
 -24   1   3       1657.36       2020.39       190.34 o                         
 -23   1   3        586.03        653.81        96.47 o                         
 -22   1   3         85.31        158.74        43.17 o                         
 -21   1   3        877.47       1199.07        99.11 o                         
 -20   1   3          0.15          7.70        37.46 o                         
 -19   1   3         46.10         36.30        36.54 o                         
 -18   1   3        690.78        729.50        63.73 o                         
 -17   1   3        577.35        567.14        42.59 o                         
 -16   1   3       1601.96       1620.93        88.23 o                         
 -15   1   3        170.23        148.78        26.27 o                         
 -14   1   3        860.16        821.19        49.38 o                         
 -13   1   3         16.88         -3.87        30.00 o                         
 -12   1   3       4065.55       3868.22       249.72 o                         
 -11   1   3      10384.83      10475.38       641.20 o                         
 -10   1   3       3684.74       3713.49       201.55 o                         
  -9   1   3      18797.15      17923.37       763.94 o                         
  -8   1   3        224.14        211.54        20.84 o                         
  -7   1   3      16113.92      16865.63       675.74 o                         
  -6   1   3      34183.61      35562.35      1301.49 o                         
  -5   1   3         97.01        133.20        14.58 o                         
  -4   1   3       5115.19       5558.36       207.36 o                         
  -3   1   3      13277.09      14529.10       600.94 o                         
  -2   1   3        247.35        286.50        20.13 o                         
  -1   1   3       2426.56       2725.92       151.82 o                         
   0   1   3       3071.33       3549.27       178.88 o                         
   1   1   3       1111.26       1142.75        37.86 o                         
   2   1   3       1835.46       1883.84        61.90 o                         
   3   1   3      11329.74      10638.89       370.30 o                         
   4   1   3      19380.68      18310.61       645.67 o                         
   5   1   3      13679.38      13827.56       464.24 o                         
   6   1   3       3783.82       3535.62       180.84 o                         
   7   1   3       4030.67       3500.53       130.11 o                         
   8   1   3       5823.57       5380.42       221.31 o                         
   9   1   3       2591.27       2332.13       101.95 o                         
  10   1   3       1842.82       1509.87        66.07 o                         
  11   1   3         16.79         28.82        17.86 o                         
  12   1   3         28.15         62.02        24.63 o                         
  13   1   3       4844.43       4484.59       158.38 o                         
  14   1   3        438.69        475.08        29.42 o                         
  15   1   3       2126.64       2164.98        83.47 o                         
  16   1   3       9494.06       9394.02       320.93 o                         
  17   1   3          0.64         -2.92        20.36 o                         
  18   1   3         42.97         54.41        41.39 o                         
  19   1   3       5235.91       5265.01       340.40 o                         
  20   1   3         45.10         81.74        46.47 o                         
  21   1   3         62.15         87.61        37.23 o                         
  22   1   3       2086.46       2266.53       123.78 o                         
  23   1   3        308.15        299.82        41.77 o                         
  24   1   3        212.52        144.44        43.70 o                         
  25   1   3        152.03        240.64        49.27 o                         
 -26   2   3         93.48        103.32        26.55 o                         
 -25   2   3        166.87        206.22        33.26 o                         
 -24   2   3         92.70        108.56        30.94 o                         
 -23   2   3        577.31        605.46        48.92 o                         
 -22   2   3        391.37        445.62        44.29 o                         
 -21   2   3        310.83        399.36        44.49 o                         
 -20   2   3         26.55         34.63        34.49 o                         
 -19   2   3        336.23        372.13        47.85 o                         
 -18   2   3          3.47          9.87        25.16 o                         
 -17   2   3         20.09         15.37        41.58 o                         
 -16   2   3        201.83        163.53        32.92 o                         
 -15   2   3         63.25         44.62        23.63 o                         
 -14   2   3         70.96         70.16        22.78 o                         
 -13   2   3        109.01        146.11        41.12 o                         
 -12   2   3       3427.37       2966.86       239.45 o                         
 -11   2   3       4142.04       3852.18       303.75 o                         
 -10   2   3        712.16        700.52        53.47 o                         
  -9   2   3       2797.45       2635.58       140.96 o                         
  -8   2   3      20188.02      19266.55      1564.54 o                         
  -7   2   3        412.02        394.20        54.44 o                         
  -6   2   3       1646.67       1644.62        71.85 o                         
  -5   2   3       1081.07       1213.50        62.61 o                         
  -4   2   3       9883.94      11361.30       438.32 o                         
  -3   2   3        377.07        394.66        19.65 o                         
  -2   2   3       4322.16       4873.73       157.56 o                         
  -1   2   3       9584.19      10650.17       335.26 o                         
   0   2   3       1056.23       1086.08        53.83 o                         
   1   2   3         18.80         14.51         7.34 o                         
   2   2   3        538.52        518.73        31.29 o                         
   3   2   3       1281.57       1391.98        61.79 o                         
   4   2   3        755.90        769.65        31.14 o                         
   5   2   3      25467.09      26115.17       881.93 o                         
   6   2   3       5356.22       5548.78       210.82 o                         
   7   2   3         30.03         47.18        13.10 o                         
   8   2   3        265.51        316.09        21.20 o                         
   9   2   3        167.18        205.01        20.43 o                         
  10   2   3       5283.67       4956.96       204.06 o                         
  11   2   3       1106.90       1006.59        79.87 o                         
  12   2   3         58.55         53.51        15.98 o                         
  13   2   3       2157.92       2194.09        77.57 o                         
  14   2   3       1409.11       1386.65        54.03 o                         
  15   2   3        310.93        277.24        23.57 o                         
  16   2   3       3337.08       3011.61       111.38 o                         
  17   2   3       1358.12       1311.29        56.47 o                         
  18   2   3        323.88        329.09        39.30 o                         
  19   2   3        349.13        321.20        43.79 o                         
  20   2   3         29.96         63.20        45.76 o                         
  21   2   3        507.21        546.51        63.70 o                         
  22   2   3         15.25         25.26        35.03 o                         
  23   2   3        339.09        382.93        50.32 o                         
  24   2   3         10.69         44.14        41.72 o                         
  25   2   3         13.01         46.48        24.69 o                         
 -26   3   3        166.65        267.12        38.16 o                         
 -25   3   3        135.00        118.54        27.35 o                         
 -24   3   3        403.13        461.46        44.13 o                         
 -23   3   3        519.30        512.18        56.07 o                         
 -22   3   3        132.48        117.88        37.61 o                         
 -21   3   3       1594.20       1859.01       218.01 o                         
 -20   3   3         14.60         53.99        38.43 o                         
 -19   3   3         90.81        -36.88        44.47 o                         
 -18   3   3        645.58        651.56        46.34 o                         
 -17   3   3          7.92        -12.17        22.44 o                         
 -16   3   3        677.24        589.11        47.06 o                         
 -15   3   3       4578.92       4371.29       222.53 o                         
 -14   3   3         35.59          9.37        21.83 o                         
 -13   3   3        219.29        151.91        21.40 o                         
 -12   3   3        266.45        215.12        43.03 o                         
 -11   3   3         98.61        108.40        33.39 o                         
 -10   3   3         78.64         71.06        39.03 o                         
  -9   3   3        129.76        136.20        27.42 o                         
  -8   3   3        167.98        209.07        28.41 o                         
  -7   3   3       2777.90       3072.96       155.27 o                         
  -6   3   3       4194.07       4893.02       224.33 o                         
  -5   3   3        109.89        170.19        20.11 o                         
  -4   3   3       6523.27       6804.31       309.25 o                         
  -3   3   3      11354.76      12490.36       474.50 o                         
  -2   3   3       7962.87       7979.56       324.24 o                         
  -1   3   3        336.00        346.23        26.86 o                         
   0   3   3        947.88        950.07        57.93 o                         
   1   3   3       4172.62       4158.99       159.89 o                         
   2   3   3      10007.01      10811.89       382.63 o                         
   3   3   3      18003.57      19775.63       861.89 o                         
   4   3   3       4916.01       5180.90       215.34 o                         
   5   3   3       5340.43       5787.15       240.33 o                         
   6   3   3      17387.94      18913.45       906.54 o                         
   7   3   3       4989.77       5242.02       234.67 o                         
   8   3   3        562.48        478.10        33.26 o                         
   9   3   3       6089.55       5856.48       285.01 o                         
  10   3   3       1961.18       1715.10        94.16 o                         
  11   3   3       5098.28       4848.67       173.27 o                         
  12   3   3        738.62        687.17        34.54 o                         
  13   3   3        249.77        258.61        22.75 o                         
  14   3   3       1861.74       1730.35        76.92 o                         
  15   3   3         52.89         39.22        23.37 o                         
  16   3   3       1619.12       1507.18        69.16 o                         
  17   3   3        319.11        332.40        44.05 o                         
  18   3   3       1378.05       1198.48        84.88 o                         
  19   3   3       1754.46       1827.69       132.29 o                         
  20   3   3        159.62         26.53        45.14 o                         
  21   3   3         26.54         56.37        40.63 o                         
  22   3   3       1958.11       1714.93       123.50 o                         
  23   3   3          2.44         30.28        28.51 o                         
  24   3   3        123.00        172.82        33.61 o                         
  25   3   3        494.00        530.86        36.66 o                         
 -25   4   3        458.15        476.79        58.34 o                         
 -24   4   3         15.42         23.44        34.39 o                         
 -23   4   3       2824.42       3825.25       419.79 o                         
 -22   4   3        886.07       1001.82        75.89 o                         
 -21   4   3          6.53         10.25        37.62 o                         
 -20   4   3       2591.40       2705.04       128.62 o                         
 -19   4   3       3112.33       3653.55       207.44 o                         
 -18   4   3        401.02        415.65        38.00 o                         
 -17   4   3        223.39        239.28        30.01 o                         
 -16   4   3       5033.40       4607.82       228.51 o                         
 -15   4   3        602.39        436.39        34.10 o                         
 -14   4   3         95.47         90.05        22.11 o                         
 -13   4   3       1457.35       1555.69        69.42 o                         
 -12   4   3       2870.34       3175.20       127.03 o                         
 -11   4   3       2138.13       2370.93        91.85 o                         
 -10   4   3        176.02        241.88        33.30 o                         
  -9   4   3       1094.60       1138.05        97.93 o                         
  -8   4   3        524.34        478.21        35.36 o                         
  -7   4   3       1160.42       1229.47        69.95 o                         
  -6   4   3       5639.70       5882.22       470.16 o                         
  -5   4   3       1849.76       2139.39       155.36 o                         
  -4   4   3        303.88        346.93        27.88 o                         
  -3   4   3       1022.57       1090.40        58.99 o                         
  -2   4   3       1752.12       1608.85        78.87 o                         
  -1   4   3       3302.05       3371.38       191.06 o                         
   0   4   3       5064.72       5364.74       264.11 o                         
   1   4   3       6160.82       6394.14       286.68 o                         
   2   4   3       4616.46       5043.17       195.11 o                         
   3   4   3      12729.50      13062.99       493.83 o                         
   4   4   3       6464.52       6744.54       303.54 o                         
   5   4   3        410.02        394.62        32.87 o                         
   6   4   3      12972.66      13562.66       598.03 o                         
   7   4   3       3415.44       3041.74       144.71 o                         
   8   4   3       1064.24       1056.53        59.77 o                         
   9   4   3       2985.55       3204.35       188.16 o                         
  10   4   3         61.69         62.21        19.71 o                         
  11   4   3         45.49         36.29        21.78 o                         
  12   4   3       5004.59       5084.05       210.21 o                         
  13   4   3         53.45         55.18        21.36 o                         
  14   4   3        179.60        163.68        27.86 o                         
  15   4   3        134.67        157.69        27.90 o                         
  16   4   3        673.71        649.95        49.91 o                         
  17   4   3       2124.81       2225.93       119.45 o                         
  18   4   3        712.59        666.65        59.14 o                         
  19   4   3        121.59        181.80        42.02 o                         
  20   4   3       1258.73       1333.82        91.22 o                         
  21   4   3       1043.17       1133.94        81.47 o                         
  22   4   3        161.30        163.26        38.82 o                         
  23   4   3       1191.94       1231.97        89.82 o                         
  24   4   3        378.78        358.19        43.40 o                         
 -25   5   3         59.88         72.16        22.43 o                         
 -24   5   3         37.66         49.17        33.18 o                         
 -23   5   3        417.89        475.97        49.28 o                         
 -22   5   3        620.57        611.91        49.61 o                         
 -21   5   3        569.81        586.10        46.45 o                         
 -20   5   3       1055.44       1131.88        70.89 o                         
 -19   5   3        111.80        146.98        32.49 o                         
 -18   5   3        697.92        766.70        49.73 o                         
 -17   5   3        436.00        447.66        39.57 o                         
 -16   5   3        189.19        173.12        32.27 o                         
 -15   5   3         19.59         14.59        22.85 o                         
 -14   5   3        198.44        160.05        22.92 o                         
 -13   5   3       1421.90       1287.09        81.29 o                         
 -12   5   3       2881.13       3133.04       211.20 o                         
 -11   5   3        864.34        875.92        51.83 o                         
 -10   5   3        538.53        586.43        38.35 o                         
  -9   5   3       1711.45       1765.57        93.17 o                         
  -8   5   3         53.10         35.43        28.04 o                         
  -7   5   3       1943.74       1838.47       120.66 o                         
  -6   5   3         52.74         54.24        25.59 o                         
  -5   5   3       3512.28       3651.38       224.35 o                         
  -4   5   3        374.89        451.55        39.69 o                         
  -3   5   3       1245.24       1189.39        80.73 o                         
  -2   5   3       1722.86       2020.55       126.45 o                         
  -1   5   3       1428.57       1532.98        97.19 o                         
   0   5   3        176.44        223.66        33.74 o                         
   1   5   3        143.07        146.97        28.85 o                         
   2   5   3       4670.31       5121.33       215.70 o                         
   3   5   3        565.69        660.22        42.35 o                         
   4   5   3       1196.85       1247.83        66.52 o                         
   5   5   3       6355.90       7012.22       349.12 o                         
   6   5   3        242.31        269.83        33.39 o                         
   7   5   3       1121.59       1040.71        61.44 o                         
   8   5   3        952.99        904.12        45.68 o                         
   9   5   3         76.78         94.23        17.82 o                         
  10   5   3       2830.99       2896.39       111.39 o                         
  11   5   3         80.78         71.66        21.78 o                         
  12   5   3       3918.99       3885.81       145.80 o                         
  13   5   3       1897.70       1788.85        81.32 o                         
  14   5   3        179.63        164.40        27.92 o                         
  15   5   3       1526.43       1430.14        94.24 o                         
  16   5   3        496.21        545.44        54.39 o                         
  17   5   3         55.28         61.30        49.05 o                         
  18   5   3        292.93        261.30        42.33 o                         
  19   5   3         19.24         22.63        33.91 o                         
  20   5   3        222.37        174.30        33.82 o                         
  21   5   3         22.66         46.76        28.34 o                         
  22   5   3         19.53         35.95        28.20 o                         
  23   5   3       1592.21       1648.00       117.39 o                         
 -24   6   3         15.31         -3.19        15.67 o                         
 -23   6   3        477.75        442.93        43.73 o                         
 -22   6   3         44.09         22.97        23.68 o                         
 -21   6   3         21.90         73.84        28.79 o                         
 -20   6   3        328.36        341.93        41.20 o                         
 -19   6   3        344.92        354.47        38.97 o                         
 -18   6   3        321.24        360.93        54.69 o                         
 -17   6   3        185.29        239.40        40.21 o                         
 -16   6   3         58.64         14.60        36.10 o                         
 -15   6   3        129.20        163.82        32.90 o                         
 -14   6   3        205.37        211.18        37.15 o                         
 -13   6   3       2714.58       2642.41       142.37 o                         
 -12   6   3       3576.43       3834.15       206.23 o                         
 -11   6   3        311.25        320.29        36.65 o                         
 -10   6   3        721.20        733.11        38.09 o                         
  -9   6   3       2432.35       2575.06       126.69 o                         
  -8   6   3       7854.31       8452.87       328.52 o                         
  -7   6   3       1315.44       1656.30       132.62 o                         
  -6   6   3       3515.48       3859.68       241.12 o                         
  -5   6   3        257.92        261.52        30.78 o                         
  -4   6   3        659.71        719.08        51.64 o                         
  -3   6   3        744.62        782.06        57.87 o                         
  -2   6   3       1270.84       1611.36        92.95 o                         
  -1   6   3         81.59        148.00        32.01 o                         
   0   6   3       4064.11       4563.59       244.59 o                         
   1   6   3         37.59         43.52        32.14 o                         
   2   6   3        498.14        582.03        54.02 o                         
   3   6   3       2412.95       2976.43       176.70 o                         
   4   6   3         70.88         49.97        21.76 o                         
   5   6   3         19.31          2.53        24.04 o                         
   6   6   3       1688.77       1878.35        97.42 o                         
   7   6   3        241.97        247.84        24.81 o                         
   8   6   3        159.21        174.66        22.62 o                         
   9   6   3        568.78        570.34        45.09 o                         
  10   6   3         91.23         99.50        26.77 o                         
  11   6   3         17.80        -24.43        25.23 o                         
  12   6   3        388.98        362.45        43.78 o                         
  13   6   3         51.94         76.02        31.93 o                         
  14   6   3         99.83         72.77        31.23 o                         
  15   6   3        704.98        644.03        51.64 o                         
  16   6   3       1193.39       1094.11        79.83 o                         
  17   6   3        122.39         93.11        32.85 o                         
  18   6   3        479.00        459.31        54.93 o                         
  19   6   3          0.94        -17.29        26.19 o                         
  20   6   3        638.30        697.98        52.27 o                         
  21   6   3        651.74        687.13        48.66 o                         
  22   6   3         30.54         33.78        21.48 o                         
 -22   7   3        591.10        510.00        57.61 o                         
 -21   7   3        195.78        191.46        37.47 o                         
 -20   7   3        244.87        233.19        39.47 o                         
 -19   7   3         70.70         96.51        33.66 o                         
 -18   7   3         26.69         75.86        51.39 o                         
 -17   7   3       1236.53       1344.55        81.91 o                         
 -16   7   3        229.38        287.78        38.39 o                         
 -15   7   3         73.88         44.73        33.21 o                         
 -14   7   3        807.89        943.61        62.29 o                         
 -13   7   3        404.25        443.23        59.01 o                         
 -12   7   3         12.00          6.44        34.26 o                         
 -11   7   3        310.74        347.17        32.07 o                         
 -10   7   3      14404.71      15656.98       756.99 o                         
  -9   7   3        986.82       1031.86        79.87 o                         
  -8   7   3        448.52        529.17        37.35 o                         
  -7   7   3      14500.90      14438.16       761.13 o                         
  -6   7   3         48.83         90.30        28.34 o                         
  -5   7   3        515.14        623.91        44.86 o                         
  -4   7   3       6344.73       7046.07       320.84 o                         
  -3   7   3        198.74        187.70        23.78 o                         
  -2   7   3          3.29         28.20        18.46 o                         
  -1   7   3        651.24        735.24        37.08 o                         
   0   7   3       5213.91       5554.65       203.35 o                         
   1   7   3       1713.32       1710.16        71.66 o                         
   2   7   3        218.66        244.90        25.97 o                         
   3   7   3       3796.29       3856.07       178.40 o                         
   4   7   3         59.39         45.01        25.21 o                         
   5   7   3       2192.86       2492.38       123.14 o                         
   6   7   3        231.20        237.51        32.14 o                         
   7   7   3       1218.90       1181.23        64.04 o                         
   8   7   3       2323.55       2355.84       107.26 o                         
   9   7   3       2274.81       2061.97       146.91 o                         
  10   7   3         74.28         74.84        35.38 o                         
  11   7   3        906.72        778.83        87.34 o                         
  12   7   3         21.13         64.70        42.74 o                         
  13   7   3       1141.25       1106.40        90.54 o                         
  14   7   3       1817.46       1723.16       108.88 o                         
  15   7   3        826.30        793.43        68.56 o                         
  16   7   3       1168.38       1143.40        70.07 o                         
  17   7   3       2279.32       2102.33       110.77 o                         
  18   7   3       1192.07       1106.58        72.01 o                         
  19   7   3       1664.21       1527.26        91.92 o                         
  20   7   3        743.40        729.13        61.27 o                         
  21   7   3        210.95        158.13        30.33 o                         
 -21   8   3        111.01         80.72        21.11 o                         
 -20   8   3         53.42         34.31        23.47 o                         
 -19   8   3          5.87         21.60        24.81 o                         
 -18   8   3         35.93          7.14        26.60 o                         
 -17   8   3        552.60        587.69        45.84 o                         
 -16   8   3         11.78         12.83        31.07 o                         
 -15   8   3        961.95        995.06        66.44 o                         
 -14   8   3       1559.09       1749.61        96.13 o                         
 -13   8   3         50.40        121.06        38.06 o                         
 -12   8   3       1027.92       1316.68       101.50 o                         
 -11   8   3        400.37        662.02       204.05 o                         
 -10   8   3          1.08        -11.37        57.50 o                         
  -9   8   3        290.21        278.41        40.78 o                         
  -8   8   3         35.23         29.31        28.95 o                         
  -7   8   3        418.05        431.48        44.22 o                         
  -6   8   3        271.00        228.24        29.80 o                         
  -5   8   3         30.09          8.31        22.78 o                         
  -4   8   3          1.46         17.20        23.11 o                         
  -3   8   3        467.91        480.47        39.23 o                         
  -2   8   3        463.54        451.44        32.62 o                         
  -1   8   3        926.25        981.72        51.92 o                         
   0   8   3        182.34        168.71        24.27 o                         
   1   8   3        335.83        287.31        30.79 o                         
   2   8   3       2843.29       2950.98       139.34 o                         
   3   8   3        455.78        428.82        46.38 o                         
   4   8   3        448.07        466.27        37.07 o                         
   5   8   3        962.80       1025.06        60.92 o                         
   6   8   3         69.72         46.74        30.50 o                         
   7   8   3        967.23        907.19        83.69 o                         
   8   8   3        887.03       1011.38        71.18 o                         
   9   8   3         25.04        115.30        49.60 o                         
  10   8   3        166.38        135.38        36.46 o                         
  11   8   3        937.88        904.03        67.51 o                         
  12   8   3         55.23         46.26        35.21 o                         
  13   8   3         48.89         10.94        40.44 o                         
  14   8   3         12.72        -13.80        28.08 o                         
  15   8   3         23.36         11.03        28.90 o                         
  16   8   3         56.22          0.05        27.20 o                         
  17   8   3        108.50        155.67        27.73 o                         
  18   8   3          3.31         12.45        25.20 o                         
  19   8   3        232.38        186.55        31.42 o                         
 -19   9   3        165.03        120.76        18.70 o                         
 -18   9   3        484.90        413.97        40.60 o                         
 -17   9   3        218.04        227.45        23.95 o                         
 -16   9   3        517.17        529.02        45.42 o                         
 -15   9   3        114.08         96.98        28.76 o                         
 -14   9   3         19.54         45.98        29.23 o                         
 -13   9   3       2010.27       2359.68       189.00 o                         
 -12   9   3          8.54         62.09        61.85 o                         
 -11   9   3       1064.75       1192.51       228.45 o                         
 -10   9   3       3764.73       3911.78       328.34 o                         
  -9   9   3         46.85        109.34        34.99 o                         
  -8   9   3         26.25          9.47        32.75 o                         
  -7   9   3       3839.26       4058.21       231.99 o                         
  -6   9   3        527.10        639.96        60.50 o                         
  -5   9   3       2326.86       2731.07       132.87 o                         
  -4   9   3        605.24        626.74        48.87 o                         
  -3   9   3         43.95         63.98        30.69 o                         
  -2   9   3       1425.72       1653.28       106.15 o                         
  -1   9   3        632.22        642.47        56.25 o                         
   0   9   3         12.12         40.57        27.81 o                         
   1   9   3          6.89         -5.11        33.42 o                         
   2   9   3       1780.12       1761.26        99.87 o                         
   3   9   3         68.03        125.70        39.35 o                         
   4   9   3        522.83        500.13        57.01 o                         
   5   9   3       8769.53       9544.79       526.08 o                         
   6   9   3       1310.63       1331.63        90.38 o                         
   7   9   3       1112.66       1099.08        91.92 o                         
   8   9   3       3395.78       3940.37       224.78 o                         
   9   9   3        220.81        283.85        45.80 o                         
  10   9   3        820.32        851.24        74.68 o                         
  11   9   3        824.90        708.80        64.87 o                         
  12   9   3        530.16        387.10        54.65 o                         
  13   9   3        522.18        323.08        41.68 o                         
  14   9   3        675.75        452.89        58.51 o                         
  15   9   3        150.73         77.03        25.91 o                         
  16   9   3         43.19         65.24        23.09 o                         
  17   9   3        409.98        335.92        35.31 o                         
  18   9   3         39.43         31.93        15.11 o                         
 -16  10   3         52.26         74.00        19.96 o                         
 -15  10   3        519.15        438.28        96.46 o                         
 -14  10   3         23.07         11.45        21.32 o                         
 -13  10   3        378.70        311.49        53.55 o                         
 -12  10   3       1448.07       1656.57       113.87 o                         
 -11  10   3         64.03         84.89        46.84 o                         
 -10  10   3        149.85        110.52        44.71 o                         
  -9  10   3        454.60        391.05        47.66 o                         
  -8  10   3        158.07        190.77        36.96 o                         
  -7  10   3       1278.91       1266.38       101.54 o                         
  -6  10   3        677.01        722.71        50.99 o                         
  -5  10   3         65.55         25.58        29.53 o                         
  -4  10   3       1806.59       1852.00       105.52 o                         
  -3  10   3       1597.11       1602.67       108.70 o                         
  -2  10   3          5.05         57.20        48.43 o                         
  -1  10   3       2411.91       2474.36       194.14 o                         
   0  10   3        181.75        153.41        50.01 o                         
   1  10   3        238.24        238.35        91.63 o                         
   2  10   3          8.90         -9.97        59.28 o                         
   3  10   3        503.67        510.70        94.05 o                         
   4  10   3        731.87        972.49       140.36 o                         
   5  10   3        689.96        614.67        55.26 o                         
   6  10   3       4634.34       4692.46       262.88 o                         
   7  10   3         10.31         29.61        31.83 o                         
   8  10   3        770.46        853.67        57.81 o                         
   9  10   3       2168.88       2393.91       159.15 o                         
  10  10   3        104.84         85.95        31.02 o                         
  11  10   3        368.69        373.79        43.51 o                         
  12  10   3        338.69        286.26        53.16 o                         
  13  10   3         93.37         88.13        31.06 o                         
  14  10   3        290.61        266.66        37.24 o                         
  15  10   3         17.19         22.43        50.17 o                         
 -13  11   3         59.48         83.35        28.68 o                         
 -12  11   3        279.30        303.27        38.82 o                         
 -11  11   3        755.55        668.00        57.41 o                         
 -10  11   3        123.42         81.46        33.49 o                         
  -9  11   3         75.66         83.10        27.17 o                         
  -8  11   3         82.88        106.13        42.80 o                         
  -7  11   3       1146.90       1194.33       107.70 o                         
  -6  11   3        213.55        177.91        30.71 o                         
  -5  11   3        814.56        727.48        54.82 o                         
  -4  11   3        378.44        354.64        39.78 o                         
  -3  11   3         46.35         21.41        40.24 o                         
  -2  11   3        717.05        809.11       118.88 o                         
  -1  11   3       1199.79       1479.18       112.08 o                         
   0  11   3         10.55         66.53        48.34 o                         
   1  11   3        626.35        592.57        81.65 o                         
   2  11   3        778.68        857.85        81.68 o                         
   3  11   3         63.73         36.30        30.92 o                         
   4  11   3          0.29        -22.61        31.68 o                         
   5  11   3       2449.94       2662.67       159.51 o                         
   6  11   3         21.46         59.81        42.46 o                         
   7  11   3        142.01        167.84        44.35 o                         
   8  11   3        256.52        328.45        40.97 o                         
   9  11   3        302.12        328.63        33.44 o                         
  10  11   3          9.41         39.33        26.65 o                         
  11  11   3        403.49        231.67        40.07 o                         
  12  11   3         24.44         15.25        17.73 o                         
  -8  12   3        560.32        565.28       111.42 o                         
  -7  12   3        311.23        256.64        44.88 o                         
  -6  12   3        602.56        437.87        48.06 o                         
  -5  12   3        557.74        376.20       119.22 o                         
  -4  12   3          6.42        -28.93        29.49 o                         
  -3  12   3        612.20        385.73        54.56 o                         
  -2  12   3         32.41         31.50        31.95 o                         
  -1  12   3        139.80        187.18        35.40 o                         
   0  12   3        834.16        679.77        65.21 o                         
   1  12   3         26.58         24.60        23.40 o                         
   2  12   3        320.13        309.09        32.07 o                         
   3  12   3        929.46        834.91        80.19 o                         
   4  12   3        101.13         93.34        18.93 o                         
   5  12   3         19.55         37.35        23.55 o                         
   6  12   3        266.24        300.76        39.22 o                         
   7  12   3         84.28        100.06        32.09 o                         
 -26   0   4        122.35        202.74        46.22 o                         
 -25   0   4        382.34        461.04        56.63 o                         
 -24   0   4        425.41        345.32        79.02 o                         
 -23   0   4       1223.45       1155.88       222.81 o                         
 -22   0   4        144.96        154.47        61.72 o                         
 -21   0   4        919.72       1223.28       126.25 o                         
 -20   0   4        158.11        159.13        62.90 o                         
 -19   0   4         50.47         67.45        57.65 o                         
 -18   0   4        455.75        553.49       123.30 o                         
 -17   0   4        291.27        250.10        54.48 o                         
 -16   0   4         92.31         56.28        44.28 o                         
 -15   0   4       5860.51       6109.57       649.84 o                         
 -14   0   4       3995.31       3283.39       286.93 o                         
 -13   0   4        451.73        340.22        61.01 o                         
 -12   0   4       2706.00       2731.62       184.13 o                         
 -11   0   4       8098.65       8309.27       519.75 o                         
 -10   0   4      23751.98      25044.46      1610.49 o                         
  -9   0   4      21386.33      21093.88      2048.39 o                         
  -8   0   4      23765.79      23950.33      1477.56 o                         
  -7   0   4      11699.67      12942.18       989.61 o                         
  -6   0   4      15470.67      17322.60      1411.99 o                         
  -5   0   4      10605.45      11469.46       610.26 o                         
  -4   0   4        501.60        677.28        54.76 o                         
  -3   0   4       1375.37       1508.03       140.91 o                         
  -2   0   4        215.75        307.54        49.06 o                         
  -1   0   4      13461.85      15652.98      1190.36 o                         
   0   0   4       1996.00       2051.87        95.35 o                         
   1   0   4        610.71        668.30        46.27 o                         
   2   0   4         40.96         54.60        14.17 o                         
   3   0   4      17973.49      19967.46      1223.90 o                         
   4   0   4       3992.24       4087.98       261.38 o                         
   5   0   4       3031.22       3441.17       220.10 o                         
   6   0   4       1172.15       1342.07       116.68 o                         
   7   0   4       7142.66       5921.71       463.76 o                         
   8   0   4       5766.44       5363.18       422.98 o                         
   9   0   4        172.30        123.07        56.28 o                         
  10   0   4       6640.90       5605.95       444.37 o                         
  11   0   4       2722.78       2420.56       126.26 o                         
  12   0   4         41.32         23.94        21.50 o                         
  13   0   4       6685.43       6058.23       299.18 o                         
  14   0   4       2063.03       1961.53       121.67 o                         
  15   0   4        746.88        730.58        60.13 o                         
  16   0   4       2089.26       2094.05       152.45 o                         
  17   0   4        415.85        490.68        72.69 o                         
  18   0   4         32.41         11.58        53.89 o                         
  19   0   4        248.51        351.51        66.84 o                         
  20   0   4       1014.16       1093.19       113.63 o                         
  21   0   4        666.18        742.11        87.47 o                         
  22   0   4       1091.83       1224.55       162.98 o                         
  23   0   4        292.83        348.96        60.44 o                         
  24   0   4        955.80       1190.27        86.32 o                         
  25   0   4         80.47        105.96        23.18 o                         
 -26   1   4         49.37         45.41        21.85 o                         
 -25   1   4        199.43        218.02        30.32 o                         
 -24   1   4          3.97          4.29        30.11 o                         
 -23   1   4          2.40         42.36        32.14 o                         
 -22   1   4        244.15        362.63        49.65 o                         
 -21   1   4         42.54         46.09        36.33 o                         
 -20   1   4        166.25        212.19        40.62 o                         
 -19   1   4          4.48        -40.47        40.47 o                         
 -18   1   4        234.54        251.87        53.15 o                         
 -17   1   4          9.44          5.50        31.77 o                         
 -16   1   4        133.93        129.38        32.88 o                         
 -15   1   4        310.02        194.56        34.52 o                         
 -14   1   4        693.87        568.51        48.06 o                         
 -13   1   4          5.05         -0.13        20.85 o                         
 -12   1   4        625.14        464.78        68.93 o                         
 -11   1   4      10122.68      10554.51       566.80 o                         
 -10   1   4        664.03        549.73        41.08 o                         
  -9   1   4       1183.68       1025.72        57.41 o                         
  -8   1   4       2571.87       2675.68       128.85 o                         
  -7   1   4       2170.90       2459.35       112.72 o                         
  -6   1   4      19451.41      20448.80      1016.85 o                         
  -5   1   4       3179.92       3860.80       173.66 o                         
  -4   1   4       2287.66       2621.62       141.57 o                         
  -3   1   4         28.06         47.66        12.82 o                         
  -2   1   4        907.34       1111.11        74.63 o                         
  -1   1   4        578.05        557.38        34.13 o                         
   0   1   4        854.00        950.79        53.93 o                         
   1   1   4       5904.50       6128.67       233.22 o                         
   2   1   4        670.10        597.59        33.05 o                         
   3   1   4       1588.79       1827.59       120.51 o                         
   4   1   4       8453.49       8519.67       405.72 o                         
   5   1   4        450.40        454.26        32.79 o                         
   6   1   4       3632.62       3496.23       171.31 o                         
   7   1   4       1280.43       1179.52        74.90 o                         
   8   1   4       3035.70       2819.78       145.87 o                         
   9   1   4       2294.21       2087.74       126.63 o                         
  10   1   4      10025.21       9582.53       524.47 o                         
  11   1   4         51.91         55.23        14.60 o                         
  12   1   4       5138.21       4594.82       153.13 o                         
  13   1   4       3322.67       2985.68       114.35 o                         
  14   1   4        510.33        464.73        30.57 o                         
  15   1   4        113.29         82.74        23.83 o                         
  16   1   4         56.01         84.19        26.30 o                         
  17   1   4        276.43        203.76        47.76 o                         
  18   1   4         84.93         52.57        39.03 o                         
  19   1   4       1903.51       2119.18       131.81 o                         
  20   1   4        113.39        142.45        44.82 o                         
  21   1   4         71.49        110.69        40.22 o                         
  22   1   4        141.52        216.75        44.61 o                         
  23   1   4         43.52         57.85        34.24 o                         
  24   1   4        101.13        138.02        24.76 o                         
  25   1   4        469.71        549.82        54.56 o                         
 -26   2   4        167.78        248.23        41.39 o                         
 -25   2   4          3.63         -2.69        30.07 o                         
 -24   2   4       2294.59       2764.49       164.56 o                         
 -23   2   4         31.93         60.75        31.50 o                         
 -22   2   4        114.87        108.40        38.49 o                         
 -21   2   4       4526.09       5127.17       445.70 o                         
 -20   2   4         16.41         10.38        36.75 o                         
 -19   2   4        208.66        232.58        35.69 o                         
 -18   2   4       3974.10       3823.11       232.77 o                         
 -17   2   4        354.84        265.55        34.59 o                         
 -16   2   4        123.71         99.53        37.31 o                         
 -15   2   4        408.41        410.31        34.44 o                         
 -14   2   4       3312.10       2650.90       126.83 o                         
 -13   2   4        147.96        143.84        20.81 o                         
 -12   2   4        936.07        741.06        59.59 o                         
 -11   2   4      10306.79      11684.45       897.07 o                         
 -10   2   4       1081.54       1124.90        98.09 o                         
  -9   2   4        162.39        141.73        32.58 o                         
  -8   2   4       6859.04       7319.41       862.43 o                         
  -7   2   4         21.09         24.24        26.89 o                         
  -6   2   4       1608.90       1851.76       134.44 o                         
  -5   2   4      14543.49      14117.76      1186.77 o                         
  -4   2   4         43.50         49.97        18.03 o                         
  -3   2   4       1729.67       1586.44        86.07 o                         
  -2   2   4       3776.96       3579.73       188.00 o                         
  -1   2   4        506.22        703.29        39.31 o                         
   0   2   4       7743.74       8071.23       429.62 o                         
   1   2   4       2608.82       2593.78       131.49 o                         
   2   2   4         56.22         59.25        14.44 o                         
   3   2   4       4298.18       4774.15       194.70 o                         
   4   2   4       2705.59       2746.31       116.57 o                         
   5   2   4       2511.79       2461.89       105.96 o                         
   6   2   4        234.28        210.75        27.01 o                         
   7   2   4      13841.16      13004.58       575.52 o                         
   8   2   4       1175.52       1120.82        66.47 o                         
   9   2   4        871.85        884.66        65.16 o                         
  10   2   4       1163.29       1093.68        88.81 o                         
  11   2   4        184.46        152.45        17.83 o                         
  12   2   4        291.80        219.67        23.80 o                         
  13   2   4       3075.92       2831.48       103.64 o                         
  14   2   4       2448.48       2165.02        82.73 o                         
  15   2   4         27.51         14.08        23.00 o                         
  16   2   4        369.97        347.76        32.29 o                         
  17   2   4         76.69         73.90        28.83 o                         
  18   2   4        849.04        837.27        66.61 o                         
  19   2   4       1663.80       1814.48       131.68 o                         
  20   2   4        288.90        349.23        46.46 o                         
  21   2   4         27.95         91.08        42.93 o                         
  22   2   4       1016.49       1246.81        83.10 o                         
  23   2   4        317.38        319.23        43.24 o                         
  24   2   4         19.43         21.94        21.26 o                         
 -26   3   4        244.08        227.39        24.08 o                         
 -25   3   4        304.30        329.50        34.77 o                         
 -24   3   4        430.25        586.40        55.88 o                         
 -23   3   4       2346.50       2943.27       174.36 o                         
 -22   3   4        104.12        150.43        38.03 o                         
 -21   3   4       1343.00       1310.04       106.09 o                         
 -20   3   4       3147.03       3664.06       217.37 o                         
 -19   3   4       1278.76       1307.23       125.12 o                         
 -18   3   4        807.55        818.55        58.48 o                         
 -17   3   4        420.13        342.74        94.02 o                         
 -16   3   4         87.11         37.27        27.78 o                         
 -15   3   4         53.88         15.21        22.36 o                         
 -14   3   4        103.96         71.31        21.49 o                         
 -13   3   4       1511.52       1300.43        56.54 o                         
 -12   3   4        991.60        870.40        41.52 o                         
 -11   3   4       1354.55       1562.52        72.76 o                         
 -10   3   4       3082.53       3313.09       267.56 o                         
  -9   3   4        409.43        408.28        97.27 o                         
  -8   3   4        446.68        494.30        46.34 o                         
  -7   3   4       3445.80       4066.25       240.04 o                         
  -6   3   4       2766.60       2775.39       287.33 o                         
  -5   3   4       3303.32       3232.38       331.54 o                         
  -4   3   4       2684.70       2615.21       198.96 o                         
  -3   3   4      11516.07      11645.18       621.60 o                         
  -2   3   4       4739.15       4815.62       219.20 o                         
  -1   3   4       5484.83       5763.67       285.44 o                         
   0   3   4       2602.36       2890.53       133.87 o                         
   1   3   4       1778.02       1833.81        81.86 o                         
   2   3   4       7139.75       7113.17       287.21 o                         
   3   3   4      14308.54      15826.89       633.63 o                         
   4   3   4        206.53        213.01        27.44 o                         
   5   3   4       6308.90       6806.97       282.12 o                         
   6   3   4      23821.95      24852.11      1337.19 o                         
   7   3   4        689.54        741.07        56.89 o                         
   8   3   4       5647.62       5805.09       320.93 o                         
   9   3   4       1237.66       1113.72        90.76 o                         
  10   3   4         42.46         47.20        15.09 o                         
  11   3   4        706.76        681.72        39.75 o                         
  12   3   4        645.20        633.16        34.60 o                         
  13   3   4        305.02        284.66        27.11 o                         
  14   3   4        238.91        202.92        27.41 o                         
  15   3   4        150.45        155.52        29.42 o                         
  16   3   4         25.38         46.85        30.64 o                         
  17   3   4        557.27        498.05        44.46 o                         
  18   3   4         39.80         67.26        30.85 o                         
  19   3   4        747.66        686.69        67.85 o                         
  20   3   4        335.34        393.42        78.15 o                         
  21   3   4       1131.01       1164.24        78.09 o                         
  22   3   4         42.23         48.56        28.36 o                         
  23   3   4       1943.18       2197.10       128.11 o                         
  24   3   4        933.36        991.01        70.79 o                         
 -25   4   4          3.71         11.44        23.63 o                         
 -24   4   4        201.34        219.79        36.80 o                         
 -23   4   4        232.41        350.82        54.87 o                         
 -22   4   4        632.60        783.15        60.61 o                         
 -21   4   4        375.77        420.89        48.20 o                         
 -20   4   4         15.29         25.30        33.37 o                         
 -19   4   4         79.66        127.54        36.58 o                         
 -18   4   4         63.89        129.32        36.26 o                         
 -17   4   4        261.56        256.13        50.10 o                         
 -16   4   4       3018.53       3117.53       178.75 o                         
 -15   4   4       1386.20       1341.60        70.79 o                         
 -14   4   4        257.20        228.03        29.88 o                         
 -13   4   4        599.27        632.11        42.68 o                         
 -12   4   4       2271.92       2356.48        96.84 o                         
 -11   4   4         46.20         28.88        19.97 o                         
 -10   4   4         42.85         47.96        19.45 o                         
  -9   4   4        227.04        150.79        29.30 o                         
  -8   4   4       7339.93       7364.35       516.54 o                         
  -7   4   4        168.50        121.37        25.02 o                         
  -6   4   4       1398.65       1479.76        97.81 o                         
  -5   4   4       4908.43       4869.32       270.62 o                         
  -4   4   4       2214.56       2598.41       153.50 o                         
  -3   4   4        116.09        148.34        22.87 o                         
  -2   4   4       7058.37       7175.26       322.25 o                         
  -1   4   4       1458.34       1500.46        82.13 o                         
   0   4   4        772.35        877.32        45.77 o                         
   1   4   4       7760.41       8454.73       376.82 o                         
   2   4   4       2580.92       2773.85       129.24 o                         
   3   4   4        713.58        689.67        42.36 o                         
   4   4   4       3336.71       3344.03       144.18 o                         
   5   4   4        694.22        563.24        36.16 o                         
   6   4   4       9500.15      10044.50       489.35 o                         
   7   4   4        148.05        107.07        27.92 o                         
   8   4   4       1477.84       1420.94        54.09 o                         
   9   4   4       1160.89        966.42        38.37 o                         
  10   4   4       1709.53       1627.97        65.59 o                         
  11   4   4         84.36         62.55        17.75 o                         
  12   4   4        956.33        850.68        37.26 o                         
  13   4   4        908.89        831.73        41.03 o                         
  14   4   4        382.97        363.53        30.20 o                         
  15   4   4         24.52         46.38        28.41 o                         
  16   4   4        203.97        157.30        34.90 o                         
  17   4   4         94.30        124.54        30.51 o                         
  18   4   4        250.11        281.04        37.33 o                         
  19   4   4        166.05        178.16        44.82 o                         
  20   4   4        457.25        425.81        61.32 o                         
  21   4   4         16.38          1.37        27.52 o                         
  22   4   4        104.76        109.05        25.45 o                         
  23   4   4        875.03        981.89        89.07 o                         
 -24   5   4        323.99        327.51        35.40 o                         
 -23   5   4        903.08        948.45        98.80 o                         
 -22   5   4        325.09        395.13        44.16 o                         
 -21   5   4        807.87        924.77        94.45 o                         
 -20   5   4        898.34       1046.39        93.15 o                         
 -19   5   4        858.91       1001.21        67.40 o                         
 -18   5   4         12.76         59.88        35.38 o                         
 -17   5   4         82.67        102.70        34.44 o                         
 -16   5   4       1289.50       1337.72        82.18 o                         
 -15   5   4        111.21        112.53        37.03 o                         
 -14   5   4        996.97        853.18        51.55 o                         
 -13   5   4       1376.06       1189.53        81.66 o                         
 -12   5   4        119.65        116.80        24.06 o                         
 -11   5   4       4932.29       5114.56       234.01 o                         
 -10   5   4        374.06        326.54        27.26 o                         
  -9   5   4       4570.63       4937.13       293.13 o                         
  -8   5   4        496.05        483.50        32.35 o                         
  -7   5   4       4027.36       4258.57       208.59 o                         
  -6   5   4       4089.74       3889.74       195.63 o                         
  -5   5   4       4422.71       4150.94       192.31 o                         
  -4   5   4       1159.71       1033.63        67.19 o                         
  -3   5   4       8730.12       8487.62       549.00 o                         
  -2   5   4        579.70        599.07        46.12 o                         
  -1   5   4        541.58        556.16        44.07 o                         
   0   5   4       1507.83       1556.77       118.38 o                         
   1   5   4       2133.14       2492.79       119.80 o                         
   2   5   4        428.09        518.78        37.80 o                         
   3   5   4        149.61        150.57        26.87 o                         
   4   5   4        269.72        300.81        32.73 o                         
   5   5   4        255.47        239.24        20.27 o                         
   6   5   4       1344.30       1370.27        47.67 o                         
   7   5   4        743.01        715.50        30.22 o                         
   8   5   4        255.80        230.18        17.43 o                         
   9   5   4       3674.02       3592.26       107.73 o                         
  10   5   4       1936.45       1757.55        60.51 o                         
  11   5   4        145.50         93.27        20.51 o                         
  12   5   4       1338.28       1167.94        49.80 o                         
  13   5   4        266.93        314.69        37.18 o                         
  14   5   4        837.67        802.04        57.28 o                         
  15   5   4        217.00        198.55        36.81 o                         
  16   5   4         36.86         35.03        35.65 o                         
  17   5   4       1445.03       1408.67        75.90 o                         
  18   5   4        960.70        821.89        53.62 o                         
  19   5   4       1376.46       1507.86        85.70 o                         
  20   5   4       3520.26       4068.02       200.72 o                         
  21   5   4        307.93        321.37        29.34 o                         
  22   5   4         75.78         49.77        19.51 o                         
 -23   6   4        198.46        173.38        28.77 o                         
 -22   6   4        311.08        269.48        39.19 o                         
 -21   6   4        403.35        447.51        45.97 o                         
 -20   6   4         53.57        111.29        34.17 o                         
 -19   6   4        617.63        647.96        56.97 o                         
 -18   6   4        164.31        211.06        35.72 o                         
 -17   6   4        888.78        963.10        59.87 o                         
 -16   6   4        117.88        152.40        40.75 o                         
 -15   6   4        143.88        116.38        34.63 o                         
 -14   6   4       3933.57       3731.40       260.77 o                         
 -13   6   4        166.36        170.52        36.95 o                         
 -12   6   4         15.52         -0.14        23.98 o                         
 -11   6   4        589.00        523.67        36.53 o                         
 -10   6   4       1725.95       1904.69        84.25 o                         
  -9   6   4         14.54         10.52        25.31 o                         
  -8   6   4        909.75        974.48       106.31 o                         
  -7   6   4       6879.37       7615.91       407.10 o                         
  -6   6   4       1047.61       1059.17        61.45 o                         
  -5   6   4        122.45        119.66        26.77 o                         
  -4   6   4       3459.51       3498.83       200.85 o                         
  -3   6   4        117.97         89.68        29.42 o                         
  -2   6   4          1.75         -1.02        22.00 o                         
  -1   6   4       2625.28       2619.18       110.08 o                         
   0   6   4         54.66         64.51        21.43 o                         
   1   6   4         15.67         41.30        19.33 o                         
   2   6   4        344.59        400.85        34.36 o                         
   3   6   4        329.51        338.16        28.43 o                         
   4   6   4        774.80        787.20        43.39 o                         
   5   6   4       4567.14       4595.35       194.58 o                         
   6   6   4        114.54         98.25        20.57 o                         
   7   6   4       2879.78       2892.34       107.41 o                         
   8   6   4        598.27        561.96        32.68 o                         
   9   6   4         44.84         33.47        21.57 o                         
  10   6   4         22.83         11.75        23.58 o                         
  11   6   4       1257.42       1105.06        65.60 o                         
  12   6   4       3118.39       2716.55       174.24 o                         
  13   6   4          1.76         45.33        30.23 o                         
  14   6   4         70.55        103.84        35.52 o                         
  15   6   4       2434.50       2331.69       140.91 o                         
  16   6   4         26.29          9.78        31.77 o                         
  17   6   4        345.38        255.87        34.96 o                         
  18   6   4       2887.11       3218.44       181.79 o                         
  19   6   4        228.62        182.09        31.60 o                         
  20   6   4        382.32        390.86        36.02 o                         
  21   6   4       2033.57       2239.74       143.80 o                         
 -22   7   4         10.40          5.72        17.80 o                         
 -21   7   4          6.03         19.89        24.73 o                         
 -20   7   4         49.59         88.03        31.06 o                         
 -19   7   4        605.11        520.39        58.70 o                         
 -18   7   4        657.05        725.11        46.57 o                         
 -17   7   4         49.43         59.25        29.84 o                         
 -16   7   4          1.39         31.83        32.17 o                         
 -15   7   4        935.37        891.77        69.73 o                         
 -14   7   4        719.85        859.81        75.43 o                         
 -13   7   4        656.01        697.69        47.77 o                         
 -12   7   4        479.20        506.87        57.62 o                         
 -11   7   4        422.34        479.78        51.29 o                         
 -10   7   4         23.07         50.56        32.84 o                         
  -9   7   4         27.76         -9.70        28.56 o                         
  -8   7   4       2687.19       2814.79       305.30 o                         
  -7   7   4        304.82        270.62        43.85 o                         
  -6   7   4        604.77        692.31        54.27 o                         
  -5   7   4        427.67        406.30        32.89 o                         
  -4   7   4        758.17        764.30        50.77 o                         
  -3   7   4        256.90        293.42        33.62 o                         
  -2   7   4        277.41        235.29        31.95 o                         
  -1   7   4         22.28         42.67        21.12 o                         
   0   7   4        205.83        182.29        26.26 o                         
   1   7   4        136.16        112.19        24.80 o                         
   2   7   4        289.28        315.35        29.55 o                         
   3   7   4        310.97        251.08        30.68 o                         
   4   7   4        310.92        324.67        34.24 o                         
   5   7   4       2172.13       2123.36       133.14 o                         
   6   7   4       1825.20       1709.78        91.70 o                         
   7   7   4         18.83         16.04        26.77 o                         
   8   7   4       5091.47       5028.28       197.43 o                         
   9   7   4        471.46        437.31        45.87 o                         
  10   7   4        102.03         66.55        30.37 o                         
  11   7   4       1282.20       1216.31        74.38 o                         
  12   7   4        868.24        793.00        63.91 o                         
  13   7   4        843.53        769.33        56.59 o                         
  14   7   4         20.61        -21.46        31.49 o                         
  15   7   4         23.90         46.33        30.82 o                         
  16   7   4        321.98        270.52        53.17 o                         
  17   7   4         53.66         81.33        30.24 o                         
  18   7   4         45.82         69.07        25.77 o                         
  19   7   4         27.50         21.08        25.26 o                         
  20   7   4         22.54         44.41        27.91 o                         
 -20   8   4         19.75         27.55        24.51 o                         
 -19   8   4        570.56        566.27        44.69 o                         
 -18   8   4        310.87        342.11        37.77 o                         
 -17   8   4         62.31         81.46        26.83 o                         
 -16   8   4        529.19        613.00        46.69 o                         
 -15   8   4        257.68        196.67        33.89 o                         
 -14   8   4        785.53        930.94        64.23 o                         
 -13   8   4        781.05        976.55        77.29 o                         
 -12   8   4        180.74        207.42        63.71 o                         
 -11   8   4        301.11        264.18        55.53 o                         
 -10   8   4       1766.39       2767.94       209.57 o                         
  -9   8   4          0.03          1.53        38.40 o                         
  -8   8   4        185.71        154.34        39.89 o                         
  -7   8   4       2029.18       2314.86       173.73 o                         
  -6   8   4       5710.17       6738.55       387.48 o                         
  -5   8   4        212.95        196.99        28.29 o                         
  -4   8   4        558.61        640.42        48.33 o                         
  -3   8   4        702.51        695.07        83.08 o                         
  -2   8   4         79.86         92.74        29.89 o                         
  -1   8   4        352.55        383.33        37.28 o                         
   0   8   4        618.18        540.65        40.25 o                         
   1   8   4        511.26        539.92        37.28 o                         
   2   8   4       2240.20       2371.21       110.79 o                         
   3   8   4       4395.79       4800.05       203.78 o                         
   4   8   4        289.10        278.18        45.88 o                         
   5   8   4       3380.65       3711.09       189.10 o                         
   6   8   4       2691.35       3278.32       217.36 o                         
   7   8   4       7625.82       8920.80       485.98 o                         
   8   8   4        849.09        981.32        76.61 o                         
   9   8   4       2093.79       2307.53       137.10 o                         
  10   8   4        662.76        719.33        61.08 o                         
  11   8   4        585.79        552.02        66.43 o                         
  12   8   4        645.95        676.08        74.88 o                         
  13   8   4        161.87        115.51        40.82 o                         
  14   8   4        653.55        475.15        51.57 o                         
  15   8   4        365.00        319.09        52.15 o                         
  16   8   4        225.02        236.29        35.34 o                         
  17   8   4        181.67        181.37        28.89 o                         
  18   8   4        141.29        151.39        30.85 o                         
 -18   9   4         21.91         31.76        20.62 o                         
 -17   9   4         95.02         44.25        22.30 o                         
 -16   9   4        571.68        540.27        45.87 o                         
 -15   9   4          1.47         54.96        24.81 o                         
 -14   9   4         36.57         17.85        48.34 o                         
 -13   9   4         20.06        -20.02        34.29 o                         
 -12   9   4        580.93        731.86       100.12 o                         
 -11   9   4          5.57         -1.05        40.47 o                         
 -10   9   4        210.56        299.20        53.00 o                         
  -9   9   4        392.41        482.91        58.39 o                         
  -8   9   4        105.03        108.23        42.38 o                         
  -7   9   4         69.98         86.08        38.32 o                         
  -6   9   4         39.21         57.75        32.21 o                         
  -5   9   4        444.27        461.65        52.21 o                         
  -4   9   4        143.87        161.94        48.52 o                         
  -3   9   4        254.24        299.68        48.54 o                         
  -2   9   4         34.15         35.54        39.53 o                         
  -1   9   4         26.57         54.33        31.78 o                         
   0   9   4       2129.01       2296.70       161.00 o                         
   1   9   4       2503.26       2792.84       197.58 o                         
   2   9   4        115.39         48.57        34.69 o                         
   3   9   4         21.61         84.33        37.71 o                         
   4   9   4         11.12         32.41        31.10 o                         
   5   9   4         25.08         66.26        26.73 o                         
   6   9   4        469.35        547.30        49.81 o                         
   7   9   4         11.57        -31.89        31.89 o                         
   8   9   4        151.97        131.42        32.58 o                         
   9   9   4        662.43        735.15        62.02 o                         
  10   9   4        407.23        449.58        68.29 o                         
  11   9   4        173.13        119.16        38.40 o                         
  12   9   4        117.99         55.68        29.36 o                         
  13   9   4        130.39        105.87        27.17 o                         
  14   9   4        202.44        201.76        36.42 o                         
  15   9   4         20.50          2.35        21.79 o                         
  16   9   4         24.20          3.78        26.54 o                         
 -15  10   4        282.76        153.26        35.13 o                         
 -14  10   4         40.19         50.86        32.43 o                         
 -13  10   4        388.49        303.80        50.41 o                         
 -12  10   4        280.99        268.89        62.77 o                         
 -11  10   4        253.64        295.60        37.01 o                         
 -10  10   4       1358.69       1482.92       117.34 o                         
  -9  10   4        267.28        278.38        42.63 o                         
  -8  10   4        300.35        282.16        43.07 o                         
  -7  10   4       1645.38       1592.27       135.20 o                         
  -6  10   4        261.16        258.16        34.93 o                         
  -5  10   4        898.81        829.98        67.49 o                         
  -4  10   4        227.15        345.14        45.77 o                         
  -3  10   4        159.55        199.41        39.70 o                         
  -2  10   4        147.78        147.66        43.02 o                         
  -1  10   4        154.32        181.29        42.03 o                         
   0  10   4        648.38        687.52        67.50 o                         
   1  10   4         55.51        100.32        38.01 o                         
   2  10   4       1992.91       2192.44       122.25 o                         
   3  10   4        305.94        326.43        35.39 o                         
   4  10   4         94.92         94.48        28.22 o                         
   5  10   4       2797.73       2799.50       109.08 o                         
   6  10   4         51.46         43.55        26.67 o                         
   7  10   4         83.44         82.55        25.67 o                         
   8  10   4        654.64        694.77        47.96 o                         
   9  10   4         41.11         43.15        32.71 o                         
  10  10   4        477.60        482.84        79.67 o                         
  11  10   4        601.31        564.88        53.78 o                         
  12  10   4        337.16        225.17        32.00 o                         
  13  10   4        164.41        103.04        28.70 o                         
  14  10   4        222.21        152.56        26.80 o                         
 -12  11   4         51.95         32.65        25.41 o                         
 -11  11   4        105.71         77.80        18.55 o                         
 -10  11   4         15.18          8.22        19.56 o                         
  -9  11   4        129.10         98.34        21.93 o                         
  -8  11   4        527.90        373.15        36.08 o                         
  -7  11   4         25.20         40.93        28.21 o                         
  -6  11   4        735.94        730.41        54.35 o                         
  -5  11   4        435.76        360.60       101.59 o                         
  -4  11   4        257.28        309.19        38.49 o                         
  -3  11   4         46.69         42.89        35.22 o                         
  -2  11   4         47.40         78.61        37.12 o                         
  -1  11   4        203.49        222.12        36.04 o                         
   0  11   4        555.98        568.11        50.81 o                         
   1  11   4          3.17         11.86        25.63 o                         
   2  11   4        355.15        414.31        31.97 o                         
   3  11   4         38.96         17.11        22.86 o                         
   4  11   4        162.59        190.42        27.30 o                         
   5  11   4        830.71        908.45        65.69 o                         
   6  11   4        646.50        630.54        54.29 o                         
   7  11   4         40.42         56.92        23.10 o                         
   8  11   4        584.48        580.43        46.79 o                         
   9  11   4         55.80         63.89        18.09 o                         
  10  11   4        569.81        349.27        33.30 o                         
  -6  12   4        487.52        282.83        37.90 o                         
  -5  12   4          0.43         -6.30        36.79 o                         
  -4  12   4        387.00        173.87        35.95 o                         
  -3  12   4        829.98        528.35        60.56 o                         
  -2  12   4        177.37        145.38        33.06 o                         
  -1  12   4        372.43        297.90        40.20 o                         
   0  12   4         11.07         -7.91        24.04 o                         
   1  12   4        137.56        188.22        40.95 o                         
   2  12   4        962.57       1034.71       128.91 o                         
   3  12   4        314.52        309.91        29.34 o                         
   4  12   4        457.15        401.53        31.29 o                         
 -26   1   5        162.80        145.80        20.52 o                         
 -25   1   5        118.66        121.33        21.50 o                         
 -24   1   5        157.87        181.66        31.33 o                         
 -23   1   5        380.99        544.21        63.77 o                         
 -22   1   5        484.94        577.46        65.19 o                         
 -21   1   5        125.12        191.22        37.38 o                         
 -20   1   5       1108.29       1217.36        79.11 o                         
 -19   1   5       1702.28       1978.10       158.15 o                         
 -18   1   5       1622.89       1599.06       169.99 o                         
 -17   1   5       1076.36        852.65        66.93 o                         
 -16   1   5       1592.56       1586.67        79.40 o                         
 -15   1   5       4410.51       4018.83       192.72 o                         
 -14   1   5       5396.12       5092.27       283.34 o                         
 -13   1   5         41.99         28.89        21.91 o                         
 -12   1   5      11527.76       9991.96       573.40 o                         
 -11   1   5       1647.18       1253.14        88.12 o                         
 -10   1   5        287.89        224.66        35.16 o                         
  -9   1   5        184.72        158.39        29.73 o                         
  -8   1   5       6199.99       5601.02       654.79 o                         
  -7   1   5        972.47       1166.58        78.87 o                         
  -6   1   5       1152.40       1002.73        71.70 o                         
  -5   1   5      10135.64       9312.69       764.72 o                         
  -4   1   5       2375.59       2570.75       238.19 o                         
  -3   1   5       2607.83       2758.72       224.31 o                         
  -2   1   5       9581.75       8882.38       483.67 o                         
  -1   1   5       2799.98       3011.24       153.14 o                         
   0   1   5       8141.65       8720.07       427.08 o                         
   1   1   5       3882.15       3887.07       246.77 o                         
   2   1   5          0.34         20.80        19.46 o                         
   3   1   5        345.73        319.47        27.04 o                         
   4   1   5       3103.88       2557.31       119.96 o                         
   5   1   5        696.35        656.54        50.38 o                         
   6   1   5        432.16        431.00        40.24 o                         
   7   1   5      10477.57       9339.36       590.79 o                         
   8   1   5       3783.85       3849.69       252.16 o                         
   9   1   5       4271.78       3912.18       154.32 o                         
  10   1   5      16684.34      14623.99       494.89 o                         
  11   1   5        453.71        404.14        27.13 o                         
  12   1   5        979.05        881.43        45.46 o                         
  13   1   5       5977.09       5697.00       239.82 o                         
  14   1   5         27.08         29.46        26.22 o                         
  15   1   5        147.81        121.00        35.91 o                         
  16   1   5        274.54        312.48        47.43 o                         
  17   1   5         46.97         37.49        34.86 o                         
  18   1   5         27.21         65.21        40.92 o                         
  19   1   5        203.58        236.31        46.95 o                         
  20   1   5        591.52        698.56        69.51 o                         
  21   1   5         36.00         49.74        31.88 o                         
  22   1   5       1192.31       1430.40        90.75 o                         
  23   1   5        127.69        143.36        24.28 o                         
 -25   2   5         86.68         66.83        26.01 o                         
 -24   2   5         96.29         94.13        34.19 o                         
 -23   2   5         42.78         94.61        38.63 o                         
 -22   2   5        203.31        250.05        36.46 o                         
 -21   2   5        610.05        655.02        52.30 o                         
 -20   2   5       1203.01       1416.07        84.82 o                         
 -19   2   5        547.00        605.22        51.46 o                         
 -18   2   5        176.94        137.79        40.96 o                         
 -17   2   5       1042.43        886.42        69.68 o                         
 -16   2   5        182.38        189.28        28.16 o                         
 -15   2   5        389.93        326.92        31.08 o                         
 -14   2   5       2567.20       2302.06       112.70 o                         
 -13   2   5        292.14        244.38        26.83 o                         
 -12   2   5         71.27         64.13        20.65 o                         
 -11   2   5         93.10         78.90        16.24 o                         
 -10   2   5        665.58        558.44        31.79 o                         
  -9   2   5        438.37        206.81        53.15 o                         
  -8   2   5        348.59        389.39        60.33 o                         
  -7   2   5        127.01         28.68        44.91 o                         
  -6   2   5       8574.57       8945.34      1072.56 o                         
  -5   2   5         72.12         31.70        25.62 o                         
  -4   2   5        142.32        210.48        36.34 o                         
  -3   2   5       3897.45       3458.96       209.87 o                         
  -2   2   5        357.44        383.68        36.93 o                         
  -1   2   5        818.82        840.40        66.24 o                         
   0   2   5         66.00         79.29        19.39 o                         
   1   2   5        906.29       1051.81        60.63 o                         
   2   2   5        744.24        770.46        46.82 o                         
   3   2   5         53.20         58.10        18.34 o                         
   4   2   5        366.60        364.54        32.24 o                         
   5   2   5       3533.19       3283.47       165.29 o                         
   6   2   5       4450.38       3856.81       217.04 o                         
   7   2   5        923.33        729.32        56.33 o                         
   8   2   5       2930.38       2697.38       107.11 o                         
   9   2   5       3008.51       2674.11       101.56 o                         
  10   2   5       2665.74       2503.23        92.96 o                         
  11   2   5        575.45        548.46        37.11 o                         
  12   2   5       4957.59       4518.83       207.94 o                         
  13   2   5        858.63        746.10        48.85 o                         
  14   2   5         60.86         49.42        27.08 o                         
  15   2   5          8.00         43.94        27.40 o                         
  16   2   5        218.57        212.77        32.40 o                         
  17   2   5        874.13        862.07        59.68 o                         
  18   2   5          0.28         15.12        31.18 o                         
  19   2   5       2876.09       2977.55       154.07 o                         
  20   2   5        196.33        214.03        41.52 o                         
  21   2   5        451.47        513.38        44.44 o                         
  22   2   5        540.06        644.67        47.61 o                         
  23   2   5        577.83        588.14        41.30 o                         
 -25   3   5          0.38          8.74        26.54 o                         
 -24   3   5        492.89        458.64        57.52 o                         
 -23   3   5         30.44         28.97        32.37 o                         
 -22   3   5        564.97        620.50        65.50 o                         
 -21   3   5       1727.38       2011.47       158.58 o                         
 -20   3   5        418.25        429.48        42.67 o                         
 -19   3   5        343.47        299.65        44.31 o                         
 -18   3   5         99.35         89.37        39.61 o                         
 -17   3   5        134.73        121.23        53.17 o                         
 -16   3   5         93.34         86.36        32.81 o                         
 -15   3   5        761.12        794.84        56.13 o                         
 -14   3   5        583.69        524.81        49.50 o                         
 -13   3   5        989.55        900.55        52.44 o                         
 -12   3   5        253.79        279.24        33.08 o                         
 -11   3   5        792.39        830.87        55.68 o                         
 -10   3   5         44.23         32.37        17.75 o                         
  -9   3   5         24.25         47.67        16.15 o                         
  -8   3   5       2449.57       2159.43       519.87 o                         
  -7   3   5         32.78         29.06        41.12 o                         
  -6   3   5        250.00        255.99        57.29 o                         
  -5   3   5      11583.49      10971.70       944.94 o                         
  -4   3   5        171.37         73.08        46.65 o                         
  -3   3   5       1569.71       1465.16       111.99 o                         
  -2   3   5       3674.34       3439.58       199.77 o                         
  -1   3   5       6436.63       6394.93       358.15 o                         
   0   3   5        213.33        206.99        33.19 o                         
   1   3   5      11968.54      12391.50       770.41 o                         
   2   3   5          3.52         23.05        21.17 o                         
   3   3   5        691.66        765.20        55.09 o                         
   4   3   5        170.78        251.22        30.65 o                         
   5   3   5       2583.54       2581.81       150.63 o                         
   6   3   5         66.66         57.06        23.14 o                         
   7   3   5       1381.01       1185.97        40.51 o                         
   8   3   5       3758.00       3404.03       101.63 o                         
   9   3   5        609.74        545.11        25.57 o                         
  10   3   5        314.67        323.27        21.75 o                         
  11   3   5       1577.21       1509.66        71.03 o                         
  12   3   5       1344.70       1232.31        63.43 o                         
  13   3   5        377.24        331.58        30.08 o                         
  14   3   5         56.50         63.15        25.93 o                         
  15   3   5         57.23         72.84        30.62 o                         
  16   3   5        224.46        233.98        30.87 o                         
  17   3   5        779.50        832.00        53.44 o                         
  18   3   5         45.09         47.48        31.21 o                         
  19   3   5       2149.49       2193.38       115.62 o                         
  20   3   5         22.56         50.73        24.27 o                         
  21   3   5         46.93         35.38        22.31 o                         
  22   3   5        655.69        732.47        58.60 o                         
  23   3   5        118.08         99.49        22.12 o                         
 -24   4   5         82.37         63.37        24.98 o                         
 -23   4   5       1690.17       1843.58       180.14 o                         
 -22   4   5          8.32         33.21        25.81 o                         
 -21   4   5       1130.84       1232.79        73.40 o                         
 -20   4   5       1208.40       1544.53        92.16 o                         
 -19   4   5          9.36         20.87        33.65 o                         
 -18   4   5        411.97        392.65        43.34 o                         
 -17   4   5       1852.90       1627.05       136.20 o                         
 -16   4   5        127.94        106.35        41.48 o                         
 -15   4   5        211.93        186.57        44.02 o                         
 -14   4   5        105.38         56.59        28.44 o                         
 -13   4   5        422.25        375.88        50.99 o                         
 -12   4   5       2045.31       2118.49       128.19 o                         
 -11   4   5         68.05         91.57        23.05 o                         
 -10   4   5       1332.13       1111.55        58.34 o                         
  -9   4   5       1719.07       1923.25       111.56 o                         
  -8   4   5       1523.55       1812.29       128.94 o                         
  -7   4   5       4989.41       4874.17       337.03 o                         
  -6   4   5       6222.69       6839.95       419.20 o                         
  -5   4   5       1900.18       1877.12       196.91 o                         
  -4   4   5       5680.02       5700.08       472.72 o                         
  -3   4   5      10640.83      10347.05       664.90 o                         
  -2   4   5       5668.92       5778.91       328.04 o                         
  -1   4   5        173.63        297.07        46.21 o                         
   0   4   5        759.75        837.64        66.27 o                         
   1   4   5       7816.40       8763.53       553.24 o                         
   2   4   5         56.91         70.83        27.75 o                         
   3   4   5       1207.31       1253.69        83.42 o                         
   4   4   5       1950.31       1944.85        75.82 o                         
   5   4   5       1459.12       1660.52        61.60 o                         
   6   4   5       2086.92       2088.24        67.65 o                         
   7   4   5        287.46        265.32        15.83 o                         
   8   4   5       4885.95       4578.33       122.41 o                         
   9   4   5       2483.77       2193.48        62.93 o                         
  10   4   5       2216.72       1924.04        63.14 o                         
  11   4   5       2200.88       1918.69        65.88 o                         
  12   4   5       2764.19       2659.11        91.85 o                         
  13   4   5         85.78         63.46        25.09 o                         
  14   4   5         87.42        141.46        30.10 o                         
  15   4   5        245.55        320.77        34.27 o                         
  16   4   5       1286.94       1308.32        72.55 o                         
  17   4   5        314.86        375.29        37.30 o                         
  18   4   5        239.97        250.78        29.20 o                         
  19   4   5        789.30        942.61        58.59 o                         
  20   4   5       1505.49       1609.55       101.92 o                         
  21   4   5        207.53        156.27        25.94 o                         
  22   4   5        126.94        147.46        24.32 o                         
 -23   5   5          7.36         -2.11        20.68 o                         
 -22   5   5        358.95        356.86        36.08 o                         
 -21   5   5         31.65         79.89        30.96 o                         
 -20   5   5         26.91          8.23        33.87 o                         
 -19   5   5        380.72        396.81        46.95 o                         
 -18   5   5        396.14        541.74        61.83 o                         
 -17   5   5        178.85        127.50        36.67 o                         
 -16   5   5        217.60        210.06        46.47 o                         
 -15   5   5        734.14        758.77        57.98 o                         
 -14   5   5         18.16         12.04        34.53 o                         
 -13   5   5        515.86        532.98        56.30 o                         
 -12   5   5        254.89        247.51        32.19 o                         
 -11   5   5        689.12        670.25        40.91 o                         
 -10   5   5        963.44        936.84        62.22 o                         
  -9   5   5       1175.60       1125.18       116.54 o                         
  -8   5   5         59.37         55.78        28.07 o                         
  -7   5   5       4745.71       4373.74       426.12 o                         
  -6   5   5        425.64        436.32        52.82 o                         
  -5   5   5        642.75        679.74        60.69 o                         
  -4   5   5       5886.60       5800.20       339.63 o                         
  -3   5   5       3273.84       3585.65       156.96 o                         
  -2   5   5        250.36        300.88        25.56 o                         
  -1   5   5       6351.63       6419.09       211.19 o                         
   0   5   5         61.91         64.69        16.70 o                         
   1   5   5         14.33         13.96        14.02 o                         
   2   5   5        404.82        454.33        30.25 o                         
   3   5   5        635.19        646.54        26.78 o                         
   4   5   5        453.12        463.27        24.30 o                         
   5   5   5        869.51        825.44        41.52 o                         
   6   5   5       1571.24       1672.57        59.42 o                         
   7   5   5        464.22        416.43        23.33 o                         
   8   5   5       1294.29       1322.87        48.46 o                         
   9   5   5       1375.90       1321.77        49.38 o                         
  10   5   5        233.16        198.15        21.30 o                         
  11   5   5         30.15         49.27        24.00 o                         
  12   5   5         73.42         50.87        27.87 o                         
  13   5   5        208.65        200.37        33.53 o                         
  14   5   5        631.86        722.49        50.21 o                         
  15   5   5         87.50         83.81        33.92 o                         
  16   5   5         29.10         70.44        37.79 o                         
  17   5   5        271.24        272.80        36.69 o                         
  18   5   5        114.24        109.72        29.08 o                         
  19   5   5         21.23         19.30        27.74 o                         
  20   5   5        313.80        358.82        39.65 o                         
  21   5   5       1018.37       1087.85        99.04 o                         
 -22   6   5        404.21        378.20        48.65 o                         
 -21   6   5        167.14        163.47        28.91 o                         
 -20   6   5        359.70        321.87        37.79 o                         
 -19   6   5        397.43        511.86        43.78 o                         
 -18   6   5         70.61        122.03        34.99 o                         
 -17   6   5        529.73        587.75        51.37 o                         
 -16   6   5         98.20        158.35        33.65 o                         
 -15   6   5        127.35        139.09        33.92 o                         
 -14   6   5        547.02        681.63        63.29 o                         
 -13   6   5        478.98        411.83        65.70 o                         
 -12   6   5        870.79        872.56        74.96 o                         
 -11   6   5       5654.24       6038.98       393.41 o                         
 -10   6   5        105.93        100.91        34.18 o                         
  -9   6   5        770.23        688.14        54.95 o                         
  -8   6   5        443.89        432.62        44.16 o                         
  -7   6   5        769.98        902.88        67.86 o                         
  -6   6   5       2917.20       2972.31       145.86 o                         
  -5   6   5       2359.95       2541.55       118.17 o                         
  -4   6   5       2018.76       2093.85       100.96 o                         
  -3   6   5       1249.79       1365.94        72.16 o                         
  -2   6   5        294.93        283.21        28.87 o                         
  -1   6   5        469.73        526.21        34.39 o                         
   0   6   5        352.06        365.60        29.24 o                         
   1   6   5        196.95        194.23        22.29 o                         
   2   6   5       2303.03       2443.46        93.24 o                         
   3   6   5        317.16        272.44        23.21 o                         
   4   6   5       1060.88       1147.29        47.08 o                         
   5   6   5        189.59        220.47        24.99 o                         
   6   6   5       1666.62       1633.13        64.78 o                         
   7   6   5         11.31          2.67        20.59 o                         
   8   6   5        903.82        921.70        43.50 o                         
   9   6   5       5747.82       5428.53       227.57 o                         
  10   6   5         74.08         59.66        27.82 o                         
  11   6   5        184.49        225.32        30.48 o                         
  12   6   5       1160.33       1019.18        56.20 o                         
  13   6   5         10.35         -8.10        29.19 o                         
  14   6   5       1022.53        880.30        67.60 o                         
  15   6   5        186.12        172.68        37.69 o                         
  16   6   5        121.47        128.29        31.22 o                         
  17   6   5         49.04         63.90        27.04 o                         
  18   6   5        203.15        194.14        30.26 o                         
  19   6   5        666.68        783.14       104.81 o                         
  20   6   5        541.84        563.97        46.20 o                         
 -21   7   5         40.25         47.93        20.46 o                         
 -20   7   5         98.00         85.94        27.14 o                         
 -19   7   5        743.70        980.84        58.85 o                         
 -18   7   5         23.36         22.27        27.63 o                         
 -17   7   5         39.09         39.07        30.09 o                         
 -16   7   5       1576.90       1677.33        94.79 o                         
 -15   7   5        343.83        415.82        50.82 o                         
 -14   7   5          2.07         -6.02        34.01 o                         
 -13   7   5       1751.48       1908.85       148.32 o                         
 -12   7   5        188.71        267.60        46.03 o                         
 -11   7   5        664.96        656.15        81.60 o                         
 -10   7   5       2371.16       2397.07       259.62 o                         
  -9   7   5        717.01        685.70        67.98 o                         
  -8   7   5       1758.40       1814.46       130.49 o                         
  -7   7   5       1776.54       1854.82       122.32 o                         
  -6   7   5       7977.36       8672.73       391.69 o                         
  -5   7   5        463.33        560.17        43.98 o                         
  -4   7   5        451.81        462.62        39.87 o                         
  -3   7   5         58.36         47.84        30.18 o                         
  -2   7   5          9.57         31.65        31.59 o                         
  -1   7   5        706.11        839.01        53.54 o                         
   0   7   5        399.12        406.22        31.16 o                         
   1   7   5       2522.77       2606.30       113.21 o                         
   2   7   5        706.95        832.24        44.76 o                         
   3   7   5         56.48        112.69        23.95 o                         
   4   7   5       2101.99       2223.57       110.27 o                         
   5   7   5        928.51        977.81        74.19 o                         
   6   7   5        107.98        123.05        30.95 o                         
   7   7   5        863.71        939.89        61.69 o                         
   8   7   5       1631.32       1741.52       110.71 o                         
   9   7   5       2622.22       2667.00       157.93 o                         
  10   7   5       3712.14       3532.78       177.93 o                         
  11   7   5       4178.20       3902.29       177.35 o                         
  12   7   5       3703.09       3379.15       173.15 o                         
  13   7   5        307.90        305.83        34.63 o                         
  14   7   5        660.86        601.79        65.81 o                         
  15   7   5       1043.48        954.43        88.17 o                         
  16   7   5        599.69        657.88        60.07 o                         
  17   7   5         15.51        -10.32        23.14 o                         
  18   7   5       1868.94       2038.63       124.81 o                         
  19   7   5        304.30        304.37        43.86 o                         
 -19   8   5        553.20        544.52        37.17 o                         
 -18   8   5        262.60        265.15        32.38 o                         
 -17   8   5          2.39         14.44        23.30 o                         
 -16   8   5        301.28        276.38        32.71 o                         
 -15   8   5        501.81        497.63        90.24 o                         
 -14   8   5         30.53          6.35        33.71 o                         
 -13   8   5        128.02        211.95        59.07 o                         
 -12   8   5         16.82         50.60        34.73 o                         
 -11   8   5          6.46         44.72        63.63 o                         
 -10   8   5        176.67        154.79        44.23 o                         
  -9   8   5        110.87         99.35        42.59 o                         
  -8   8   5        633.97        666.80        65.07 o                         
  -7   8   5       1848.72       2201.53       193.62 o                         
  -6   8   5        783.12        975.01        76.07 o                         
  -5   8   5         16.16         23.48        36.20 o                         
  -4   8   5        131.83        144.47        41.80 o                         
  -3   8   5        382.09        411.83        58.89 o                         
  -2   8   5        263.03        327.80        47.21 o                         
  -1   8   5         13.75         -9.61        36.88 o                         
   0   8   5         24.14         26.14        37.03 o                         
   1   8   5         18.24         10.39        33.62 o                         
   2   8   5        588.57        607.77        56.20 o                         
   3   8   5         98.22        131.97        33.40 o                         
   4   8   5        701.93        731.96        69.83 o                         
   5   8   5       1266.12       1328.82       101.20 o                         
   6   8   5        899.68        945.54        69.00 o                         
   7   8   5         48.39         75.27        34.74 o                         
   8   8   5        528.24        557.34        60.57 o                         
   9   8   5         13.78         20.34        34.74 o                         
  10   8   5         49.24         43.91        35.17 o                         
  11   8   5          9.85         17.56        28.92 o                         
  12   8   5         41.09         46.85        33.39 o                         
  13   8   5         26.58          2.71        53.24 o                         
  14   8   5        244.35        220.88        41.46 o                         
  15   8   5         28.27         16.90        27.10 o                         
  16   8   5         21.23         51.56        28.55 o                         
  17   8   5        160.61        171.04        29.18 o                         
 -17   9   5        183.98         92.45        30.50 o                         
 -16   9   5       1615.45       1052.98       133.82 o                         
 -15   9   5        110.81         28.69        64.77 o                         
 -14   9   5        264.87        186.71        41.03 o                         
 -13   9   5        212.58        269.75        84.87 o                         
 -12   9   5         18.46         20.47        30.57 o                         
 -11   9   5         14.95         34.51        28.31 o                         
 -10   9   5        490.32        625.23        73.02 o                         
  -9   9   5         61.33         37.10        33.47 o                         
  -8   9   5        415.02        370.92        42.91 o                         
  -7   9   5        682.76        722.49        62.47 o                         
  -6   9   5         38.40         70.54        44.57 o                         
  -5   9   5         26.00         10.10        46.50 o                         
  -4   9   5       3761.82       4532.17       256.06 o                         
  -3   9   5        427.50        547.90        57.94 o                         
  -2   9   5        258.15        379.87        57.90 o                         
  -1   9   5        995.71       1120.43        84.95 o                         
   0   9   5       1179.76       1478.40       102.39 o                         
   1   9   5         93.71         66.65        29.71 o                         
   2   9   5       3883.23       4314.17       182.34 o                         
   3   9   5       2497.75       3037.65       210.96 o                         
   4   9   5        593.74        782.70        63.94 o                         
   5   9   5        536.40        536.99        48.80 o                         
   6   9   5       3669.63       4383.14       214.79 o                         
   7   9   5       1666.60       1836.48       117.38 o                         
   8   9   5        334.56        340.14        43.61 o                         
   9   9   5       1092.05       1360.53        90.08 o                         
  10   9   5         77.49        120.22        27.53 o                         
  11   9   5        178.90        214.53        28.12 o                         
  12   9   5        124.24        117.38        31.46 o                         
  13   9   5        211.95        193.20        29.26 o                         
  14   9   5        912.92        695.35        89.35 o                         
  15   9   5         79.95         42.75        17.76 o                         
 -14  10   5         57.41         61.65        38.73 o                         
 -13  10   5          3.36        -21.79        31.58 o                         
 -12  10   5         34.52         23.18        25.97 o                         
 -11  10   5         26.78         27.70        26.00 o                         
 -10  10   5          2.13         -6.56        28.19 o                         
  -9  10   5        551.89        588.69        70.65 o                         
  -8  10   5        193.18        195.18        36.99 o                         
  -7  10   5        180.08        178.57        83.05 o                         
  -6  10   5         49.30         32.05        40.11 o                         
  -5  10   5        179.46        163.51        46.50 o                         
  -4  10   5        116.24        106.11        43.24 o                         
  -3  10   5       1187.49       1446.96       115.35 o                         
  -2  10   5        324.95        371.23        54.06 o                         
  -1  10   5        151.35        151.16        34.66 o                         
   0  10   5        176.65        152.86        39.48 o                         
   1  10   5          2.34         -2.14        33.06 o                         
   2  10   5       1096.72       1140.19        78.96 o                         
   3  10   5         79.53         43.85        28.81 o                         
   4  10   5        858.05        924.84        62.63 o                         
   5  10   5       1779.56       2064.57       107.61 o                         
   6  10   5        187.90        239.95        30.39 o                         
   7  10   5       1539.39       1789.61        98.06 o                         
   8  10   5        540.40        498.04        58.83 o                         
   9  10   5        206.88        224.28        26.98 o                         
  10  10   5          5.16          1.14        21.07 o                         
  11  10   5        198.76        107.79        34.70 o                         
  12  10   5        155.39        161.54        23.73 o                         
 -10  11   5        879.32        474.70        74.82 o                         
  -9  11   5        206.78        134.00        26.83 o                         
  -8  11   5        362.50        286.68        32.88 o                         
  -7  11   5        981.50        858.27       252.18 o                         
  -6  11   5        629.43        530.62        67.76 o                         
  -5  11   5        650.72        654.50       131.49 o                         
  -4  11   5        324.12        414.55       102.29 o                         
  -3  11   5       1350.73       1213.76       140.70 o                         
  -2  11   5        379.79        381.19        47.82 o                         
  -1  11   5        840.41        814.79       115.30 o                         
   0  11   5         88.54        110.26        28.47 o                         
   1  11   5         61.02         59.60        27.39 o                         
   2  11   5       1210.90       1499.01        90.43 o                         
   3  11   5         42.02         41.32        21.36 o                         
   4  11   5        361.53        382.19        29.73 o                         
   5  11   5        372.20        411.03        35.47 o                         
   6  11   5        220.22        237.36        27.45 o                         
   7  11   5          4.22          1.31        15.81 o                         
   8  11   5         40.08         44.00        16.15 o                         
 -25   0   6        462.09        529.78        55.57 o                         
 -24   0   6         24.10         42.37        37.28 o                         
 -23   0   6         69.76        115.71        43.80 o                         
 -22   0   6        206.49        270.97        53.94 o                         
 -21   0   6        475.29        680.65        74.77 o                         
 -20   0   6       2320.72       2618.80       224.05 o                         
 -19   0   6        222.96        242.95        93.32 o                         
 -18   0   6         63.06        143.83        89.50 o                         
 -17   0   6      10154.67       8931.14       984.63 o                         
 -16   0   6       3884.51       3851.73       254.46 o                         
 -15   0   6       3445.49       2775.85       189.92 o                         
 -14   0   6       5167.50       4918.69       324.92 o                         
 -13   0   6       2483.08       2267.56       182.54 o                         
 -12   0   6       1845.65       1464.79        98.29 o                         
 -11   0   6        192.97        171.61        32.15 o                         
 -10   0   6          5.71         -1.48        19.14 o                         
  -9   0   6         40.41         24.87        18.60 o                         
  -8   0   6        238.00        238.36        24.91 o                         
  -7   0   6       1112.29        908.28       106.47 o                         
  -6   0   6       2770.00       2104.69       435.91 o                         
  -5   0   6       4911.29       4304.94       683.88 o                         
  -4   0   6       1735.55       1565.98       187.67 o                         
  -3   0   6        525.58        439.10        65.89 o                         
  -2   0   6       2707.10       2346.16       201.22 o                         
  -1   0   6         15.54        -19.85        39.40 o                         
   0   0   6         56.40         66.64        41.16 o                         
   1   0   6       1820.56       1870.97       162.71 o                         
   2   0   6        147.37        171.72        44.37 o                         
   3   0   6       3618.92       3607.87       508.60 o                         
   4   0   6       3085.12       2675.31       286.36 o                         
   5   0   6        105.55        136.97        34.65 o                         
   6   0   6        137.18        102.47        19.49 o                         
   7   0   6      18141.10      16742.71       796.23 o                         
   8   0   6         83.99         78.60        25.48 o                         
   9   0   6        579.61        505.89        43.64 o                         
  10   0   6      18341.99      16480.23       789.51 o                         
  11   0   6        452.97        447.12        54.53 o                         
  12   0   6        264.91        232.27        46.83 o                         
  13   0   6       2205.14       2267.29       221.68 o                         
  14   0   6       1010.77       1023.26       104.49 o                         
  15   0   6        716.03        774.31        90.51 o                         
  16   0   6        362.27        339.86        64.37 o                         
  17   0   6       1525.97       1864.05       164.35 o                         
  18   0   6         76.84         30.15        48.70 o                         
  19   0   6        109.02        142.20        47.83 o                         
  20   0   6       2379.09       2908.47       235.74 o                         
  21   0   6         17.69         -0.08        35.35 o                         
  22   0   6        218.41        205.41        51.08 o                         
 -25   1   6         29.28         11.06        16.50 o                         
 -24   1   6        200.07        260.97        27.01 o                         
 -23   1   6          1.51         29.55        26.30 o                         
 -22   1   6          9.65         51.16        30.50 o                         
 -21   1   6         22.52         27.21        35.81 o                         
 -20   1   6        259.50        281.30        58.89 o                         
 -19   1   6        122.20        113.04        52.87 o                         
 -18   1   6        632.76        622.18        62.98 o                         
 -17   1   6       2095.49       2200.95       120.07 o                         
 -16   1   6        268.21        249.11        38.41 o                         
 -15   1   6       1027.45        880.51        48.96 o                         
 -14   1   6       3361.80       3057.89       198.46 o                         
 -13   1   6        255.16        217.43        25.32 o                         
 -12   1   6        693.62        530.43        29.12 o                         
 -11   1   6         27.79         -3.83        15.30 o                         
 -10   1   6          6.21        -13.08        14.89 o                         
  -9   1   6        516.80        394.26        19.92 o                         
  -8   1   6       1214.42       1023.69        32.69 o                         
  -7   1   6       1132.45        866.76        47.04 o                         
  -6   1   6       1871.31       1704.02       159.66 o                         
  -5   1   6       1497.67       1208.48        97.25 o                         
  -4   1   6       1496.53       1405.13       107.84 o                         
  -3   1   6       3165.08       3188.97       243.37 o                         
  -2   1   6       1472.08       1308.67       103.72 o                         
  -1   1   6       2228.04       1961.86       140.00 o                         
   0   1   6        481.07        328.65        45.48 o                         
   1   1   6       1718.19       1765.94       108.34 o                         
   2   1   6         77.02         23.52        23.27 o                         
   3   1   6        158.72        140.62        26.79 o                         
   4   1   6       1062.11       1028.26        64.19 o                         
   5   1   6        499.76        444.48        30.43 o                         
   6   1   6       2035.67       1763.12        66.85 o                         
   7   1   6       2128.51       1976.07        68.72 o                         
   8   1   6       2601.50       2364.03        80.58 o                         
   9   1   6        768.22        624.48        30.42 o                         
  10   1   6         92.84         65.47        18.60 o                         
  11   1   6        869.71        772.66        41.33 o                         
  12   1   6        383.44        292.75        27.94 o                         
  13   1   6         20.34         40.42        30.81 o                         
  14   1   6        201.53        224.03        35.93 o                         
  15   1   6         85.59        123.62        33.93 o                         
  16   1   6       1158.04       1295.06        78.03 o                         
  17   1   6        694.45        600.09        49.34 o                         
  18   1   6       1372.30       1494.18        86.04 o                         
  19   1   6         61.31         43.79        25.40 o                         
  20   1   6          1.85         12.67        23.89 o                         
  21   1   6        152.35        165.88        26.85 o                         
  22   1   6        315.94        331.83        24.98 o                         
 -24   2   6        389.13        385.00        36.28 o                         
 -23   2   6        128.78        138.22        29.41 o                         
 -22   2   6         80.49         62.27        31.61 o                         
 -21   2   6         75.59         87.97        33.06 o                         
 -20   2   6       1294.67       1545.60        89.12 o                         
 -19   2   6        223.52        210.44        42.47 o                         
 -18   2   6        940.01        992.73        67.23 o                         
 -17   2   6       3682.82       3285.72       172.04 o                         
 -16   2   6         41.30         45.21        33.19 o                         
 -15   2   6        248.62        248.89        38.46 o                         
 -14   2   6       2011.09       1785.46        93.22 o                         
 -13   2   6        364.14        248.67        31.22 o                         
 -12   2   6        249.52        222.21        25.09 o                         
 -11   2   6        116.57         85.13        19.15 o                         
 -10   2   6         90.36         59.99        17.54 o                         
  -9   2   6        513.71        400.90        23.29 o                         
  -8   2   6        348.05        259.43        18.63 o                         
  -7   2   6        220.14        179.32        15.99 o                         
  -6   2   6       2577.96       2215.77        92.79 o                         
  -5   2   6       2385.26       1931.94       164.65 o                         
  -4   2   6       1358.92       1354.03       132.04 o                         
  -3   2   6       1442.33       1319.52       107.69 o                         
  -2   2   6      12517.00      10501.32       570.06 o                         
  -1   2   6        228.66        217.49        46.79 o                         
   0   2   6       7197.14       7076.82       448.75 o                         
   1   2   6       5791.26       5600.71       438.81 o                         
   2   2   6         13.42          2.85        25.13 o                         
   3   2   6       1529.43       1606.97       101.09 o                         
   4   2   6        465.57        410.11        21.89 o                         
   5   2   6       2440.82       2234.26        70.05 o                         
   6   2   6       1679.43       1648.97        56.89 o                         
   7   2   6       1792.43       1772.39        55.12 o                         
   8   2   6       7312.61       6755.13       190.78 o                         
   9   2   6        473.56        441.92        25.79 o                         
  10   2   6       5495.57       5174.82       160.46 o                         
  11   2   6       3036.50       2795.04       116.89 o                         
  12   2   6        375.17        374.21        30.26 o                         
  13   2   6       2224.59       2081.28        95.31 o                         
  14   2   6        634.56        551.63        37.71 o                         
  15   2   6          2.28         40.08        25.38 o                         
  16   2   6        818.87        815.22        45.49 o                         
  17   2   6        222.35        271.53        28.55 o                         
  18   2   6         94.96         87.58        28.96 o                         
  19   2   6       2359.83       2420.14       115.44 o                         
  20   2   6        417.71        500.61        43.12 o                         
  21   2   6         51.07         21.33        21.71 o                         
  22   2   6        733.21        741.56        67.85 o                         
 -24   3   6         51.08         24.56        19.97 o                         
 -23   3   6        200.78        202.60        30.79 o                         
 -22   3   6        543.65        604.99        90.47 o                         
 -21   3   6        137.71        129.12        33.82 o                         
 -20   3   6         42.20         71.83        28.77 o                         
 -19   3   6       1146.39       1202.57        75.08 o                         
 -18   3   6        465.97        448.06        44.45 o                         
 -17   3   6        326.59        351.14        41.81 o                         
 -16   3   6        170.15        113.72        42.05 o                         
 -15   3   6        414.71        406.18        50.07 o                         
 -14   3   6        613.93        581.44        56.10 o                         
 -13   3   6        708.36        723.74        49.22 o                         
 -12   3   6        150.98        134.91        24.37 o                         
 -11   3   6        472.99        453.21        33.69 o                         
 -10   3   6         30.51         33.68        20.14 o                         
  -9   3   6         59.28         59.09        20.00 o                         
  -8   3   6        593.61        519.97        30.65 o                         
  -7   3   6       3365.08       3195.49       121.53 o                         
  -6   3   6       8704.50       7987.48       345.95 o                         
  -5   3   6       1275.40       1096.68        44.11 o                         
  -4   3   6      12741.60      11499.81       418.74 o                         
  -3   3   6       9681.82       8969.01       369.89 o                         
  -2   3   6        308.05        454.40        57.48 o                         
  -1   3   6      11477.72      10226.35       423.39 o                         
   0   3   6        440.58        418.20        34.04 o                         
   1   3   6        221.71        226.76        19.00 o                         
   2   3   6       1299.55       1252.50        42.59 o                         
   3   3   6         41.39         27.71        11.73 o                         
   4   3   6       1308.22       1235.83        43.12 o                         
   5   3   6        425.67        370.88        21.03 o                         
   6   3   6        824.45        794.11        34.88 o                         
   7   3   6       2755.97       2521.73        81.81 o                         
   8   3   6        630.39        621.68        28.42 o                         
   9   3   6         35.43         48.59        16.43 o                         
  10   3   6        255.91        232.28        22.95 o                         
  11   3   6         88.65         77.42        25.67 o                         
  12   3   6         10.97         28.78        25.51 o                         
  13   3   6         29.72         23.44        25.98 o                         
  14   3   6        240.87        204.55        28.67 o                         
  15   3   6        764.13        855.00        47.72 o                         
  16   3   6        111.34         93.07        28.91 o                         
  17   3   6        596.85        694.59        44.20 o                         
  18   3   6        394.76        423.24        30.36 o                         
  19   3   6         57.00         83.85        23.19 o                         
  20   3   6         42.74         47.94        21.16 o                         
  21   3   6        105.44         78.18        22.84 o                         
 -23   4   6         77.64         49.86        25.68 o                         
 -22   4   6        135.81        124.63        29.06 o                         
 -21   4   6        234.82        287.01        42.90 o                         
 -20   4   6         65.63         66.23        38.43 o                         
 -19   4   6         65.99        109.17        37.19 o                         
 -18   4   6        208.15        164.30        48.88 o                         
 -17   4   6        219.03        188.26        42.88 o                         
 -16   4   6         82.26         81.12        40.81 o                         
 -15   4   6        511.58        375.41        64.09 o                         
 -14   4   6        104.71        139.30        73.71 o                         
 -13   4   6         56.90         44.96        32.82 o                         
 -12   4   6        265.58        240.78        42.69 o                         
 -11   4   6       2650.80       2528.41       130.37 o                         
 -10   4   6         30.55         12.14        27.91 o                         
  -9   4   6          9.94         41.39        23.13 o                         
  -8   4   6       2235.59       2387.82       167.90 o                         
  -7   4   6        550.41        663.53        85.80 o                         
  -6   4   6        119.27        123.43        26.25 o                         
  -5   4   6        948.89        924.58        59.83 o                         
  -4   4   6        761.05        724.59        50.30 o                         
  -3   4   6       1724.64       1671.80        91.63 o                         
  -2   4   6        182.55        185.27        23.87 o                         
  -1   4   6        694.27        732.05        38.64 o                         
   0   4   6       4053.03       4102.24       144.29 o                         
   1   4   6        339.80        295.35        22.64 o                         
   2   4   6       2920.06       3064.93       137.69 o                         
   3   4   6       1098.15        993.49        43.98 o                         
   4   4   6       1797.38       1701.66        57.56 o                         
   5   4   6         59.75         80.72        16.67 o                         
   6   4   6       1295.90       1357.72        52.45 o                         
   7   4   6        457.00        437.80        26.88 o                         
   8   4   6         79.17         59.90        18.73 o                         
   9   4   6        534.37        572.58        29.79 o                         
  10   4   6       2516.93       2337.22        77.66 o                         
  11   4   6         74.92         66.61        25.64 o                         
  12   4   6         93.91         81.23        26.57 o                         
  13   4   6        205.50        169.31        29.05 o                         
  14   4   6       1972.69       2139.28        92.77 o                         
  15   4   6         15.40          5.29        26.03 o                         
  16   4   6        352.84        339.68        32.38 o                         
  17   4   6        439.37        501.14        43.55 o                         
  18   4   6        147.74        177.50        33.38 o                         
  19   4   6        335.58        344.21        41.25 o                         
  20   4   6        495.32        599.09        73.82 o                         
  21   4   6         44.03         54.99        19.94 o                         
 -22   5   6        176.75        341.66       157.82 o                         
 -21   5   6         57.61         40.13        29.48 o                         
 -20   5   6        546.48        683.28        56.82 o                         
 -19   5   6          7.88         49.70        33.27 o                         
 -18   5   6       1314.51       1352.14       125.76 o                         
 -17   5   6         66.18        158.15        49.11 o                         
 -16   5   6         13.41         43.21        45.94 o                         
 -15   5   6       1967.77       1649.41       259.93 o                         
 -14   5   6        514.24        470.14        62.86 o                         
 -13   5   6         71.57         58.92        40.16 o                         
 -12   5   6        770.35        843.46        68.87 o                         
 -11   5   6        505.75        546.13        54.67 o                         
 -10   5   6       2694.26       2690.27       132.01 o                         
  -9   5   6       4675.30       4601.23       277.28 o                         
  -8   5   6         23.69          5.33        40.64 o                         
  -7   5   6       7137.34       6077.63       448.17 o                         
  -6   5   6       1551.04       1648.92       124.90 o                         
  -5   5   6        434.02        419.40        53.98 o                         
  -4   5   6       1524.67       1491.51       173.85 o                         
  -3   5   6       2495.55       2495.71       160.47 o                         
  -2   5   6         32.15         36.76        40.47 o                         
  -1   5   6        713.55        758.62        46.30 o                         
   0   5   6        287.45        279.91        25.43 o                         
   1   5   6        613.48        608.21        33.37 o                         
   2   5   6        462.78        528.26        30.89 o                         
   3   5   6        389.89        404.08        26.07 o                         
   4   5   6        737.55        835.74        38.35 o                         
   5   5   6        305.86        334.73        23.93 o                         
   6   5   6        445.79        506.85        28.88 o                         
   7   5   6       2154.03       2046.38        74.23 o                         
   8   5   6        405.94        394.48        27.48 o                         
   9   5   6       3222.36       2944.10       114.76 o                         
  10   5   6       2584.98       2325.51        92.10 o                         
  11   5   6       7011.67       6581.71       239.53 o                         
  12   5   6         37.89         54.81        28.64 o                         
  13   5   6       1458.30       1510.71        74.33 o                         
  14   5   6       2551.51       2550.92       122.12 o                         
  15   5   6         36.96         50.16        28.19 o                         
  16   5   6        547.81        543.76        44.05 o                         
  17   5   6         63.46         94.13        31.05 o                         
  18   5   6         42.19         37.68        30.04 o                         
  19   5   6         37.71         31.98        26.01 o                         
  20   5   6        137.11        145.66        26.59 o                         
 -21   6   6          3.41        -22.13        22.13 o                         
 -20   6   6        336.71        364.76        29.32 o                         
 -19   6   6       1209.96       1518.85       100.04 o                         
 -18   6   6        287.02        333.11        36.38 o                         
 -17   6   6        121.82         99.76        42.09 o                         
 -16   6   6       1393.98       1411.14       113.80 o                         
 -15   6   6         92.90         24.82        39.21 o                         
 -14   6   6        244.59        217.39        44.28 o                         
 -13   6   6       1258.35       1326.00       113.44 o                         
 -12   6   6         24.94         28.47        35.76 o                         
 -11   6   6         22.72        -15.71        41.98 o                         
 -10   6   6        993.95        918.66        71.72 o                         
  -9   6   6       3585.53       3445.37       196.75 o                         
  -8   6   6         29.85         46.19        41.14 o                         
  -7   6   6        491.80        399.17        55.92 o                         
  -6   6   6       6523.94       6337.44       321.92 o                         
  -5   6   6       1970.62       1796.51        97.94 o                         
  -4   6   6        531.71        578.29        47.32 o                         
  -3   6   6        142.07        130.79        31.93 o                         
  -2   6   6        915.10        894.34        73.48 o                         
  -1   6   6       1095.59       1085.90        70.38 o                         
   0   6   6        831.93        816.90        46.27 o                         
   1   6   6        356.58        338.22        26.81 o                         
   2   6   6        550.82        573.56        38.98 o                         
   3   6   6         50.09         75.56        20.21 o                         
   4   6   6       2524.68       2668.62       110.90 o                         
   5   6   6        552.34        557.53        35.57 o                         
   6   6   6        880.79        835.97        44.83 o                         
   7   6   6        233.57        232.85        27.86 o                         
   8   6   6        459.58        465.71        43.74 o                         
   9   6   6       3135.82       3043.11       124.52 o                         
  10   6   6       1103.03        951.30        54.25 o                         
  11   6   6        163.05        152.08        28.03 o                         
  12   6   6       4346.23       4043.17       202.36 o                         
  13   6   6        554.63        558.78        46.41 o                         
  14   6   6         43.00         62.85        29.27 o                         
  15   6   6       1211.96       1193.31        70.36 o                         
  16   6   6          2.68         31.28        24.80 o                         
  17   6   6       1292.39       1377.84        76.71 o                         
  18   6   6         60.81         77.72        24.06 o                         
  19   6   6          9.04         -5.88        18.87 o                         
 -20   7   6          9.29         10.81        16.50 o                         
 -19   7   6         81.50         81.98        21.34 o                         
 -18   7   6       1174.61       1584.59       110.43 o                         
 -17   7   6         24.95          1.70        28.43 o                         
 -16   7   6          5.83         27.53        39.81 o                         
 -15   7   6        618.75        605.53        54.70 o                         
 -14   7   6        536.24        529.86        48.41 o                         
 -13   7   6         21.08         42.43        34.04 o                         
 -12   7   6        551.81        474.45        57.12 o                         
 -11   7   6        117.02         90.08        40.15 o                         
 -10   7   6        564.69        613.15        75.56 o                         
  -9   7   6        135.09        116.63        40.33 o                         
  -8   7   6        394.40        331.23        54.50 o                         
  -7   7   6        451.15        503.73        60.23 o                         
  -6   7   6       1582.44       1802.09       131.24 o                         
  -5   7   6        330.67        352.66        63.88 o                         
  -4   7   6        841.90        986.38       125.03 o                         
  -3   7   6        206.24        308.36        61.01 o                         
  -2   7   6         86.42        155.45        51.58 o                         
  -1   7   6        767.79        872.79        84.16 o                         
   0   7   6         52.79         83.46        51.08 o                         
   1   7   6       3786.72       4337.92       245.54 o                         
   2   7   6       2459.33       2893.16       151.11 o                         
   3   7   6        135.79        153.88        33.61 o                         
   4   7   6        253.58        284.88        33.49 o                         
   5   7   6       1294.68       1346.67        73.14 o                         
   6   7   6       2961.78       3037.31       143.13 o                         
   7   7   6        417.61        464.51        44.23 o                         
   8   7   6        166.12        100.81        38.33 o                         
   9   7   6         23.56         16.15        33.89 o                         
  10   7   6         16.59         60.56        29.64 o                         
  11   7   6         77.09         76.86        25.40 o                         
  12   7   6         73.67         31.72        26.72 o                         
  13   7   6          8.28        -12.49        26.26 o                         
  14   7   6        162.93        170.32        46.80 o                         
  15   7   6         32.95         52.74        24.55 o                         
  16   7   6        113.73         74.07        26.22 o                         
  17   7   6         14.96         14.43        20.15 o                         
 -18   8   6        189.08        206.99        50.82 o                         
 -17   8   6         79.61         85.45        26.65 o                         
 -16   8   6       2080.77       2197.80       309.97 o                         
 -15   8   6         36.47         30.74        37.25 o                         
 -14   8   6         10.25         37.55        34.04 o                         
 -13   8   6        958.45       1013.79        84.10 o                         
 -12   8   6        409.34        400.76        42.88 o                         
 -11   8   6       2811.38       2530.40       259.96 o                         
 -10   8   6        541.04        470.64        63.89 o                         
  -9   8   6        132.96        136.62        41.22 o                         
  -8   8   6         77.86        109.53        50.76 o                         
  -7   8   6        340.54        342.07        48.91 o                         
  -6   8   6        776.55        849.62        97.15 o                         
  -5   8   6        643.11        787.45        82.04 o                         
  -4   8   6        615.95        736.90        77.93 o                         
  -3   8   6       2688.00       2888.98       195.62 o                         
  -2   8   6       6524.33       7620.49       418.83 o                         
  -1   8   6        266.07        300.70        46.18 o                         
   0   8   6       1961.95       2449.57       168.69 o                         
   1   8   6        473.22        445.32        49.17 o                         
   2   8   6        928.31       1206.97       112.75 o                         
   3   8   6        915.71       1180.30        83.04 o                         
   4   8   6        630.91        753.58        76.52 o                         
   5   8   6       1343.80       1345.71        87.86 o                         
   6   8   6        367.35        485.20        52.74 o                         
   7   8   6        176.71        168.22        43.62 o                         
   8   8   6         55.11         89.42        39.24 o                         
   9   8   6       2010.64       1971.77       173.79 o                         
  10   8   6         76.02         56.85        31.64 o                         
  11   8   6         81.48         43.77        25.25 o                         
  12   8   6        114.93        111.74        34.85 o                         
  13   8   6         21.98          2.02        30.04 o                         
  14   8   6       1058.43        948.33       115.80 o                         
  15   8   6         91.01        117.22        34.87 o                         
 -15   9   6         26.89        -19.57        25.89 o                         
 -14   9   6        146.88         43.25        31.73 o                         
 -13   9   6         26.07         15.44        23.77 o                         
 -12   9   6        472.96        416.05        49.87 o                         
 -11   9   6        570.07        571.32        77.56 o                         
 -10   9   6        183.12        140.14        34.87 o                         
  -9   9   6       1812.18       2206.59       160.29 o                         
  -8   9   6        415.16        375.80        61.81 o                         
  -7   9   6         50.72         46.54        42.79 o                         
  -6   9   6       1088.68       1152.59        96.81 o                         
  -5   9   6        482.10        604.77        96.17 o                         
  -4   9   6         73.72        141.72        48.86 o                         
  -3   9   6          7.06         34.87        36.41 o                         
  -2   9   6        902.23        943.85        73.12 o                         
  -1   9   6         24.86          6.64        35.83 o                         
   0   9   6        927.54       1120.61       125.91 o                         
   1   9   6        180.07        192.99        43.60 o                         
   2   9   6         13.79          9.06        34.19 o                         
   3   9   6        835.91        934.99        71.75 o                         
   4   9   6        173.21        230.86        32.18 o                         
   5   9   6          4.35         37.61        29.21 o                         
   6   9   6        422.31        405.55        50.14 o                         
   7   9   6        246.24        194.17        34.37 o                         
   8   9   6        239.74        214.81        50.05 o                         
   9   9   6          5.27         24.49        26.32 o                         
  10   9   6         30.03         11.64        25.27 o                         
  11   9   6          3.73        -24.23        26.10 o                         
  12   9   6        147.60        167.06        22.30 o                         
  13   9   6          0.43         13.66        17.05 o                         
 -12  10   6        289.78        152.60        36.05 o                         
 -11  10   6         12.74         16.41        22.51 o                         
 -10  10   6        109.98         47.41        34.30 o                         
  -9  10   6        353.30        338.17        53.98 o                         
  -8  10   6         50.95         27.86        28.75 o                         
  -7  10   6        130.90         90.57        42.21 o                         
  -6  10   6       1560.10       1592.97       112.10 o                         
  -5  10   6        127.74        115.17        32.76 o                         
  -4  10   6        478.72        473.34        46.59 o                         
  -3  10   6        513.06        536.50        45.30 o                         
  -2  10   6        231.21        276.79        34.67 o                         
  -1  10   6       1242.38       1290.70        83.39 o                         
   0  10   6        137.73        168.03        33.91 o                         
   1  10   6         12.95         13.81        26.00 o                         
   2  10   6        342.09        473.25        37.89 o                         
   3  10   6        213.90        361.37        60.54 o                         
   4  10   6        207.92        265.58        32.49 o                         
   5  10   6        448.68        496.71        37.16 o                         
   6  10   6        223.17        291.71        30.96 o                         
   7  10   6        352.52        339.37        38.92 o                         
   8  10   6         11.64         23.45        20.02 o                         
   9  10   6        805.72        612.74        49.88 o                         
  10  10   6        299.60        186.04        22.95 o                         
  -7  11   6        116.11        120.94        23.74 o                         
  -6  11   6        262.43        225.01        33.67 o                         
  -5  11   6        390.54        411.96        40.77 o                         
  -4  11   6        210.95        189.67        25.41 o                         
  -3  11   6        318.63        386.65        29.99 o                         
  -2  11   6          6.99         18.81        16.85 o                         
  -1  11   6       1161.64       1319.21        86.54 o                         
   0  11   6        107.49        127.73        20.16 o                         
   1  11   6        179.69        194.62        29.40 o                         
   2  11   6         38.15         34.35        20.16 o                         
   3  11   6        156.06        178.38        24.30 o                         
   4  11   6         73.57         99.70        23.62 o                         
 -23   1   7         94.60        127.91        38.81 o                         
 -22   1   7         16.42         21.34        27.97 o                         
 -21   1   7         43.26          1.89        32.96 o                         
 -20   1   7        832.22        939.85        86.06 o                         
 -19   1   7         80.39         86.85        44.68 o                         
 -18   1   7         20.82         73.35        44.89 o                         
 -17   1   7       3280.08       3566.63       167.85 o                         
 -16   1   7        346.61        401.77        41.66 o                         
 -15   1   7        181.30        180.47        29.44 o                         
 -14   1   7        848.16        930.43        69.88 o                         
 -13   1   7        649.75        619.62        36.29 o                         
 -12   1   7        186.58        168.76        25.12 o                         
 -11   1   7        607.15        573.92        30.41 o                         
 -10   1   7         39.75         23.58        19.24 o                         
  -9   1   7         33.27         44.46        18.30 o                         
  -8   1   7        434.31        365.32        22.74 o                         
  -7   1   7        186.72        178.09        18.81 o                         
  -6   1   7       1378.69       1106.59        43.45 o                         
  -5   1   7       5631.14       4928.42       130.83 o                         
  -4   1   7        989.85        930.93        32.22 o                         
  -3   1   7       1672.70       1460.27        56.33 o                         
  -2   1   7      19946.88      17461.60       561.43 o                         
  -1   1   7        379.44        348.51        24.11 o                         
   0   1   7       2109.06       1921.31        71.36 o                         
   1   1   7       1614.81       1283.13        50.22 o                         
   2   1   7         59.92         67.39        16.70 o                         
   3   1   7         11.21         11.04        15.64 o                         
   4   1   7       3421.36       3017.73       110.22 o                         
   5   1   7        462.26        465.03        27.38 o                         
   6   1   7          9.38         25.02        17.85 o                         
   7   1   7        861.04        804.33        38.08 o                         
   8   1   7       2873.99       2576.27        88.41 o                         
   9   1   7       1234.96       1091.65        47.03 o                         
  10   1   7       4055.58       3792.08       136.21 o                         
  11   1   7       5224.32       5027.44       228.30 o                         
  12   1   7        593.83        561.83        64.31 o                         
  13   1   7        249.63        279.69        43.55 o                         
  14   1   7        426.96        464.62        45.65 o                         
  15   1   7        341.07        325.91        40.47 o                         
  16   1   7       2055.51       2284.62       111.38 o                         
  17   1   7       1257.09       1372.26        79.47 o                         
  18   1   7        163.78        169.53        28.86 o                         
  19   1   7        376.02        397.83        30.61 o                         
  20   1   7        670.15        774.58        42.40 o                         
 -23   2   7         23.33         15.26        26.05 o                         
 -22   2   7         65.92        120.27        36.82 o                         
 -21   2   7         87.44        105.66        35.58 o                         
 -20   2   7        166.39        212.53        34.22 o                         
 -19   2   7         60.75         93.59        44.56 o                         
 -18   2   7       1983.11       2119.73       143.46 o                         
 -17   2   7        185.14        154.34        41.18 o                         
 -16   2   7        100.10        124.59        48.08 o                         
 -15   2   7        860.88        819.16        75.76 o                         
 -14   2   7        363.92        324.69        38.97 o                         
 -13   2   7         32.79         54.66        34.83 o                         
 -12   2   7       1678.18       1565.22        67.51 o                         
 -11   2   7        514.82        422.29        26.10 o                         
 -10   2   7        106.42         72.15        18.66 o                         
  -9   2   7       1720.02       1716.41        55.31 o                         
  -8   2   7        108.72         63.55        20.19 o                         
  -7   2   7         71.76         62.87        18.25 o                         
  -6   2   7         10.71         22.01        16.39 o                         
  -5   2   7       4818.57       4165.63       126.34 o                         
  -4   2   7       1414.55       1136.25        47.19 o                         
  -3   2   7        442.64        458.78        24.16 o                         
  -2   2   7        578.95        608.12        32.61 o                         
  -1   2   7       5342.45       4836.96       179.56 o                         
   0   2   7       1827.10       1861.32        64.91 o                         
   1   2   7         67.95         53.83        15.39 o                         
   2   2   7       3073.99       2891.60       107.66 o                         
   3   2   7       1796.41       1664.74        64.82 o                         
   4   2   7       2692.35       2772.86       101.06 o                         
   5   2   7        764.23        716.88        34.60 o                         
   6   2   7       2379.62       2343.49        96.60 o                         
   7   2   7         20.40         25.11        18.64 o                         
   8   2   7         73.60         80.55        19.25 o                         
   9   2   7        287.40        258.02        23.82 o                         
  10   2   7        109.08        150.75        24.17 o                         
  11   2   7         29.54         33.16        24.40 o                         
  12   2   7       1702.57       1649.00        86.39 o                         
  13   2   7       2549.33       2638.18       127.30 o                         
  14   2   7        199.20        150.59        32.46 o                         
  15   2   7        162.13        160.93        32.70 o                         
  16   2   7        601.55        631.07        44.38 o                         
  17   2   7         28.83         68.18        28.89 o                         
  18   2   7          6.07         16.86        25.32 o                         
  19   2   7         99.57         96.26        22.11 o                         
  20   2   7         54.44         73.20        17.67 o                         
 -23   3   7         64.90         33.09        23.82 o                         
 -22   3   7        102.35        104.09        25.73 o                         
 -21   3   7          6.14         35.88        26.93 o                         
 -20   3   7         42.52         44.20        27.95 o                         
 -19   3   7         86.33        115.76        55.22 o                         
 -18   3   7          5.76         13.12        46.80 o                         
 -17   3   7        735.94        775.10        62.50 o                         
 -16   3   7       1190.50       1212.73       107.88 o                         
 -15   3   7        222.40        231.67        47.07 o                         
 -14   3   7        136.84        125.38        31.33 o                         
 -13   3   7         50.57         51.00        31.13 o                         
 -12   3   7          4.96         70.19        34.73 o                         
 -11   3   7       1002.36        969.48        53.42 o                         
 -10   3   7       1202.89       1207.56        54.23 o                         
  -9   3   7       2106.11       1857.90        70.57 o                         
  -8   3   7       5433.38       4835.27       201.98 o                         
  -7   3   7       1270.48       1223.79        73.35 o                         
  -6   3   7         44.01         52.06        21.31 o                         
  -5   3   7       8528.99       8068.54       267.15 o                         
  -4   3   7        208.13        155.01        18.87 o                         
  -3   3   7       1814.02       1751.76        68.64 o                         
  -2   3   7       2710.78       2599.05       115.41 o                         
  -1   3   7         58.16         40.02        16.54 o                         
   0   3   7         58.13         60.78        14.96 o                         
   1   3   7       2406.29       2503.40        81.02 o                         
   2   3   7       3315.15       3287.62       109.35 o                         
   3   3   7        132.96         93.44        17.23 o                         
   4   3   7        384.37        354.31        24.89 o                         
   5   3   7       1903.23       1806.94        67.14 o                         
   6   3   7        337.65        402.94        24.83 o                         
   7   3   7        179.72        199.67        22.37 o                         
   8   3   7       1982.40       1856.84        69.88 o                         
   9   3   7        263.60        257.07        26.14 o                         
  10   3   7        644.15        555.48        32.37 o                         
  11   3   7        222.96        171.44        26.84 o                         
  12   3   7        324.89        219.36        31.80 o                         
  13   3   7       1063.72        999.16        56.31 o                         
  14   3   7        272.00        293.74        33.10 o                         
  15   3   7          0.58          9.50        26.85 o                         
  16   3   7       1195.17       1165.18        64.30 o                         
  17   3   7        117.25        104.38        24.42 o                         
  18   3   7        386.17        408.23        30.29 o                         
  19   3   7        291.42        322.53        27.15 o                         
  20   3   7         43.05         59.79        24.58 o                         
 -22   4   7         80.48         97.32        26.12 o                         
 -21   4   7         46.67         43.00        31.21 o                         
 -20   4   7        613.28        583.92        73.61 o                         
 -19   4   7         77.98         81.47        34.97 o                         
 -18   4   7        458.64        444.58        55.13 o                         
 -17   4   7        273.23        300.30        46.22 o                         
 -16   4   7        941.77        993.25        77.73 o                         
 -15   4   7        737.84        840.24        80.29 o                         
 -14   4   7        116.02        109.54        41.34 o                         
 -13   4   7       1473.00       1667.53       110.67 o                         
 -12   4   7        349.63        391.72        48.90 o                         
 -11   4   7        300.75        291.48        49.78 o                         
 -10   4   7       1131.30       1128.57        89.05 o                         
  -9   4   7       1909.46       1977.57       102.58 o                         
  -8   4   7        999.38        980.69        68.36 o                         
  -7   4   7       1514.36       1288.59        89.22 o                         
  -6   4   7        699.10        661.98        56.24 o                         
  -5   4   7        605.20        468.95        46.21 o                         
  -4   4   7       3417.89       3129.09       167.29 o                         
  -3   4   7        677.11        621.47        49.44 o                         
  -2   4   7         61.27         38.78        29.80 o                         
  -1   4   7       3774.12       3706.86       160.91 o                         
   0   4   7        346.94        371.17        27.54 o                         
   1   4   7        741.48        695.11        34.74 o                         
   2   4   7        125.54        154.10        20.71 o                         
   3   4   7         56.00         66.54        19.06 o                         
   4   4   7         49.12         67.00        19.44 o                         
   5   4   7        523.18        549.60        30.44 o                         
   6   4   7       1020.71        925.62        43.54 o                         
   7   4   7         83.28         84.34        25.06 o                         
   8   4   7         70.62         49.45        22.53 o                         
   9   4   7        448.37        434.14        29.55 o                         
  10   4   7       1238.20       1356.49        58.17 o                         
  11   4   7       4859.68       4902.68       193.92 o                         
  12   4   7        651.82        569.46        45.43 o                         
  13   4   7        803.92        863.16        55.51 o                         
  14   4   7       3747.70       4015.23       182.47 o                         
  15   4   7        740.19        837.84        51.40 o                         
  16   4   7        297.65        278.55        29.52 o                         
  17   4   7        980.91       1065.41        55.90 o                         
  18   4   7         39.75         71.13        22.38 o                         
  19   4   7        219.51        258.72        32.92 o                         
 -21   5   7        901.08       1049.72       365.60 o                         
 -20   5   7         25.54         27.69        27.03 o                         
 -19   5   7         27.59         31.56        31.16 o                         
 -18   5   7        790.58        845.80        56.41 o                         
 -17   5   7          8.56         33.30        38.25 o                         
 -16   5   7         26.55         44.38        43.87 o                         
 -15   5   7        426.69        545.96        84.44 o                         
 -14   5   7         59.95         81.00        40.39 o                         
 -13   5   7       2246.74       2415.31       188.16 o                         
 -12   5   7        100.38         61.56        39.49 o                         
 -11   5   7        611.67        677.75        97.50 o                         
 -10   5   7       2653.39       2737.13       162.64 o                         
  -9   5   7         34.27         39.70        52.25 o                         
  -8   5   7         27.57         46.32        42.77 o                         
  -7   5   7       1147.68       1113.74        94.76 o                         
  -6   5   7         36.61         39.27        51.81 o                         
  -5   5   7         20.16         -6.40        38.27 o                         
  -4   5   7        201.92        188.43        36.18 o                         
  -3   5   7        414.84        400.92        65.59 o                         
  -2   5   7        326.67        365.40        62.35 o                         
  -1   5   7        226.55        258.76        50.86 o                         
   0   5   7       1123.31       1133.15        64.78 o                         
   1   5   7       1339.79       1450.75        82.14 o                         
   2   5   7         35.84         66.74        24.17 o                         
   3   5   7        717.16        686.17        40.70 o                         
   4   5   7       1587.07       1701.94        84.97 o                         
   5   5   7        412.20        474.24        35.90 o                         
   6   5   7        204.48        228.65        28.76 o                         
   7   5   7        153.74        160.46        27.00 o                         
   8   5   7         51.22         72.22        29.50 o                         
   9   5   7        745.16        732.48        44.70 o                         
  10   5   7        534.33        510.70        50.22 o                         
  11   5   7        213.79        214.71        31.40 o                         
  12   5   7       1055.13       1082.31        82.09 o                         
  13   5   7        475.36        560.03        48.90 o                         
  14   5   7        125.89        118.51        30.54 o                         
  15   5   7        930.27        917.16        67.18 o                         
  16   5   7        919.65        946.65        63.51 o                         
  17   5   7        881.29        827.31        76.44 o                         
  18   5   7         54.73         51.03        21.04 o                         
 -20   6   7         75.78        110.75        26.83 o                         
 -19   6   7        112.17        120.15        32.26 o                         
 -18   6   7       1760.11       1952.58       134.17 o                         
 -17   6   7        189.28        246.49        37.46 o                         
 -16   6   7        597.70        761.21        69.23 o                         
 -15   6   7        564.79        694.96        65.87 o                         
 -14   6   7        154.86        263.47        47.10 o                         
 -13   6   7       1201.82       1309.22       102.92 o                         
 -12   6   7        469.15        616.04        86.70 o                         
 -11   6   7          6.74         88.31        71.44 o                         
 -10   6   7        499.58        628.97        75.09 o                         
  -9   6   7        190.12        190.54        77.87 o                         
  -8   6   7        403.16        472.18        66.32 o                         
  -7   6   7       2770.91       2864.78       198.19 o                         
  -6   6   7         20.68         43.36        52.01 o                         
  -5   6   7        980.59        977.81        91.76 o                         
  -4   6   7        121.04         34.86        50.40 o                         
  -3   6   7        181.41        168.54        43.46 o                         
  -2   6   7        121.84        177.12        56.51 o                         
  -1   6   7       2585.91       2414.31       343.11 o                         
   0   6   7         28.34         57.15        40.78 o                         
   1   6   7        191.65        224.00        35.76 o                         
   2   6   7        849.08        818.08        58.67 o                         
   3   6   7       1156.00       1117.44        66.41 o                         
   4   6   7        121.07         88.22        31.06 o                         
   5   6   7        703.63        739.58        55.97 o                         
   6   6   7        430.59        427.04        44.31 o                         
   7   6   7         57.95         63.80        34.05 o                         
   8   6   7        795.03        818.35        52.52 o                         
   9   6   7          0.13         -5.16        27.12 o                         
  10   6   7         67.05         89.85        29.70 o                         
  11   6   7       3277.21       3258.86       149.54 o                         
  12   6   7       1938.70       1966.88       121.94 o                         
  13   6   7        697.09        709.79        54.41 o                         
  14   6   7        229.63        253.73        33.86 o                         
  15   6   7        238.05        161.95        31.79 o                         
  16   6   7        398.65        371.94        52.10 o                         
  17   6   7         72.35         74.78        37.47 o                         
 -18   7   7       1022.04       1083.25        77.68 o                         
 -17   7   7       1053.69       1359.72        95.75 o                         
 -16   7   7       1307.91       1642.24       133.03 o                         
 -15   7   7        538.81        580.72        73.25 o                         
 -14   7   7        779.86        831.55       100.67 o                         
 -13   7   7        801.73       1090.98       110.19 o                         
 -12   7   7        417.92        450.85        70.93 o                         
 -11   7   7         10.95          8.45        58.18 o                         
 -10   7   7        531.63        590.53        83.17 o                         
  -9   7   7        145.94        138.94       113.94 o                         
  -8   7   7        453.74        471.80       115.54 o                         
  -7   7   7         24.00         51.58        38.54 o                         
  -6   7   7        100.23        117.50        40.01 o                         
  -5   7   7          5.92          5.36        31.29 o                         
  -4   7   7       1508.58       1574.92       104.33 o                         
  -3   7   7        107.68        119.28        33.83 o                         
  -2   7   7         11.52         35.24        44.77 o                         
  -1   7   7       2162.63       2330.44       157.16 o                         
   0   7   7        475.74        495.66        46.65 o                         
   1   7   7        356.50        321.44        43.76 o                         
   2   7   7        605.89        626.83        48.44 o                         
   3   7   7       1397.42       1472.17        78.66 o                         
   4   7   7        199.81        205.25        31.41 o                         
   5   7   7        628.42        626.72        72.76 o                         
   6   7   7       1420.01       1412.32       108.44 o                         
   7   7   7          0.21          2.40        35.20 o                         
   8   7   7          9.40        -20.20        29.72 o                         
   9   7   7       3189.43       3211.69       160.64 o                         
  10   7   7          0.77        -17.57        28.14 o                         
  11   7   7        534.37        539.59        59.39 o                         
  12   7   7       3014.38       3199.17       206.33 o                         
  13   7   7          9.53        -25.96        25.96 o                         
  14   7   7        152.06        112.86        30.38 o                         
  15   7   7        676.45        635.71        64.33 o                         
 -16   8   7         68.43        116.35        39.18 o                         
 -15   8   7        198.53        267.74        46.36 o                         
 -14   8   7          2.75         27.01        31.65 o                         
 -13   8   7        201.35        238.59        38.03 o                         
 -12   8   7          1.57         -1.54        33.12 o                         
 -11   8   7        261.65        265.45        38.31 o                         
 -10   8   7          8.13        -18.04        37.12 o                         
  -9   8   7          6.47         29.24        38.64 o                         
  -8   8   7         85.14        200.43        73.76 o                         
  -7   8   7        139.13        112.19        37.94 o                         
  -6   8   7       1066.55       1147.79        88.89 o                         
  -5   8   7         18.07         -1.30        46.74 o                         
  -4   8   7        503.82        576.39        51.04 o                         
  -3   8   7         81.00         71.71        37.81 o                         
  -2   8   7         11.86         46.15        48.50 o                         
  -1   8   7        971.86       1172.28       122.26 o                         
   0   8   7        100.86         86.46        39.15 o                         
   1   8   7        588.37        798.42        63.27 o                         
   2   8   7        184.34        186.20        40.02 o                         
   3   8   7         43.50         71.82        36.37 o                         
   4   8   7        144.39        137.44        38.24 o                         
   5   8   7        107.78        249.46        56.43 o                         
   6   8   7         64.55         50.39        35.38 o                         
   7   8   7         74.82         68.33        45.51 o                         
   8   8   7         48.89         23.11        29.72 o                         
   9   8   7          1.29         18.24        24.40 o                         
  10   8   7         52.62         63.80        32.25 o                         
  11   8   7         27.97         22.53        27.74 o                         
  12   8   7          6.10          5.88        37.47 o                         
  13   8   7         66.72         74.17        45.40 o                         
 -13   9   7        415.86        409.66        34.35 o                         
 -12   9   7        300.97        357.78        56.54 o                         
 -11   9   7        172.78        131.12        48.95 o                         
 -10   9   7        306.07        305.19        52.34 o                         
  -9   9   7         44.63         39.33        45.10 o                         
  -8   9   7        124.54         70.65        35.71 o                         
  -7   9   7        311.68        366.45        42.47 o                         
  -6   9   7        903.25       1057.94        73.92 o                         
  -5   9   7        956.07       1075.22        83.18 o                         
  -4   9   7        414.23        547.34        92.65 o                         
  -3   9   7       2458.25       3098.24       179.98 o                         
  -2   9   7       2400.83       3216.14       225.98 o                         
  -1   9   7        211.74        244.33        48.60 o                         
   0   9   7       3801.23       5248.70       331.70 o                         
   1   9   7        222.00        321.76        44.11 o                         
   2   9   7        146.10        146.04        32.00 o                         
   3   9   7        859.57       1145.40        85.11 o                         
   4   9   7         16.27         25.06        29.51 o                         
   5   9   7         13.09         -7.80        28.94 o                         
   6   9   7        364.52        353.62        36.40 o                         
   7   9   7        107.46         72.86        24.92 o                         
   8   9   7         89.73         70.50        20.62 o                         
   9   9   7        102.60        103.31        30.31 o                         
  10   9   7          5.67          3.32        25.46 o                         
  -9  10   7         59.10         39.64        20.62 o                         
  -8  10   7         76.29         53.82        22.69 o                         
  -7  10   7         57.14         43.55        23.86 o                         
  -6  10   7          3.17          2.75        18.76 o                         
  -5  10   7        220.88        193.71        41.13 o                         
  -4  10   7       1552.85       1647.27        88.42 o                         
  -3  10   7         10.84         71.33        31.19 o                         
  -2  10   7        829.16        938.03        90.43 o                         
  -1  10   7       2985.04       3718.95       231.93 o                         
   0  10   7         76.41        105.28        27.05 o                         
   1  10   7        186.90        179.53        39.21 o                         
   2  10   7        825.68       1075.50        78.84 o                         
   3  10   7         72.02         81.13        22.71 o                         
   4  10   7         12.67          9.54        18.11 o                         
   5  10   7          9.98         -3.92        17.03 o                         
   6  10   7         10.57         31.17        24.05 o                         
 -22   0   8        568.01        605.88       206.56 o                         
 -21   0   8        179.76        202.66        44.20 o                         
 -20   0   8       2136.05       2246.90       493.96 o                         
 -19   0   8         15.53         68.90        52.59 o                         
 -18   0   8        131.76        186.59        57.86 o                         
 -17   0   8       2248.27       2747.34       201.85 o                         
 -16   0   8        295.30        369.42        48.43 o                         
 -15   0   8        538.24        478.89        51.32 o                         
 -14   0   8       2156.00       1959.65       177.09 o                         
 -13   0   8         60.37        113.13        36.61 o                         
 -12   0   8         19.66         -7.25        34.69 o                         
 -11   0   8        767.03        720.03        68.43 o                         
 -10   0   8        179.64        199.26        44.85 o                         
  -9   0   8        655.26        568.27        57.24 o                         
  -8   0   8        149.06        129.72        38.11 o                         
  -7   0   8       1092.15        835.18        50.50 o                         
  -6   0   8         59.60         24.12        33.38 o                         
  -5   0   8        483.25        415.39        57.40 o                         
  -4   0   8         69.02         58.88        31.48 o                         
  -3   0   8       1418.12       1216.54        82.65 o                         
  -2   0   8       2767.58       2248.71       133.43 o                         
  -1   0   8        818.58        768.81        67.84 o                         
   0   0   8      11392.34      10403.92       654.44 o                         
   1   0   8      11526.31      10367.01       564.28 o                         
   2   0   8       1315.66       1333.16        87.83 o                         
   3   0   8       5888.91       5254.72       294.82 o                         
   4   0   8       5489.31       5221.95       292.86 o                         
   5   0   8        369.47        304.14        34.99 o                         
   6   0   8         32.11         36.16        27.88 o                         
   7   0   8       1900.57       1979.93       107.31 o                         
   8   0   8       3824.56       3998.92       227.98 o                         
   9   0   8        104.37         22.12        41.31 o                         
  10   0   8        680.65        642.46        67.53 o                         
  11   0   8       3473.52       3635.25       240.41 o                         
  12   0   8         18.82          4.99        40.28 o                         
  13   0   8       3304.36       3337.45       272.48 o                         
  14   0   8       3361.07       3502.07       231.83 o                         
  15   0   8        162.84        133.04        37.67 o                         
  16   0   8         21.20         15.86        32.90 o                         
  17   0   8        771.56        880.17        69.88 o                         
  18   0   8         69.43         72.21        32.66 o                         
  19   0   8        519.58        488.21        51.34 o                         
 -22   1   8        109.30        144.18        25.11 o                         
 -21   1   8        482.13        497.91        51.20 o                         
 -20   1   8        300.47        413.53        65.56 o                         
 -19   1   8         13.48        -16.32        37.32 o                         
 -18   1   8        447.93        502.03        50.08 o                         
 -17   1   8          4.26         -7.67        37.02 o                         
 -16   1   8        170.34        215.23        31.24 o                         
 -15   1   8        133.02        105.54        29.20 o                         
 -14   1   8         98.17        103.69        33.11 o                         
 -13   1   8        290.65        279.92        33.96 o                         
 -12   1   8         19.18         28.03        26.15 o                         
 -11   1   8       1940.31       1892.17        69.21 o                         
 -10   1   8        358.35        322.76        31.44 o                         
  -9   1   8        592.91        558.81        32.32 o                         
  -8   1   8        501.64        482.10        31.70 o                         
  -7   1   8         15.88         22.96        22.76 o                         
  -6   1   8       1135.22        935.12        43.09 o                         
  -5   1   8        668.43        591.67        32.42 o                         
  -4   1   8        270.35        265.32        26.96 o                         
  -3   1   8        618.04        525.84        30.39 o                         
  -2   1   8        332.43        348.85        27.43 o                         
  -1   1   8       2780.05       2493.05        98.03 o                         
   0   1   8        591.58        571.91        35.10 o                         
   1   1   8        119.20         79.75        19.82 o                         
   2   1   8       1498.38       1385.98        60.94 o                         
   3   1   8        835.95        760.41        43.15 o                         
   4   1   8       1673.88       1641.31       106.51 o                         
   5   1   8       1493.95       1397.73        71.63 o                         
   6   1   8       1648.19       1509.37        66.05 o                         
   7   1   8       1947.04       1970.34        86.71 o                         
   8   1   8        221.01        177.45        30.52 o                         
   9   1   8        747.39        727.62        43.80 o                         
  10   1   8       1218.20       1261.10        61.10 o                         
  11   1   8         52.34         49.33        24.70 o                         
  12   1   8       1237.96       1332.63        66.90 o                         
  13   1   8       1020.71        989.87        64.64 o                         
  14   1   8          5.10         21.14        29.94 o                         
  15   1   8        786.69        888.26        58.13 o                         
  16   1   8        149.66        188.02        33.60 o                         
  17   1   8         18.82         24.26        24.58 o                         
  18   1   8        136.11        144.16        25.10 o                         
  19   1   8        108.85        130.93        20.19 o                         
 -22   2   8        296.84        355.00        58.66 o                         
 -21   2   8         10.07         -7.61        26.93 o                         
 -20   2   8         50.49         -0.15        31.26 o                         
 -19   2   8        245.81        197.54        83.03 o                         
 -18   2   8          0.19         71.28        65.04 o                         
 -17   2   8        713.85        700.66        68.72 o                         
 -16   2   8         60.25         78.14        37.75 o                         
 -15   2   8         29.80         12.99        34.57 o                         
 -14   2   8       1124.19       1241.95        65.68 o                         
 -13   2   8        363.13        328.57        48.43 o                         
 -12   2   8        145.45        158.45        34.57 o                         
 -11   2   8       4486.55       4306.25       152.94 o                         
 -10   2   8        335.33        332.81        32.54 o                         
  -9   2   8        557.65        452.41        33.99 o                         
  -8   2   8       3005.98       2626.62        96.44 o                         
  -7   2   8       2945.09       2658.66        89.94 o                         
  -6   2   8         54.37         56.95        22.10 o                         
  -5   2   8       1539.53       1331.97        52.67 o                         
  -4   2   8       3282.18       3039.11        98.97 o                         
  -3   2   8        940.85        879.16        43.23 o                         
  -2   2   8        453.43        611.93        71.49 o                         
  -1   2   8       8247.00       7766.04       284.45 o                         
   0   2   8       4722.69       4712.91       159.88 o                         
   1   2   8       1085.60       1101.22        65.50 o                         
   2   2   8       3362.75       3464.81       127.32 o                         
   3   2   8       2384.39       2324.82        93.70 o                         
   4   2   8        351.21        360.22        31.19 o                         
   5   2   8        469.04        449.55        33.76 o                         
   6   2   8         38.92         29.21        24.69 o                         
   7   2   8        661.47        677.15        37.22 o                         
   8   2   8        220.40        235.12        27.95 o                         
   9   2   8        612.20        526.52        35.57 o                         
  10   2   8        336.97        298.91        31.12 o                         
  11   2   8        404.68        427.70        36.58 o                         
  12   2   8       1125.05       1117.42        59.26 o                         
  13   2   8       1158.28       1085.60        68.05 o                         
  14   2   8        189.42        187.32        28.55 o                         
  15   2   8        373.77        422.49        34.07 o                         
  16   2   8        536.21        574.22        41.21 o                         
  17   2   8        934.42       1034.35        59.41 o                         
  18   2   8         34.89         33.56        20.14 o                         
 -21   3   8         50.63         46.03        30.11 o                         
 -20   3   8        137.66        180.75        32.40 o                         
 -19   3   8         66.88         73.42        55.36 o                         
 -18   3   8         70.12        148.38        62.07 o                         
 -17   3   8        297.93        272.72        52.74 o                         
 -16   3   8        346.33        344.30        51.86 o                         
 -15   3   8        120.81        165.32        64.87 o                         
 -14   3   8        278.46        389.79        73.84 o                         
 -13   3   8       2729.98       2624.10       126.80 o                         
 -12   3   8       1509.93       1597.40        80.54 o                         
 -11   3   8        710.36        787.90        50.83 o                         
 -10   3   8        441.15        439.50        41.57 o                         
  -9   3   8        856.68        723.46        48.56 o                         
  -8   3   8         42.95         25.92        32.66 o                         
  -7   3   8         93.94        116.65        24.09 o                         
  -6   3   8        498.01        482.71        32.97 o                         
  -5   3   8        602.48        617.26        33.04 o                         
  -4   3   8       1535.16       1346.43        52.85 o                         
  -3   3   8        358.23        301.38        30.92 o                         
  -2   3   8       2879.57       3005.23       119.82 o                         
  -1   3   8       3221.31       2952.33       116.48 o                         
   0   3   8       1596.42       1640.35        69.46 o                         
   1   3   8       1068.74       1058.49        44.23 o                         
   2   3   8       3971.36       4138.79       142.31 o                         
   3   3   8         25.28         52.28        21.04 o                         
   4   3   8        703.79        728.09        37.40 o                         
   5   3   8        110.96        124.11        26.31 o                         
   6   3   8        140.64        117.43        25.17 o                         
   7   3   8        111.54        131.49        26.95 o                         
   8   3   8         26.57         11.65        25.43 o                         
   9   3   8        346.28        345.97        31.56 o                         
  10   3   8        107.73        140.93        28.04 o                         
  11   3   8        422.39        442.94        37.02 o                         
  12   3   8        382.91        359.15        33.05 o                         
  13   3   8        910.80        914.96        60.11 o                         
  14   3   8        950.73       1008.95        62.55 o                         
  15   3   8         55.78         46.33        25.97 o                         
  16   3   8       1514.29       1594.72        99.18 o                         
  17   3   8        981.66       1051.95        57.00 o                         
  18   3   8         29.22         44.64        16.72 o                         
 -20   4   8        120.64        105.83        39.10 o                         
 -19   4   8        214.66        291.42        51.29 o                         
 -18   4   8         14.40         20.99        45.77 o                         
 -17   4   8        677.23        874.86        82.31 o                         
 -16   4   8         12.93         96.95        64.07 o                         
 -15   4   8         36.84        149.08        71.68 o                         
 -14   4   8        481.12        494.28        73.48 o                         
 -13   4   8        317.35        395.21        64.04 o                         
 -12   4   8         31.50         80.11        47.98 o                         
 -11   4   8        362.31        369.15        56.30 o                         
 -10   4   8        242.63        254.71        45.38 o                         
  -9   4   8        159.65        144.52        42.84 o                         
  -8   4   8         23.38        -39.44        45.84 o                         
  -7   4   8        578.81        568.64        66.51 o                         
  -6   4   8         14.77         66.60        43.02 o                         
  -5   4   8         30.62        -19.05        41.68 o                         
  -4   4   8        126.18        139.51        42.49 o                         
  -3   4   8        964.03        920.00        75.42 o                         
  -2   4   8        498.69        497.72        41.14 o                         
  -1   4   8        341.91        363.46        35.70 o                         
   0   4   8        295.11        313.75        27.46 o                         
   1   4   8        709.35        700.55        38.79 o                         
   2   4   8         27.53         27.90        22.88 o                         
   3   4   8        327.87        300.63        28.14 o                         
   4   4   8         41.16         41.99        23.45 o                         
   5   4   8        584.09        616.92        37.22 o                         
   6   4   8        590.65        617.93        38.10 o                         
   7   4   8        458.38        441.11        34.66 o                         
   8   4   8        547.73        484.37        36.81 o                         
   9   4   8         14.23         38.09        28.75 o                         
  10   4   8        940.06        892.24        52.85 o                         
  11   4   8         76.34         61.17        26.03 o                         
  12   4   8        116.68         82.71        45.79 o                         
  13   4   8         59.77         70.69        26.54 o                         
  14   4   8        814.33        776.62        51.34 o                         
  15   4   8        381.98        460.97        36.61 o                         
  16   4   8         30.18         50.86        22.55 o                         
  17   4   8         32.16         16.68        17.18 o                         
 -19   5   8        278.76        404.51        42.56 o                         
 -18   5   8        499.25        614.85        57.37 o                         
 -17   5   8        455.62        475.17        90.80 o                         
 -16   5   8       3768.84       4434.26       348.80 o                         
 -15   5   8         78.08         50.96        46.26 o                         
 -14   5   8        444.77        564.51        66.83 o                         
 -13   5   8       2749.32       3144.06       208.86 o                         
 -12   5   8        220.71        254.23        52.28 o                         
 -11   5   8         93.24        165.88        54.75 o                         
 -10   5   8       1041.88       1074.53        93.96 o                         
  -9   5   8        110.69        124.66        54.90 o                         
  -8   5   8        151.43        115.83        54.49 o                         
  -7   5   8        639.19        612.66        63.23 o                         
  -6   5   8         32.67         35.22        45.20 o                         
  -5   5   8         79.36         64.74        44.93 o                         
  -4   5   8       1298.45       1235.31       116.57 o                         
  -3   5   8        265.71        281.72        47.86 o                         
  -2   5   8        248.42        285.31        48.11 o                         
  -1   5   8       1065.03       1217.33       100.80 o                         
   0   5   8         41.74         26.60        38.21 o                         
   1   5   8        867.96        877.81        58.10 o                         
   2   5   8       3400.68       3301.59       155.72 o                         
   3   5   8       1195.38       1285.38        66.76 o                         
   4   5   8       1442.10       1447.91        65.97 o                         
   5   5   8       2352.92       2279.02       101.45 o                         
   6   5   8         82.98         66.01        25.05 o                         
   7   5   8        298.26        342.44        37.97 o                         
   8   5   8        180.49        133.26        39.88 o                         
   9   5   8        549.14        568.82        47.67 o                         
  10   5   8        729.62        787.38        55.50 o                         
  11   5   8       1796.27       1859.17        92.14 o                         
  12   5   8       1204.50       1256.47       108.93 o                         
  13   5   8       1813.59       1837.01       108.97 o                         
  14   5   8         84.54         80.85        26.60 o                         
  15   5   8         36.92         76.27        22.45 o                         
  16   5   8         86.39        116.39        24.97 o                         
 -18   6   8        557.34        630.75        67.91 o                         
 -17   6   8        298.55        372.74        38.10 o                         
 -16   6   8         16.94         -5.56        34.93 o                         
 -15   6   8       2053.54       2447.29       140.15 o                         
 -14   6   8        567.10        687.13        66.39 o                         
 -13   6   8        142.10        196.48        64.85 o                         
 -12   6   8       1258.23       1426.97       109.24 o                         
 -11   6   8       1203.66       1347.70        91.29 o                         
 -10   6   8       1616.36       1642.54       120.60 o                         
  -9   6   8        364.66        441.28        64.72 o                         
  -8   6   8        235.43        166.88        57.14 o                         
  -7   6   8        109.88        130.98        46.44 o                         
  -6   6   8        207.79        241.83        51.38 o                         
  -5   6   8        274.28        285.65        42.39 o                         
  -4   6   8         21.20         31.69        36.79 o                         
  -3   6   8         57.75         70.76        56.43 o                         
  -2   6   8       3939.62       4187.28       603.70 o                         
  -1   6   8        313.86        272.00       111.16 o                         
   0   6   8        900.09        975.77        94.95 o                         
   1   6   8        215.97        201.18        48.10 o                         
   2   6   8        206.00        245.88        44.20 o                         
   3   6   8       2874.74       3035.08       142.44 o                         
   4   6   8         42.17         24.35        32.71 o                         
   5   6   8        260.34        318.15        58.39 o                         
   6   6   8       1489.85       1481.62       107.79 o                         
   7   6   8          4.56         10.52        25.85 o                         
   8   6   8          2.25        -27.41        27.41 o                         
   9   6   8       1087.34       1034.87       100.46 o                         
  10   6   8         16.22         26.38        26.55 o                         
  11   6   8         29.54         17.08        22.79 o                         
  12   6   8       2146.52       2128.68       153.86 o                         
  13   6   8         31.62         33.97        22.70 o                         
  14   6   8        103.50        103.37        30.49 o                         
 -16   7   8         77.80         87.20        21.49 o                         
 -15   7   8          8.22          1.08        22.32 o                         
 -14   7   8         30.54         25.37        39.24 o                         
 -13   7   8         28.76         46.00        36.46 o                         
 -12   7   8         55.05         86.41        40.50 o                         
 -11   7   8        196.89        169.50        52.12 o                         
 -10   7   8         24.46         37.64        58.69 o                         
  -9   7   8         61.76         42.30        40.59 o                         
  -8   7   8         50.72         14.82        37.18 o                         
  -7   7   8         56.76         69.06        33.92 o                         
  -6   7   8         22.25         71.83        34.78 o                         
  -5   7   8       1133.86       1325.67       122.87 o                         
  -4   7   8       1585.78       1842.36       146.07 o                         
  -3   7   8         93.14         56.40        49.91 o                         
  -2   7   8        761.67        714.46        85.73 o                         
  -1   7   8        765.74        918.22       142.05 o                         
   0   7   8         63.41         68.87        50.71 o                         
   1   7   8        367.50        380.58        53.44 o                         
   2   7   8        207.80        242.39        42.37 o                         
   3   7   8         35.76         18.25        30.48 o                         
   4   7   8        343.44        267.54        38.29 o                         
   5   7   8        136.91         92.18        36.71 o                         
   6   7   8        263.37        193.34        44.64 o                         
   7   7   8         72.38         47.09        29.82 o                         
   8   7   8        302.77        241.16        39.63 o                         
   9   7   8          4.58        -11.43        27.23 o                         
  10   7   8         16.00         -5.54        27.47 o                         
  11   7   8         68.54         87.53        27.94 o                         
  12   7   8         43.87         73.69        24.30 o                         
  13   7   8        581.97        500.00        66.96 o                         
 -13   8   8         36.67         42.05        23.43 o                         
 -12   8   8        570.62        558.12        63.76 o                         
 -11   8   8         40.81         51.66        54.89 o                         
 -10   8   8        391.16        502.76        66.02 o                         
  -9   8   8        552.68        708.70        69.63 o                         
  -8   8   8        195.48        147.60        46.84 o                         
  -7   8   8        379.67        469.97        52.71 o                         
  -6   8   8       1047.14       1389.04       111.00 o                         
  -5   8   8         62.84        111.72        36.39 o                         
  -4   8   8         67.06         87.02        51.26 o                         
  -3   8   8       3068.92       4125.88       272.48 o                         
  -2   8   8          9.50         64.12       101.63 o                         
  -1   8   8          5.41          2.59        42.29 o                         
   0   8   8       5769.35       7622.67       519.92 o                         
   1   8   8          4.65         17.08        34.77 o                         
   2   8   8        100.81        142.84        28.74 o                         
   3   8   8       1186.55       1345.58       106.30 o                         
   4   8   8          6.88         -0.87        29.16 o                         
   5   8   8        888.45        972.06        67.44 o                         
   6   8   8        403.07        431.00        47.81 o                         
   7   8   8        739.37        620.73        61.66 o                         
   8   8   8        210.12        194.99        38.53 o                         
   9   8   8        211.28        165.36        28.01 o                         
  10   8   8        542.22        409.65        50.85 o                         
 -10   9   8         22.75          5.36        28.57 o                         
  -9   9   8         86.31         78.89        23.02 o                         
  -8   9   8          5.92         37.01        25.82 o                         
  -7   9   8         35.64         44.60        23.65 o                         
  -6   9   8        218.23        250.79        28.67 o                         
  -5   9   8        218.58        229.83        26.19 o                         
  -4   9   8        515.47        740.87        71.70 o                         
  -3   9   8          4.44         21.37        27.74 o                         
  -2   9   8        343.02        436.88        42.58 o                         
  -1   9   8         25.29         12.73        33.59 o                         
   0   9   8        271.50        329.25        37.65 o                         
   1   9   8        166.69        221.46        43.51 o                         
   2   9   8        223.22        219.85        32.19 o                         
   3   9   8        214.77        298.28        58.27 o                         
   4   9   8         63.56         53.43        25.07 o                         
   5   9   8         55.35         52.72        21.81 o                         
   6   9   8         17.18         16.66        21.63 o                         
 -20   1   9        694.59        915.40        70.03 o                         
 -19   1   9          3.04        -91.15        91.15 o                         
 -18   1   9          3.30        -62.79        62.79 o                         
 -17   1   9         99.96         78.93        31.84 o                         
 -16   1   9        302.75        286.73        38.66 o                         
 -15   1   9        408.22        370.12        41.60 o                         
 -14   1   9        905.44        976.04        61.06 o                         
 -13   1   9       1798.95       1673.18        80.46 o                         
 -12   1   9       2400.69       2165.64        95.46 o                         
 -11   1   9       1107.17        920.41        54.43 o                         
 -10   1   9        126.89        163.37        35.54 o                         
  -9   1   9       2458.71       2186.08        95.64 o                         
  -8   1   9        734.90        664.58        48.41 o                         
  -7   1   9         66.36         74.14        30.05 o                         
  -6   1   9         39.33         28.44        27.25 o                         
  -5   1   9         95.08         78.71        27.83 o                         
  -4   1   9         92.70        127.49        26.42 o                         
  -3   1   9         57.33         36.66        26.52 o                         
  -2   1   9         88.59        147.46        27.10 o                         
  -1   1   9       2915.04       2585.84       109.70 o                         
   0   1   9        108.78        100.91        27.70 o                         
   1   1   9         78.81         69.65        23.40 o                         
   2   1   9        719.32        663.33        42.90 o                         
   3   1   9        450.76        472.84        39.88 o                         
   4   1   9        412.52        489.04        36.16 o                         
   5   1   9        533.33        533.33        42.28 o                         
   6   1   9        114.57        109.66        31.25 o                         
   7   1   9       1462.18       1474.77        80.84 o                         
   8   1   9        343.52        353.62        35.89 o                         
   9   1   9        170.39        160.38        29.91 o                         
  10   1   9         32.40         41.26        30.70 o                         
  11   1   9        231.06        295.64        32.51 o                         
  12   1   9        672.64        750.55        50.78 o                         
  13   1   9        167.60        193.89        38.32 o                         
  14   1   9       2274.51       2651.10       175.28 o                         
  15   1   9        285.86        360.39        33.91 o                         
  16   1   9         10.50         20.35        19.86 o                         
 -20   2   9        120.97        184.59        45.88 o                         
 -19   2   9         73.30         58.48        77.89 o                         
 -18   2   9         14.68         23.87        33.66 o                         
 -17   2   9        517.27        554.05        55.68 o                         
 -16   2   9         44.94         37.88        43.24 o                         
 -15   2   9        596.29        576.74        62.04 o                         
 -14   2   9        630.94        601.89        51.22 o                         
 -13   2   9        112.36         95.68        35.93 o                         
 -12   2   9          1.38         -3.79        36.53 o                         
 -11   2   9        290.68        216.84        41.10 o                         
 -10   2   9       1159.67       1033.76        56.93 o                         
  -9   2   9         96.49        104.47        31.94 o                         
  -8   2   9        562.76        562.52        52.37 o                         
  -7   2   9         39.48         25.84        27.99 o                         
  -6   2   9       2181.34       1892.11        78.52 o                         
  -5   2   9        167.40        184.75        33.98 o                         
  -4   2   9       2073.20       2001.66        89.46 o                         
  -3   2   9         84.88        109.06        31.05 o                         
  -2   2   9        319.38        390.61        37.84 o                         
  -1   2   9       2396.14       2382.03       110.94 o                         
   0   2   9         10.80         61.82        31.98 o                         
   1   2   9       1148.09       1144.77        61.92 o                         
   2   2   9       1321.88       1295.50        81.06 o                         
   3   2   9         22.28         18.33        26.95 o                         
   4   2   9       1495.84       1544.92        73.13 o                         
   5   2   9       1621.86       1755.14        85.67 o                         
   6   2   9         12.42          6.77        29.69 o                         
   7   2   9        636.37        711.27        47.04 o                         
   8   2   9        506.43        511.47        40.38 o                         
   9   2   9        510.28        545.88        37.90 o                         
  10   2   9        108.06         71.05        28.79 o                         
  11   2   9       1104.76       1115.53        68.08 o                         
  12   2   9        550.90        576.66        39.34 o                         
  13   2   9        150.42        153.47        29.92 o                         
  14   2   9        185.59        198.15        29.17 o                         
  15   2   9        380.65        384.67        39.77 o                         
  16   2   9        827.60        973.91        69.59 o                         
 -19   3   9        127.94        113.72        35.44 o                         
 -18   3   9         14.17         21.10        32.47 o                         
 -17   3   9        144.66        156.25        42.42 o                         
 -16   3   9         92.79         96.64        43.27 o                         
 -15   3   9        184.16        140.65        47.69 o                         
 -14   3   9       1391.30       1392.04        95.61 o                         
 -13   3   9        251.31        149.61        58.54 o                         
 -12   3   9         92.44         82.40        49.24 o                         
 -11   3   9       1588.34       1543.85        94.01 o                         
 -10   3   9         73.61         19.68        37.74 o                         
  -9   3   9        102.82         36.41        37.72 o                         
  -8   3   9       1212.05       1147.72        75.67 o                         
  -7   3   9        118.70        129.71        37.84 o                         
  -6   3   9        337.61        347.79        39.13 o                         
  -5   3   9        923.87        892.00        53.24 o                         
  -4   3   9       1214.95       1131.32        57.46 o                         
  -3   3   9        141.75        163.04        28.59 o                         
  -2   3   9        530.76        524.87        39.80 o                         
  -1   3   9       2521.95       2578.27       109.95 o                         
   0   3   9         75.28        112.32        25.73 o                         
   1   3   9        105.23         94.55        25.51 o                         
   2   3   9       2712.77       2843.62       105.99 o                         
   3   3   9        262.47        258.10        26.91 o                         
   4   3   9        244.57        258.12        28.38 o                         
   5   3   9       1112.15       1163.42        55.13 o                         
   6   3   9         67.81         91.12        26.03 o                         
   7   3   9       1072.84       1074.96        51.80 o                         
   8   3   9        212.09        236.07        27.63 o                         
   9   3   9         26.28         43.27        31.16 o                         
  10   3   9        657.58        623.37        40.58 o                         
  11   3   9         84.46         86.98        25.71 o                         
  12   3   9        135.81        126.05        27.25 o                         
  13   3   9       1577.49       1655.66        88.34 o                         
  14   3   9        401.10        496.63        35.06 o                         
  15   3   9         10.00         22.69        19.30 o                         
 -18   4   9         22.95         15.37        25.18 o                         
 -17   4   9         14.96         45.23        35.75 o                         
 -16   4   9        791.87        745.71        67.73 o                         
 -15   4   9        621.63        635.59        67.22 o                         
 -14   4   9        952.48       1022.15        79.30 o                         
 -13   4   9       2560.46       2606.73       176.96 o                         
 -12   4   9        281.50        282.66        60.37 o                         
 -11   4   9        700.54        748.08        60.27 o                         
 -10   4   9       1112.00       1130.70        74.71 o                         
  -9   4   9       3247.06       3291.58       186.14 o                         
  -8   4   9         98.13        158.63        54.51 o                         
  -7   4   9         92.67        115.05        44.75 o                         
  -6   4   9          6.83        -10.48        44.88 o                         
  -5   4   9        120.66        105.43        37.52 o                         
  -4   4   9        466.88        420.94        43.92 o                         
  -3   4   9        237.34        353.61        42.40 o                         
  -2   4   9       1516.17       1695.62        81.32 o                         
  -1   4   9        107.78        149.14        29.15 o                         
   0   4   9       1194.87       1362.01        64.66 o                         
   1   4   9       1792.11       1920.42        80.03 o                         
   2   4   9        559.97        564.03        35.92 o                         
   3   4   9         18.54         46.92        22.43 o                         
   4   4   9       2972.58       3079.47       113.33 o                         
   5   4   9        370.10        437.30        33.22 o                         
   6   4   9        417.54        435.66        32.72 o                         
   7   4   9       1209.23       1217.63        54.76 o                         
   8   4   9        908.58        893.49        51.58 o                         
   9   4   9         16.79          5.21        27.92 o                         
  10   4   9        314.67        263.86        30.98 o                         
  11   4   9        268.68        304.12        30.02 o                         
  12   4   9         50.18         13.70        23.47 o                         
  13   4   9        535.01        484.67        53.79 o                         
  14   4   9          0.67         12.10        19.20 o                         
 -17   5   9        225.27        301.82        31.29 o                         
 -16   5   9         62.50        123.63        36.18 o                         
 -15   5   9        140.57         55.23        54.54 o                         
 -14   5   9          1.89         11.57        45.90 o                         
 -13   5   9       1016.72       1067.81       108.62 o                         
 -12   5   9        111.42        135.52        41.01 o                         
 -11   5   9        122.37        110.42        48.12 o                         
 -10   5   9       1277.31       1367.98       105.95 o                         
  -9   5   9         35.22         56.51        51.02 o                         
  -8   5   9         19.81         24.22        50.38 o                         
  -7   5   9       1054.75        951.86        66.77 o                         
  -6   5   9        177.88        150.20        38.08 o                         
  -5   5   9        326.48        345.49       103.94 o                         
  -4   5   9         11.46         33.04        46.41 o                         
  -3   5   9        766.65        882.55        88.74 o                         
  -2   5   9       3229.73       3451.31       196.34 o                         
  -1   5   9        362.66        380.21        54.07 o                         
   0   5   9       2949.61       3015.58       157.28 o                         
   1   5   9        253.92        292.55        41.04 o                         
   2   5   9        983.39       1164.99        62.14 o                         
   3   5   9        571.52        637.53        59.98 o                         
   4   5   9         46.22         72.70        25.20 o                         
   5   5   9        128.77        173.76        27.90 o                         
   6   5   9       1891.63       2064.37       110.69 o                         
   7   5   9        131.21        117.44        26.20 o                         
   8   5   9        864.16        906.47        54.51 o                         
   9   5   9        465.70        475.82        43.35 o                         
  10   5   9         16.41         39.42        22.50 o                         
  11   5   9       1214.77       1321.58        91.56 o                         
  12   5   9         29.06         29.98        19.54 o                         
  13   5   9         94.51         79.88        20.19 o                         
 -15   6   9          3.22        -10.55        26.90 o                         
 -14   6   9       1242.13       1460.35       102.16 o                         
 -13   6   9        324.93        448.39        64.25 o                         
 -12   6   9         87.94         93.40        40.78 o                         
 -11   6   9         84.22         79.01        99.55 o                         
 -10   6   9         42.93         86.42        67.18 o                         
  -9   6   9         51.72         70.92        39.97 o                         
  -8   6   9         84.52        135.31        39.85 o                         
  -7   6   9         37.33          6.80        33.61 o                         
  -6   6   9        698.03        706.17        54.29 o                         
  -5   6   9         33.64         24.19        41.31 o                         
  -4   6   9        419.01        472.76        53.79 o                         
  -3   6   9        446.86        678.17        91.24 o                         
  -2   6   9        364.42        330.90        49.53 o                         
  -1   6   9       1644.73       1658.19       109.79 o                         
   0   6   9        386.30        448.85        64.48 o                         
   1   6   9       1549.70       1594.99        92.06 o                         
   2   6   9       1035.02       1035.48        95.43 o                         
   3   6   9         70.39        107.40        36.23 o                         
   4   6   9       1970.21       2069.97       163.61 o                         
   5   6   9         20.95          6.42        31.96 o                         
   6   6   9        828.27        790.80        85.63 o                         
   7   6   9        663.31        636.36        62.65 o                         
   8   6   9         23.68         -7.36        27.34 o                         
   9   6   9        931.24       1125.95        84.94 o                         
  10   6   9        141.70        153.71        22.36 o                         
  11   6   9         74.26         85.82        18.66 o                         
 -13   7   9        155.55         57.88        29.20 o                         
 -12   7   9        910.16        850.25        71.98 o                         
 -11   7   9          5.27        -13.32        26.10 o                         
 -10   7   9         60.80         36.42        38.02 o                         
  -9   7   9        201.60        221.83        35.07 o                         
  -8   7   9         36.41         22.05        28.76 o                         
  -7   7   9        430.91        417.31        36.16 o                         
  -6   7   9        146.40        128.77        30.61 o                         
  -5   7   9        169.67        194.06        47.25 o                         
  -4   7   9         20.96         -0.54        35.25 o                         
  -3   7   9        541.46        622.10        56.36 o                         
  -2   7   9        397.29        430.14        48.94 o                         
  -1   7   9         53.68         61.36        36.16 o                         
   0   7   9       1790.03       1976.74       164.06 o                         
   1   7   9        177.07        165.92        31.31 o                         
   2   7   9        446.66        426.66        39.24 o                         
   3   7   9       5661.42       5957.30       375.75 o                         
   4   7   9         23.29         12.27        32.41 o                         
   5   7   9          9.26         15.15        25.38 o                         
   6   7   9        984.53       1087.86       130.30 o                         
   7   7   9         13.25         49.03        28.02 o                         
   8   7   9          9.50          9.14        24.42 o                         
   9   7   9        121.06        106.86        28.51 o                         
  -9   8   9         32.63         29.66        32.56 o                         
  -8   8   9         91.58        100.20        32.14 o                         
  -7   8   9        267.48        244.18        37.61 o                         
  -6   8   9          6.98          9.64        34.26 o                         
  -5   8   9         86.81        134.45        29.96 o                         
  -4   8   9       1063.60       1176.32        88.62 o                         
  -3   8   9         61.01         75.64        28.65 o                         
  -2   8   9        276.05        286.64        35.91 o                         
  -1   8   9         83.02        108.35        41.65 o                         
   0   8   9         48.42         41.85        23.98 o                         
   1   8   9        160.76        186.82        28.29 o                         
   2   8   9         35.37         35.47        22.95 o                         
   3   8   9        222.21        244.92        25.92 o                         
   4   8   9         22.58         15.81        32.35 o                         
   5   8   9        438.68        519.87        55.10 o                         
   6   8   9          3.39        -15.31        18.62 o                         
 -18   0  10         35.97        -13.34        32.66 o                         
 -17   0  10        529.19        469.85        57.47 o                         
 -16   0  10        287.19        215.38       112.16 o                         
 -15   0  10         20.71         12.87        46.66 o                         
 -14   0  10         40.78         -8.51        56.93 o                         
 -13   0  10       2960.09       3032.46       248.05 o                         
 -12   0  10         33.66         83.57        49.54 o                         
 -11   0  10        265.52        246.56        45.78 o                         
 -10   0  10        234.85        172.67        45.45 o                         
  -9   0  10       1024.55        929.02        75.00 o                         
  -8   0  10       2571.60       2465.41       183.95 o                         
  -7   0  10       1548.43       1254.37        78.02 o                         
  -6   0  10        116.56        108.80        43.82 o                         
  -5   0  10       3247.61       2867.22       198.41 o                         
  -4   0  10        195.39        172.20        51.01 o                         
  -3   0  10         24.05        173.37        43.68 o                         
  -2   0  10       5638.45       5194.18       337.05 o                         
  -1   0  10       4440.58       4615.81       261.03 o                         
   0   0  10         93.06         90.94        40.46 o                         
   1   0  10        346.50        361.36        47.48 o                         
   2   0  10       3450.21       3492.86       180.83 o                         
   3   0  10         76.55         76.85        34.97 o                         
   4   0  10        460.19        472.66        50.56 o                         
   5   0  10       5274.27       5558.62       303.77 o                         
   6   0  10       1243.27       1335.97       115.77 o                         
   7   0  10         83.91        109.81        73.69 o                         
   8   0  10        634.27        778.04       273.06 o                         
   9   0  10         37.74         68.04        50.64 o                         
  10   0  10          0.66         88.12        64.20 o                         
  11   0  10        524.12        649.57       100.16 o                         
  12   0  10        779.14       1003.86       129.19 o                         
  13   0  10         20.82         42.37        36.30 o                         
 -17   1  10        861.75        974.89        78.89 o                         
 -16   1  10          7.31         36.97        30.56 o                         
 -15   1  10        674.76        728.71        94.46 o                         
 -14   1  10        375.37        342.90        33.15 o                         
 -13   1  10        247.31        237.71        44.09 o                         
 -12   1  10        871.81        896.04        53.38 o                         
 -11   1  10        958.73        912.50        55.18 o                         
 -10   1  10         17.46         38.20        28.57 o                         
  -9   1  10         32.12         22.47        30.36 o                         
  -8   1  10         89.13         31.12        29.51 o                         
  -7   1  10         55.21         62.85        25.60 o                         
  -6   1  10        305.68        231.03        36.13 o                         
  -5   1  10        303.86        298.21        41.50 o                         
  -4   1  10        382.02        426.52        47.75 o                         
  -3   1  10       1689.00       1659.30        89.26 o                         
  -2   1  10        596.95        573.74        40.24 o                         
  -1   1  10        423.73        555.52        41.99 o                         
   0   1  10       2090.22       2247.33       102.38 o                         
   1   1  10        329.59        392.50        34.60 o                         
   2   1  10         30.45         14.97        27.95 o                         
   3   1  10       1150.80       1197.76        60.55 o                         
   4   1  10        867.36        874.09        57.11 o                         
   5   1  10        214.97        220.69        35.51 o                         
   6   1  10         38.63         29.34        30.17 o                         
   7   1  10        643.22        668.58        46.81 o                         
   8   1  10        343.25        382.89        35.14 o                         
   9   1  10        779.91        819.80        60.14 o                         
  10   1  10         55.89         61.04        41.05 o                         
  11   1  10        224.17        257.42        75.16 o                         
  12   1  10        387.66        381.19        36.98 o                         
  13   1  10         15.66         11.39        36.26 o                         
 -17   2  10        658.46        712.46        58.08 o                         
 -16   2  10         77.48        122.38        38.03 o                         
 -15   2  10          6.07         39.65        30.49 o                         
 -14   2  10       1659.14       1616.65        97.67 o                         
 -13   2  10        467.03        411.71        41.89 o                         
 -12   2  10        277.01        254.92        38.70 o                         
 -11   2  10        320.27        332.66        46.27 o                         
 -10   2  10       1079.67       1042.31        69.31 o                         
  -9   2  10        532.99        502.57        46.76 o                         
  -8   2  10         93.95        138.66        36.07 o                         
  -7   2  10       1510.49       1305.22        73.24 o                         
  -6   2  10        472.12        411.41        42.64 o                         
  -5   2  10        246.39        299.08        44.22 o                         
  -4   2  10       3265.38       2987.23       159.44 o                         
  -3   2  10         48.15        109.20        43.83 o                         
  -2   2  10         67.47         99.13        32.65 o                         
  -1   2  10        816.80        895.56        69.07 o                         
   0   2  10        506.19        495.03        49.33 o                         
   1   2  10         14.52         13.21        27.81 o                         
   2   2  10        809.69        747.39        43.31 o                         
   3   2  10        216.87        230.86        29.39 o                         
   4   2  10        946.87       1066.35        81.09 o                         
   5   2  10        577.20        659.26        48.55 o                         
   6   2  10        465.81        470.80        40.93 o                         
   7   2  10       2537.02       2667.38       127.00 o                         
   8   2  10        432.10        400.34        38.60 o                         
   9   2  10         11.46          0.40        25.88 o                         
  10   2  10        143.12        141.89        25.93 o                         
  11   2  10        297.29        285.41        27.13 o                         
  12   2  10          4.02         -1.56        19.67 o                         
  13   2  10          0.77        -17.43        24.29 o                         
 -16   3  10         29.76         48.84        24.43 o                         
 -15   3  10         91.99         92.24        37.92 o                         
 -14   3  10        392.56        371.38        61.84 o                         
 -13   3  10       1000.25       1070.68        86.55 o                         
 -12   3  10         14.76         -4.40        42.12 o                         
 -11   3  10       1276.21       1278.34       102.83 o                         
 -10   3  10        671.83        620.37        56.17 o                         
  -9   3  10         68.55         15.26        30.69 o                         
  -8   3  10       1989.48       1802.95       168.92 o                         
  -7   3  10        692.10        571.86        54.73 o                         
  -6   3  10          5.11         15.41        36.39 o                         
  -5   3  10        567.23        460.99        49.51 o                         
  -4   3  10         97.49        138.12        49.34 o                         
  -3   3  10         83.53         58.62        36.87 o                         
  -2   3  10        379.25        448.84        52.72 o                         
  -1   3  10        130.73         96.34        28.39 o                         
   0   3  10        596.05        591.91        44.38 o                         
   1   3  10        233.65        240.61        30.03 o                         
   2   3  10        953.57        899.04        51.27 o                         
   3   3  10         41.91          7.94        26.07 o                         
   4   3  10       1568.29       1712.42        80.59 o                         
   5   3  10        327.23        323.94        28.67 o                         
   6   3  10        158.80        177.84        26.78 o                         
   7   3  10        636.56        668.05        41.70 o                         
   8   3  10       1384.10       1486.70        83.67 o                         
   9   3  10         25.36         54.57        28.45 o                         
  10   3  10         68.57         70.24        25.46 o                         
  11   3  10         19.29         45.04        21.74 o                         
  12   3  10         33.50         12.82        18.67 o                         
 -15   4  10          6.19         -3.19        30.57 o                         
 -14   4  10         73.88        108.68        44.11 o                         
 -13   4  10        294.48        250.74       103.63 o                         
 -12   4  10        190.39        190.14        43.59 o                         
 -11   4  10         12.86         31.07        32.97 o                         
 -10   4  10         17.77         -6.90        40.55 o                         
  -9   4  10        494.18        507.41        63.11 o                         
  -8   4  10         35.61         -5.95        38.74 o                         
  -7   4  10         69.93         43.39        37.89 o                         
  -6   4  10        234.49        225.23        43.79 o                         
  -5   4  10        472.45        437.76        44.19 o                         
  -4   4  10         58.95         48.84        32.33 o                         
  -3   4  10          6.66         63.23        40.04 o                         
  -2   4  10        285.73        393.87        41.86 o                         
  -1   4  10        118.01        183.10        33.08 o                         
   0   4  10       1024.02       1133.81        63.35 o                         
   1   4  10        531.38        579.93        52.09 o                         
   2   4  10         42.61         73.90        26.85 o                         
   3   4  10        228.26        175.80        27.98 o                         
   4   4  10        121.41        132.47        29.26 o                         
   5   4  10        384.90        429.86        38.46 o                         
   6   4  10        749.81        806.25        63.58 o                         
   7   4  10         24.11         43.55        28.34 o                         
   8   4  10        207.85        238.95        36.71 o                         
   9   4  10        216.27        242.81        31.46 o                         
  10   4  10         60.60         30.40        21.58 o                         
  11   4  10         45.10         96.10        20.67 o                         
 -14   5  10        163.06        109.54        26.60 o                         
 -13   5  10         94.06         38.20        31.31 o                         
 -12   5  10        408.18        345.16        47.94 o                         
 -11   5  10         57.24         55.02        33.23 o                         
 -10   5  10         46.65         69.86        34.55 o                         
  -9   5  10          2.21        -10.05        33.60 o                         
  -8   5  10        376.12        337.13        43.23 o                         
  -7   5  10         33.07         -5.45        35.25 o                         
  -6   5  10        146.53        162.28        39.04 o                         
  -5   5  10        132.98        108.82        38.39 o                         
  -4   5  10        576.50        562.31        64.68 o                         
  -3   5  10         66.76        103.52        39.69 o                         
  -2   5  10        995.45       1067.15       112.09 o                         
  -1   5  10        279.55        337.21        55.84 o                         
   0   5  10        332.83        396.16        46.27 o                         
   1   5  10       1525.38       1640.01       107.31 o                         
   2   5  10         43.62         35.79        23.06 o                         
   3   5  10       1237.31       1364.06        72.91 o                         
   4   5  10       4164.27       4416.89       251.81 o                         
   5   5  10         46.39         30.13        27.45 o                         
   6   5  10        948.63       1006.16       100.30 o                         
   7   5  10        153.39        132.92        31.13 o                         
   8   5  10         23.13         39.93        23.24 o                         
   9   5  10         63.29         51.36        19.95 o                         
 -11   6  10         42.36         13.05        29.62 o                         
 -10   6  10          2.87         28.46        26.51 o                         
  -9   6  10         73.32         48.53        27.62 o                         
  -8   6  10         20.70         -9.36        34.57 o                         
  -7   6  10        105.18         51.63        46.36 o                         
  -6   6  10        233.60        226.15        37.27 o                         
  -5   6  10        118.41        132.18        61.38 o                         
  -4   6  10         77.85         71.85        33.83 o                         
  -3   6  10         44.83         34.32        34.32 o                         
  -2   6  10        345.98        377.20        65.08 o                         
  -1   6  10        172.02        238.64        41.15 o                         
   0   6  10        385.58        408.54        47.48 o                         
   1   6  10        176.36        207.84        30.25 o                         
   2   6  10        293.51        320.66        41.32 o                         
   3   6  10       2801.13       2878.65       160.56 o                         
   4   6  10        251.84        242.17        36.17 o                         
   5   6  10        947.08       1082.29       174.20 o                         
   6   6  10       1949.60       2387.50       400.60 o                         
   7   6  10         32.52         72.54        40.03 o                         
  -8   7  10        551.93        683.87       111.60 o                         
  -7   7  10        216.74        198.93        47.62 o                         
  -6   7  10        111.47        119.14        27.33 o                         
  -5   7  10        192.72        136.76        28.04 o                         
  -4   7  10        284.21        223.68        35.89 o                         
  -3   7  10         61.01          6.37        26.22 o                         
  -2   7  10        176.61        211.39        41.89 o                         
  -1   7  10         16.00         -2.22        27.06 o                         
   0   7  10          8.36          9.65        26.61 o                         
   1   7  10         57.23         73.07        22.72 o                         
   2   7  10         31.40          8.22        22.29 o                         
   3   7  10         29.62         16.81        18.71 o                         
 -14   1  11        109.87         86.56        23.31 o                         
 -13   1  11        521.47        522.52        44.05 o                         
 -12   1  11         14.95         15.24        26.06 o                         
 -11   1  11         16.28          3.64        25.55 o                         
 -10   1  11       1271.50       1152.39        68.22 o                         
  -9   1  11        101.19         96.67        29.44 o                         
  -8   1  11         49.94         78.55        33.66 o                         
  -7   1  11       1471.65       1342.57        77.95 o                         
  -6   1  11         20.22         42.77        29.84 o                         
  -5   1  11       1385.68       1177.92        66.41 o                         
  -4   1  11        746.78        706.42        52.82 o                         
  -3   1  11         62.02         80.82        27.75 o                         
  -2   1  11       1030.40        975.25        58.17 o                         
  -1   1  11        133.29        117.94        33.55 o                         
   0   1  11         46.42         36.88        31.96 o                         
   1   1  11        159.25        182.96        34.41 o                         
   2   1  11       1989.67       2135.40        96.26 o                         
   3   1  11         49.24         63.02        22.95 o                         
   4   1  11        206.02        224.95        29.39 o                         
   5   1  11       4458.39       4846.42       214.46 o                         
   6   1  11         93.44        142.48        24.53 o                         
   7   1  11        296.65        297.04        30.64 o                         
   8   1  11       2085.81       2359.94       119.23 o                         
   9   1  11         52.96         22.65        24.15 o                         
 -13   2  11         69.71         48.75        21.57 o                         
 -12   2  11         95.07         58.77        21.63 o                         
 -11   2  11        256.72        189.45        26.90 o                         
 -10   2  11        684.84        495.87        39.45 o                         
  -9   2  11        378.03        335.80        46.84 o                         
  -8   2  11        963.03        789.58        85.95 o                         
  -7   2  11       1281.11       1325.49        99.73 o                         
  -6   2  11         71.83         38.41        38.15 o                         
  -5   2  11         36.04         -8.52        40.13 o                         
  -4   2  11       1468.57       1384.22       106.01 o                         
  -3   2  11         38.41         33.66        42.27 o                         
  -2   2  11        266.50        260.88        63.39 o                         
  -1   2  11         53.42         97.83        34.55 o                         
   0   2  11        148.01        125.57        36.50 o                         
   1   2  11        186.95        195.78        32.69 o                         
   2   2  11       1389.36       1466.09        86.30 o                         
   3   2  11       1128.51       1232.29        60.68 o                         
   4   2  11         58.09         32.27        24.22 o                         
   5   2  11        895.74       1011.29        55.93 o                         
   6   2  11       1426.51       1576.75        85.89 o                         
   7   2  11         19.81         44.24        22.27 o                         
   8   2  11         74.15         88.62        25.82 o                         
   9   2  11        212.71        188.41        26.84 o                         
 -12   3  11          4.76         16.67        28.76 o                         
 -11   3  11         52.23         45.16        32.35 o                         
 -10   3  11        447.25        380.95        72.87 o                         
  -9   3  11         60.84         27.05        34.63 o                         
  -8   3  11         66.43         37.33        36.55 o                         
  -7   3  11        838.60        878.52        74.39 o                         
  -6   3  11         34.46         72.49        36.35 o                         
  -5   3  11         32.17         95.68        38.02 o                         
  -4   3  11        963.86       1122.51        98.90 o                         
  -3   3  11          3.89          2.27        36.70 o                         
  -2   3  11        156.21        205.40        42.62 o                         
  -1   3  11        630.33        741.55        91.19 o                         
   0   3  11         56.01         64.79        37.25 o                         
   1   3  11         88.19        110.64        31.86 o                         
   2   3  11        559.42        718.95        55.04 o                         
   3   3  11         82.82        101.99        25.52 o                         
   4   3  11        413.56        376.85        38.17 o                         
   5   3  11        575.68        604.02        46.46 o                         
   6   3  11         34.81         52.86        28.60 o                         
   7   3  11        360.79        371.23        40.10 o                         
   8   3  11        507.63        514.66        44.71 o                         
 -11   4  11        334.17        308.05        55.34 o                         
 -10   4  11        131.95        108.92        27.44 o                         
  -9   4  11       1078.26       1070.67       316.30 o                         
  -8   4  11        741.98        739.31       112.81 o                         
  -7   4  11         28.01         17.47        30.25 o                         
  -6   4  11        549.16        547.11        53.84 o                         
  -5   4  11        750.22        793.24        68.72 o                         
  -4   4  11         74.17         72.25        26.09 o                         
  -3   4  11         45.35         22.85        25.64 o                         
  -2   4  11         95.11         70.88        27.42 o                         
  -1   4  11        139.45        173.05        29.50 o                         
   0   4  11        256.26        318.02        38.37 o                         
   1   4  11         82.14        112.76        26.98 o                         
   2   4  11        170.87        186.39        28.98 o                         
   3   4  11        598.25        645.25        44.00 o                         
   4   4  11        367.52        395.70        58.04 o                         
   5   4  11        598.61        578.19        50.52 o                         
   6   4  11       1041.16       1154.11        86.79 o                         
  -8   5  11        598.84        575.18        60.95 o                         
  -7   5  11        305.53        328.19        42.54 o                         
  -6   5  11        444.68        453.09        62.27 o                         
  -5   5  11        486.25        546.82        79.08 o                         
  -4   5  11          9.19         13.88        29.49 o                         
  -3   5  11         49.51         46.48        39.67 o                         
  -2   5  11         71.45        108.66        42.72 o                         
  -1   5  11         14.70         45.69        28.97 o                         
   0   5  11         69.06         85.46        33.38 o                         
   1   5  11         39.08         81.69        32.58 o                         
   2   5  11        443.81        498.82        50.14 o                         
   3   5  11        360.01        395.79        74.69 o                         
  -8   0  12          6.84         40.81        34.48 o                         
  -7   0  12       2217.16       1796.75       206.82 o                         
  -6   0  12        471.45        316.17        57.53 o                         
  -5   0  12         32.82         47.48        39.16 o                         
  -4   0  12        681.84        644.68        67.71 o                         
  -3   0  12        108.93        144.83        35.95 o                         
  -2   0  12         20.17        -15.79        30.80 o                         
  -1   0  12        246.51        176.82        31.34 o                         
   0   0  12         41.76         15.60        27.63 o                         
   1   0  12        645.36        608.39        61.77 o                         
   2   0  12        727.46        766.72       110.21 o                         
   3   0  12       2393.25       2215.50       258.37 o                         
  -7   1  12        295.41        255.44        30.83 o                         
  -6   1  12         18.40          8.62        21.77 o                         
  -5   1  12        174.20        167.43        42.48 o                         
  -4   1  12         56.35         45.80        31.76 o                         
  -3   1  12          7.21         13.36        31.91 o                         
  -2   1  12         15.55          5.10        36.82 o                         
  -1   1  12         22.64         -0.83        22.21 o                         
   0   1  12         25.68        -10.06        22.12 o                         
   1   1  12          6.71         30.24        21.86 o                         
   2   1  12        782.26        755.59        51.61 o                         
  -6   2  12         72.70         62.67        24.67 o                         
  -5   2  12         93.45        119.67        28.47 o                         
  -4   2  12        937.69        934.55        76.50 o                         
  -3   2  12         65.31         43.79        30.75 o                         
  -2   2  12         18.67        -25.50        29.21 o                         
  -1   2  12        112.18        123.69        54.98 o                         
   0   2  12          3.63         15.77        22.61 o                         
   1   2  12        314.30        345.66        36.33 o                         
                                                                                
